# Supplementary material for: Efficient enzyme‐free isolation of brain‐derived extracellular vesicles
Source: J Extracell Vesicles. 2024 Nov 7;13(11):e70011. doi: 10.1002/jev2.70011 (PMC11541858; doi:10.1002/jev2.70011)
Supplement: Supplementary file 2 — Supporting information [file JEV2-13-e70011-s002.xlsx]

## Sheet: Human_BDEVs_common_Proteins_GO
	Cluster	ID	Description	GeneRatio	BgRatio	pvalue	p.adjust	qvalue	geneID	Count
1	F1_commons	GO:0043209	myelin sheath	137/1454	215/28804	8.3557e-123	7.14412e-120	3.2983e-120	Aco2/Actb/Actr1a/Alb/Aldoa/Anxa2/Arf6/Ass1/Atp1a1/Atp1a2/Atp1a3/Atp1b1/Atp5pb/Atp6v1a/Atp6v1b2/Canx/Cct2/Cct3/Cdc42/Ckb/Cldn11/Cltc/Cnp/Cnrip1/Cntn1/Cntn2/Cntnap1/Cryab/Cycs/Dlat/Dld/Dlg1/Dlst/Dnm1/Dpysl2/Eef1a1/Eef1a2/Ehd1/Ehd3/Eno1/Eno2/Ermn/Ezr/Fscn1/Gapdh/Gdi1/Gdi2/Gnao1/Gnb1/Gnb2/Gnb4/Gnb5/Got2/Gsn/Gstm1/Gsto1/Hsp90aa1/Hspa2/Hspa5/Hspa8/Hspa9/Hspd1/Idh3a/Igsf8/Itgb1/Jam3/Ldhb/Llgl1/Mag/Mbp/M…	137
2	F1_commons	GO:0098984	neuron to neuron synapse	116/1454	437/28804	2.76283e-51	1.18111e-48	5.45296e-49	Abi1/Abr/Actb/Actn2/Actr2/Adam10/Adam22/Add3/Adgrl1/Arfgap1/Arfgef2/Arhgef2/Arrb1/Atp1a1/Atp1a3/Atp1b2/Atp2b2/Baiap2/Bcas1/Bsn/Cacng8/Cadm1/Calb1/Camk2a/Camk2b/Camk2g/Cap2/Capzb/Cdk5/Chmp4b/Clstn1/Cnn3/Cryab/Ctnna2/Ctnnb1/Ctnnd2/Dlg1/Dlg2/Dlg4/Dnajc6/Dnm3/Dynll2/Epb41l1/Epb41l3/Epha4/Fabp5/Fyn/Gapdh/Gng3/Grm3/Hip1r/Hnrnph1/Homer1/Hspa8/Hspb1/Iqsec2/Kcnab2/Macf1/Mal2/Map1b/Map2k1/Map4/Mapk1/Nectin…	116
3	F1_commons	GO:0032279	asymmetric synapse	103/1454	406/28804	1.26292e-43	3.59931e-41	1.66173e-41	Abi1/Abr/Actb/Actn2/Actr2/Adam10/Adam22/Add3/Adgrl1/Arfgap1/Arfgef2/Arhgef2/Arrb1/Atp1a1/Atp2b2/Baiap2/Bcas1/Bsn/Cacng8/Cadm1/Camk2a/Camk2b/Camk2g/Cap2/Capzb/Cdk5/Chmp4b/Clstn1/Cnn3/Cryab/Ctnna2/Ctnnb1/Ctnnd2/Dlg1/Dlg2/Dlg4/Dnajc6/Dnm3/Dynll2/Epb41l1/Epb41l3/Epha4/Fabp5/Fyn/Gapdh/Gng3/Grm3/Hip1r/Hnrnph1/Homer1/Hspa8/Hspb1/Iqsec2/Kcnab2/Macf1/Map1b/Map2k1/Map4/Mapk1/Nefh/Nf1/Nptn/Nrcam/Nsf/Ntrk2/P…	103
4	F1_commons	GO:0099572	postsynaptic specialization	106/1454	438/28804	8.2793e-43	1.43329e-40	6.61724e-41	Abi1/Abr/Actb/Actn2/Actr2/Adam10/Adam22/Add3/Adgrl1/Arfgap1/Arhgef2/Arrb1/Atp1a1/Atp2b2/Baiap2/Bcas1/Bsn/Cacng8/Cadm1/Camk2a/Camk2b/Camk2g/Cap2/Capzb/Cdk5/Chmp4b/Clstn1/Cnn3/Cryab/Ctnna2/Ctnnb1/Ctnnd2/Dlg1/Dlg2/Dlg4/Dnajc6/Dnm3/Dynll2/Epb41l1/Epb41l3/Epha4/Fabp5/Fyn/Gabra1/Gabrb2/Gabrb3/Gapdh/Gng3/Grm3/Hip1r/Hnrnph1/Homer1/Hspa8/Hspb1/Iqsec2/Kcnab2/Macf1/Map1b/Map2k1/Map4/Mapk1/Nefh/Nf1/Nptn/Nrca…	106
5	F1_commons	GO:0014069	postsynaptic density	101/1454	398/28804	8.38184e-43	1.43329e-40	6.61724e-41	Abi1/Abr/Actb/Actn2/Actr2/Adam10/Adam22/Add3/Adgrl1/Arfgap1/Arhgef2/Arrb1/Atp1a1/Atp2b2/Baiap2/Bcas1/Bsn/Cacng8/Cadm1/Camk2a/Camk2b/Camk2g/Cap2/Capzb/Cdk5/Chmp4b/Clstn1/Cnn3/Cryab/Ctnna2/Ctnnb1/Ctnnd2/Dlg1/Dlg2/Dlg4/Dnajc6/Dnm3/Dynll2/Epb41l1/Epb41l3/Epha4/Fabp5/Fyn/Gapdh/Gng3/Grm3/Hip1r/Hnrnph1/Homer1/Hspb1/Iqsec2/Kcnab2/Macf1/Map1b/Map2k1/Map4/Mapk1/Nefh/Nf1/Nptn/Nrcam/Nsf/Ntrk2/Pacsin1/Pak1/Ph…	101
6	F1_commons	GO:0030133	transport vesicle	92/1454	346/28804	7.25275e-41	1.03352e-38	4.77155e-39	Adam10/Amph/Anxa5/Ap1b1/Ap1g1/Ap1m1/Ap2a2/App/Atp2b1/Atp6v0a1/Atp6v0c/Atp6v0d1/Atp6v1g2/Bin1/Bsn/Cadm1/Chp1/Clta/Cltb/Cltc/Cops4/Cops5/Dbi/Dlg1/Dlg2/Dlg4/Dnajc5/Dnm1/Dnm1l/Doc2a/Dpysl3/Dync1i1/Erp29/Gabbr1/Gnas/Hspa8/Igf2r/Lamp1/Lgi3/Lin7a/Madd/Mal2/Myo5a/Pdcd6/Pebp1/Pef1/Phaf1/Pick1/Pigr/Ppt1/Ptprs/Rab10/Rab11b/Rab4b/Rab5a/Rab6a/Rab8a/Rab8b/Rph3a/Scamp5/Sec22b/Sec31a/Septin2/Septin4/Septin5/Sept…	92
7	F1_commons	GO:0045121	membrane raft	97/1454	394/28804	6.45936e-40	7.75e-38	3.57802e-38	Abcg2/Actb/Ahnak/Anxa2/App/Aqp1/Atp1a1/Atp1a2/Atp1b1/Atp1b3/Atp2b1/Atp2b2/Atp2b3/Capn2/Cav1/Cavin1/Cd14/Cd44/Cd55/Chp1/Cntn1/Coro1c/Cpe/Ctnnb1/Ctsb/Ctsd/Cxadr/Dlg1/Eef2/Egfr/Eno2/Erlin2/Ezr/Flot1/Flot2/Fxyd1/Fyn/Gabbr1/Gja1/Gnai1/Gnai2/Gnaq/Gnas/Gpm6b/Gprc5b/Hk1/Hspa1b/Hspa8/Hspd1/Icam1/Itgb1/Itgb2/Kras/L1cam/Lamp2/Ldhb/Mal2/Mapk1/Mapk3/Mog/Myadm/Myo1c/Myo1d/Myof/Nae1/P2rx7/P2ry12/Pacsin2/Park7/P…	97
8	F1_commons	GO:0150034	distal axon	95/1454	379/28804	8.1258e-40	7.75e-38	3.57802e-38	Actb/Adgrl1/Agrn/Amph/Anxa5/Ap3d1/App/Aqp1/Arhgef7/Arpc2/Arpc3/Atp1a3/Atp6v0d1/Bin1/Blvrb/Calb1/Cdk5/Clasp2/Clu/Cplx2/Crmp1/Crp/Crtac1/Ctsz/Cxadr/Cyfip1/Dctn2/Dpysl2/Dpysl3/Eno2/Epha4/Fkbp1a/Fkbp4/Flna/Fscn1/Gabrb3/Git1/Got1/Gpm6a/Hnrnpr/Hsp90aa1/Hsp90ab1/Hspa8/Itga2/Kcna2/Kcna6/Kcnab2/Kif5b/Kif5c/Klc1/L1cam/Lrp1/Map1b/Myh10/Myh14/Ncam1/Ncs1/Nectin1/Neo1/Ntrk2/Olfm1/P2rx7/Pacsin1/Pafah1b1/Pak1/Pc…	95
9	F1_commons	GO:0098857	membrane microdomain	97/1454	395/28804	8.15789e-40	7.75e-38	3.57802e-38	Abcg2/Actb/Ahnak/Anxa2/App/Aqp1/Atp1a1/Atp1a2/Atp1b1/Atp1b3/Atp2b1/Atp2b2/Atp2b3/Capn2/Cav1/Cavin1/Cd14/Cd44/Cd55/Chp1/Cntn1/Coro1c/Cpe/Ctnnb1/Ctsb/Ctsd/Cxadr/Dlg1/Eef2/Egfr/Eno2/Erlin2/Ezr/Flot1/Flot2/Fxyd1/Fyn/Gabbr1/Gja1/Gnai1/Gnai2/Gnaq/Gnas/Gpm6b/Gprc5b/Hk1/Hspa1b/Hspa8/Hspd1/Icam1/Itgb1/Itgb2/Kras/L1cam/Lamp2/Ldhb/Mal2/Mapk1/Mapk3/Mog/Myadm/Myo1c/Myo1d/Myof/Nae1/P2rx7/P2ry12/Pacsin2/Park7/P…	97
10	F1_commons	GO:0008021	synaptic vesicle	75/1454	234/28804	1.16303e-39	9.94394e-38	4.59093e-38	Adam10/Amph/Anxa5/Ap2a2/App/Atp2b1/Atp6v0a1/Atp6v0c/Atp6v0d1/Atp6v1g2/Bin1/Bsn/Cadm1/Clta/Cltb/Cltc/Cops4/Cops5/Dbi/Dlg1/Dlg2/Dlg4/Dnajc5/Dnm1/Dnm1l/Doc2a/Gabbr1/Hspa8/Lamp1/Lgi3/Madd/Mal2/Myo5a/Pebp1/Phaf1/Pick1/Ppt1/Ptprs/Rab10/Rab11b/Rab4b/Rab5a/Rab8a/Rab8b/Rph3a/Scamp5/Sec22b/Septin2/Septin4/Septin5/Septin6/Slc17a6/Slc17a7/Slc30a3/Slc32a1/Slc6a17/Slc6a7/Snap25/Snap91/Stxbp5/Sv2a/Syn2/Syn3/Syn…	75
11	F1_commons	GO:0031252	cell leading edge	98/1454	409/28804	3.13895e-39	2.43982e-37	1.12642e-37	Abi1/Abi2/Actb/Actn1/Actr2/Actr3/Amph/Anxa2/App/Arf4/Arf6/Arhgap1/Arhgef2/Arhgef7/Arpc2/Arpc3/Atp2b1/Atp2b2/Atp6v1b2/Baiap2/Cacng8/Cadm4/Capzb/Ccdc88a/Cd44/Cdc37/Cdc42/Cdk5/Clasp2/Coro1b/Coro1c/Ctnna2/Ctnnb1/Cyfip1/Dctn1/Dpysl3/Eef1a1/Egfr/Epb41l3/Ezr/Flot1/Flot2/Fscn1/Gabbr1/Gabra1/Gas7/Gnas/Gsn/Hip1r/Hpca/Itgav/Itgb1/Kcna2/Lcp1/Macf1/Mapk8ip3/Myadm/Myh10/Myh9/Mylk/Myo1c/Myo1d/Myo5a/Nckap1/Nme1/…	98
12	F1_commons	GO:0070382	exocytic vesicle	77/1454	257/28804	2.36652e-38	1.68614e-36	7.78459e-37	Adam10/Amph/Anxa5/Ap2a2/App/Atp2b1/Atp6v0a1/Atp6v0c/Atp6v0d1/Atp6v1g2/Bin1/Bsn/Cadm1/Clta/Cltb/Cltc/Cops4/Cops5/Dbi/Dlg1/Dlg2/Dlg4/Dnajc5/Dnm1/Dnm1l/Doc2a/Dpysl3/Gabbr1/Hspa8/Lamp1/Lgi3/Madd/Mal2/Myo5a/Pebp1/Phaf1/Pick1/Ppt1/Ptprs/Rab10/Rab11b/Rab4b/Rab5a/Rab6a/Rab8a/Rab8b/Rph3a/Scamp5/Sec22b/Septin2/Septin4/Septin5/Septin6/Slc17a6/Slc17a7/Slc30a3/Slc32a1/Slc6a17/Slc6a7/Snap25/Snap91/Stxbp5/Sv2a/…	77
13	F1_commons	GO:0005938	cell cortex	83/1454	306/28804	1.1609e-37	7.63513e-36	3.52499e-36	Actb/Actn1/Actn2/Actn4/Actr1a/Actr2/Add3/Anxa2/Arf6/Bsn/Calb1/Cald1/Cap1/Capza1/Capza2/Capzb/Cav1/Clasp2/Clta/Cltb/Cotl1/Ctnna2/Ctnnb1/Ctsz/Dctn1/Dlg4/Dstn/Dync1h1/Eef1a1/Eno1/Eno2/Epb41l2/Epb42/Ermn/Fga/Fgb/Fgg/Flna/Flot1/Flot2/Gnai1/Gsn/Hip1r/Iqsec2/Lancl2/Llgl1/Macf1/Map2k1/Mapre1/Myadm/Myh10/Myh9/Numa1/Pafah1b1/Pfn1/Ppfia3/Prkcb/Ptk2b/Pvalb/Rac1/Rdx/Rhoa/Rhob/Rhog/Septin11/Septin2/Septin3/Sep…	83
14	F1_commons	GO:0022626	cytosolic ribosome	52/1454	112/28804	2.35271e-37	1.43683e-35	6.63357e-36	Apod/Rpl10/Rpl10a/Rpl11/Rpl12/Rpl13/Rpl13a/Rpl14/Rpl15/Rpl17/Rpl18/Rpl19/Rpl21/Rpl22/Rpl23/Rpl24/Rpl26/Rpl27/Rpl27a/Rpl28/Rpl3/Rpl30/Rpl31/Rpl32/Rpl34/Rpl35a/Rpl36/Rpl39/Rpl4/Rpl6/Rpl7/Rpl7a/Rpl9/Rplp0/Rps11/Rps12/Rps15a/Rps17/Rps18/Rps2/Rps20/Rps25/Rps26/Rps27a/Rps27l/Rps29/Rps4x/Rps5/Rps6/Rps7/Rps9/Rpsa	52
15	F1_commons	GO:0097060	synaptic membrane	101/1454	469/28804	4.23846e-36	2.41592e-34	1.11538e-34	Actn2/Adam10/Adam22/Adam23/Adgrl1/Ank3/Anxa1/Arrb1/Atp1a3/Atp2b1/Atp2b2/Atp2b4/Atp6ap2/Baiap2/Bsn/Cacna2d1/Cacng8/Cadm1/Cadm3/Canx/Clstn1/Clta/Cltb/Cltc/Cntn1/Cntn2/Cntnap1/Comt/Cpe/Cryab/Ctnna2/Ctnnb1/Dgkb/Dlg1/Dlg2/Dlg4/Dnm1/Dnm1l/Eno2/Epb41l1/Epha4/Ephb2/Epn1/Farp1/Flot2/Gabbr1/Gabra1/Gabrb2/Gabrb3/Gpm6a/Grm2/Grm3/Hip1r/Hspa8/Hspb1/Igsf21/Iqsec2/Itgb1/Kcna2/Kctd12/Kctd16/L1cam/Lin7a/Nbea/Ncam1…	101
16	F1_commons	GO:0022625	cytosolic large ribosomal subunit	34/1454	63/28804	1.01666e-27	5.43275e-26	2.5082e-26	Rpl10/Rpl10a/Rpl11/Rpl12/Rpl13/Rpl13a/Rpl14/Rpl15/Rpl17/Rpl18/Rpl19/Rpl21/Rpl22/Rpl23/Rpl24/Rpl26/Rpl27/Rpl27a/Rpl28/Rpl3/Rpl30/Rpl31/Rpl32/Rpl34/Rpl35a/Rpl36/Rpl39/Rpl4/Rpl6/Rpl7/Rpl7a/Rpl9/Rplp0/Rps12	34
17	F1_commons	GO:1990204	oxidoreductase complex	44/1454	121/28804	2.209e-26	1.11099e-24	5.12925e-25	Cyb5r3/Cyc1/Dbt/Dlat/Dld/Dlst/Etfa/Etfdh/Gmpr2/Gpd1/Gpd1l/Gpd2/Idh3a/Idh3b/Idh3g/Ldha/Ldhb/Ndufa10/Ndufa13/Ndufa2/Ndufa6/Ndufa7/Ndufa8/Ndufb10/Ndufb4/Ndufb9/Ndufc2/Ndufs1/Ndufs2/Ndufs5/Ndufs6/Ndufs7/Ndufv1/Ndufv2/Ndufv3/Ogdh/Ogdhl/P4hb/Pdha1/Pdhb/Pdhx/Sdha/Sdhb/Uqcrq	44
18	F1_commons	GO:0000502	proteasome complex	33/1454	64/28804	4.36721e-26	2.07443e-24	9.57722e-25	Dnajb2/Hspb1/Psma1/Psma2/Psma3/Psma5/Psma6/Psma7/Psmb1/Psmb2/Psmb3/Psmb4/Psmb5/Psmb6/Psmc1/Psmc2/Psmc3/Psmc5/Psmc6/Psmd1/Psmd11/Psmd12/Psmd13/Psmd3/Psmd4/Psmd6/Psmd9/Psme1/Psmf1/Rad23b/Txnl1/Usp14/Vcp	33
19	F1_commons	GO:0030658	transport vesicle membrane	48/1454	151/28804	1.18871e-25	5.34918e-24	2.46961e-24	Amph/Ap1b1/Ap1g1/Ap1m1/Atp2b1/Atp6v0a1/Atp6v1g2/Bin1/Clta/Cltb/Cltc/Dlg1/Dlg2/Dnajc5/Dnm1l/Doc2a/Lamp1/Lin7a/Mal2/Pdcd6/Pef1/Phaf1/Ptprs/Rab10/Rab4b/Rab5a/Rph3a/Scamp5/Sec22b/Sec31a/Slc17a6/Slc17a7/Slc30a3/Slc32a1/Slc6a17/Slc6a7/Sv2a/Syn2/Syn3/Syngr1/Syngr2/Syngr3/Synpr/Syt1/Syt2/Uso1/Vamp2/Wfs1	48
20	F1_commons	GO:0044306	neuron projection terminus	56/1454	215/28804	7.79054e-25	3.33045e-23	1.53761e-23	Actb/Amph/Anxa5/Ap3d1/Aqp1/Arpc2/Atp1a3/Atp6v0d1/Baiap2/Bin1/Blvrb/Bsn/Calb1/Cplx2/Cyfip1/Dlg4/Dpysl2/Epha4/Fkbp1a/Gabrb3/Git1/Got1/Hnrnpr/Hspa8/Itga2/Kcna2/Kcna6/Kcnab2/L1cam/Ncs1/Ntrk2/P2rx7/Pacsin1/Pcsk1/Pebp1/Prkca/Prkcb/Prkcg/Prnp/Rab5a/Septin4/Septin5/Septin6/Septin7/Slc1a2/Slc32a1/Slc4a10/Slc8a1/Slc8a2/Snap91/Sncg/Sri/Syt1/Syt7/Uchl1/Vamp2	56
21	F1_commons	GO:0042734	presynaptic membrane	54/1454	201/28804	1.05898e-24	4.31158e-23	1.99057e-23	Adam23/Adgrl1/Atp1a3/Atp2b1/Atp2b2/Atp2b4/Cacna2d1/Cadm1/Cadm3/Canx/Clta/Cltb/Cltc/Cntn1/Cntnap1/Ctnna2/Ctnnb1/Dlg1/Dnm1/Dnm1l/Epha4/Ephb2/Epn1/Flot2/Gabbr1/Gpm6a/Grm2/Grm3/Igsf21/Kcna2/Kctd12/Kctd16/L1cam/Ncam1/Nectin1/Nptn/Nrxn3/Pde2a/Phb/Pick1/Pip5k1c/Ptprd/Ptprs/Scn2a/Septin3/Septin7/Slc1a2/Slc6a1/Slc6a7/Snap25/Snap91/Stxbp5/Syt1/Syt7	54
22	F1_commons	GO:0001726	ruffle	46/1454	151/28804	9.27466e-24	3.60447e-22	1.66411e-22	Actn1/Actr3/Anxa2/Arf4/Arf6/Arhgap1/Arhgef2/Arpc2/Atp6v1b2/Cdc37/Clasp2/Eef1a1/Egfr/Ezr/Fscn1/Gas7/Gnas/Gsn/Hip1r/Itgav/Itgb1/Lcp1/Macf1/Myadm/Myh9/Myo1c/Myo5a/Nckap1/Nme1/Nme2/Pacsin1/Pak1/Pdxp/Psd2/Psd3/Rab5a/Rac1/Rdx/Rhoa/S100a11/S100a6/S100b/Src/Tln1/Tln2/Tpm1	46
23	F1_commons	GO:0030426	growth cone	53/1454	202/28804	9.72378e-24	3.61471e-22	1.66884e-22	Adgrl1/Agrn/App/Arhgef7/Arpc2/Arpc3/Cdk5/Clasp2/Clu/Crmp1/Crp/Crtac1/Ctsz/Cxadr/Cyfip1/Dctn2/Dpysl2/Dpysl3/Eno2/Epha4/Fkbp4/Flna/Fscn1/Gpm6a/Hnrnpr/Hsp90aa1/Hsp90ab1/Kif5b/Kif5c/Klc1/L1cam/Lrp1/Map1b/Myh10/Myh14/Ncam1/Nectin1/Neo1/Ntrk2/Olfm1/Pafah1b1/Pak1/Ptk2b/Rufy3/Shtn1/Snap25/Src/Thy1/Tmod2/Tpm3/Twf2/Usp9x/Ywhae	53
24	F1_commons	GO:0019898	extrinsic component of membrane	69/1454	337/28804	1.19211e-23	4.24689e-22	1.96071e-22	Aldh3a2/Ambp/Amph/Anxa1/Anxa2/Apoe/Atp2a2/Bin1/Bsn/Bst1/Cadps/Cdh20/Cltc/Ctnna2/Ctnnb1/Dlg4/Doc2a/Eno1/Epn1/Esyt1/Ezr/Farp1/Fyn/Gna11/Gna13/Gnai1/Gnai2/Gnao1/Gnaq/Gnas/Gnaz/Gnb1/Gnb2/Gnb4/Gnb5/Gng12/Gng2/Gng3/Gng7/Gripap1/Hpca/Kcnab2/Kras/Mfge8/Nucb1/Numa1/Olfm1/Opa1/Osbpl2/Pacsin2/Phb/Pik3c3/Ptk2b/Rac1/Rgs6/Rhoa/Rph3a/Ryr2/S100a10/S100a6/Snap25/Snap91/Snx1/Src/Stxbp5/Syn2/Syn3/Ubxn6/Wipi2	69
25	F1_commons	GO:0042383	sarcolemma	48/1454	166/28804	1.2549e-23	4.29175e-22	1.98142e-22	Acp1/Agrn/Ahnak/Ank3/Anxa1/Anxa2/Anxa5/Aqp1/Aqp4/Atp1a1/Atp1a2/Atp1a3/Atp1b1/Atp2b4/Bin1/Cacna2d1/Cacng8/Camk2d/Cav1/Cltc/Col6a2/Col6a3/Ctsb/Dlg1/Dtna/Ezr/Flot1/Fxyd1/Gnas/Got2/Itgb1/Lamp1/Msn/Plec/Ppp3cb/Prkar2a/Prkce/Ryr2/Scn2a/Scn2b/Slc2a1/Slc30a1/Slc8a1/Slc8a2/Slc9a1/Snta1/Sri/Vcl	48
26	F1_commons	GO:0009898	cytoplasmic side of plasma membrane	50/1454	182/28804	1.89879e-23	6.24411e-22	2.88278e-22	Acp1/Ap2a1/Ap2a2/Ap2b1/Ap2m1/Ap2s1/Atp2a2/Atp2b1/Chmp4b/Dlg1/Dlg4/Epn1/Esyt1/Ezr/Farp1/Fyn/Gm2a/Gna11/Gna13/Gnai1/Gnai2/Gnao1/Gnaq/Gnas/Gnaz/Gnb1/Gnb2/Gnb4/Gnb5/Gng12/Gng2/Gng3/Gng7/Kcnab2/Kras/Msn/Myh10/Myh9/Osbpl2/Ppp3ca/Prmt8/Ptk2b/Rab21/Rac1/Rhoa/Ryr2/S100a6/Slc4a1/Snap25/Src	50
27	F1_commons	GO:0030863	cortical cytoskeleton	41/1454	121/28804	2.59453e-23	8.21602e-22	3.79318e-22	Actb/Actn1/Actn2/Actn4/Actr2/Bsn/Calb1/Cald1/Cap1/Capza1/Capza2/Capzb/Clasp2/Cotl1/Dlg4/Dstn/Eef1a1/Epb42/Flna/Flot1/Flot2/Gsn/Lancl2/Llgl1/Mapre1/Myadm/Myh9/Numa1/Prkcb/Pvalb/Rdx/Septin2/Slc2a1/Slc4a1/Sptan1/Sptb/Sptbn1/Sptbn4/Tpm3/Tpm4/Wdr1	41
28	F1_commons	GO:0098562	cytoplasmic side of membrane	53/1454	207/28804	3.39451e-23	1.03654e-21	4.78549e-22	Acp1/Ap2a1/Ap2a2/Ap2b1/Ap2m1/Ap2s1/Atp2a2/Atp2b1/Cdip1/Chmp4b/Cisd1/Dlg1/Dlg4/Epn1/Esyt1/Ezr/Farp1/Fyn/Gm2a/Gna11/Gna13/Gnai1/Gnai2/Gnao1/Gnaq/Gnas/Gnaz/Gnb1/Gnb2/Gnb4/Gnb5/Gng12/Gng2/Gng3/Gng7/Kcnab2/Kras/Msn/Myh10/Myh9/Osbpl2/Ppp3ca/Prmt8/Ptk2b/Rab21/Rab5a/Rac1/Rhoa/Ryr2/S100a6/Slc4a1/Snap25/Src	53
29	F1_commons	GO:0043197	dendritic spine	52/1454	200/28804	4.06576e-23	1.1987e-21	5.53416e-22	Abi2/Actn1/Adam10/Arf4/Arfgef2/Arpc2/Arrb1/Atp1a2/Atp1a3/Atp2b1/Atp2b2/Baiap2/Calb1/Camk2a/Canx/Capzb/Cdc42/Clstn1/Cnn3/Comt/Cryab/Cyfip1/Dlg4/Dnm3/Epha4/Ephb2/Fbxo2/Gabbr1/Grm3/Hip1r/Homer1/Hpca/Hspa8/Itgb1/Myh10/Ntrk2/Ppp1ca/Ppp3ca/Psmc2/Ptk2b/Rab8a/Rac1/Rhoa/Rph3a/Slc1a2/Slc1a3/Slc8a1/Slc8a2/Snx1/Sri/Strn/Synpo	52
30	F1_commons	GO:0044391	ribosomal subunit	52/1454	201/28804	5.22177e-23	1.4882e-21	6.87074e-22	Rack1/Rpl10/Rpl10a/Rpl11/Rpl12/Rpl13/Rpl13a/Rpl14/Rpl15/Rpl17/Rpl18/Rpl19/Rpl21/Rpl22/Rpl23/Rpl24/Rpl26/Rpl27/Rpl27a/Rpl28/Rpl3/Rpl30/Rpl31/Rpl32/Rpl34/Rpl35a/Rpl36/Rpl39/Rpl4/Rpl6/Rpl7/Rpl7a/Rpl9/Rplp0/Rps11/Rps12/Rps15a/Rps17/Rps18/Rps2/Rps20/Rps25/Rps26/Rps27a/Rps27l/Rps29/Rps4x/Rps5/Rps6/Rps7/Rps9/Rpsa	52
31	F1_commons	GO:0030427	site of polarized growth	53/1454	209/28804	5.53181e-23	1.52571e-21	7.04391e-22	Adgrl1/Agrn/App/Arhgef7/Arpc2/Arpc3/Cdk5/Clasp2/Clu/Crmp1/Crp/Crtac1/Ctsz/Cxadr/Cyfip1/Dctn2/Dpysl2/Dpysl3/Eno2/Epha4/Fkbp4/Flna/Fscn1/Gpm6a/Hnrnpr/Hsp90aa1/Hsp90ab1/Kif5b/Kif5c/Klc1/L1cam/Lrp1/Map1b/Myh10/Myh14/Ncam1/Nectin1/Neo1/Ntrk2/Olfm1/Pafah1b1/Pak1/Ptk2b/Rufy3/Shtn1/Snap25/Src/Thy1/Tmod2/Tpm3/Twf2/Usp9x/Ywhae	53
32	F1_commons	GO:0030672	synaptic vesicle membrane	39/1454	111/28804	6.63693e-23	1.71957e-21	7.93891e-22	Amph/Atp2b1/Atp6v0a1/Atp6v1g2/Bin1/Clta/Cltb/Cltc/Dlg1/Dlg2/Dnajc5/Dnm1l/Doc2a/Lamp1/Mal2/Phaf1/Ptprs/Rab10/Rab4b/Rab5a/Rph3a/Scamp5/Slc17a6/Slc17a7/Slc30a3/Slc32a1/Slc6a17/Slc6a7/Sv2a/Syn2/Syn3/Syngr1/Syngr2/Syngr3/Synpr/Syt1/Syt2/Vamp2/Wfs1	39
33	F1_commons	GO:0099501	exocytic vesicle membrane	39/1454	111/28804	6.63693e-23	1.71957e-21	7.93891e-22	Amph/Atp2b1/Atp6v0a1/Atp6v1g2/Bin1/Clta/Cltb/Cltc/Dlg1/Dlg2/Dnajc5/Dnm1l/Doc2a/Lamp1/Mal2/Phaf1/Ptprs/Rab10/Rab4b/Rab5a/Rph3a/Scamp5/Slc17a6/Slc17a7/Slc30a3/Slc32a1/Slc6a17/Slc6a7/Sv2a/Syn2/Syn3/Syngr1/Syngr2/Syngr3/Synpr/Syt1/Syt2/Vamp2/Wfs1	39
34	F1_commons	GO:1905369	endopeptidase complex	37/1454	100/28804	1.03265e-22	2.59681e-21	1.1989e-21	C3/Capn2/Capns1/Dnajb2/F3/Hspb1/Psma1/Psma2/Psma3/Psma5/Psma6/Psma7/Psmb1/Psmb2/Psmb3/Psmb4/Psmb5/Psmb6/Psmc1/Psmc2/Psmc3/Psmc5/Psmc6/Psmd1/Psmd11/Psmd12/Psmd13/Psmd3/Psmd4/Psmd6/Psmd9/Psme1/Psmf1/Rad23b/Txnl1/Usp14/Vcp	37
35	F1_commons	GO:0005840	ribosome	56/1454	236/28804	1.10461e-22	2.69841e-21	1.2458e-21	Apod/Canx/Eef2/Ndufa7/Rack1/Rpl10/Rpl10a/Rpl11/Rpl12/Rpl13/Rpl13a/Rpl14/Rpl15/Rpl17/Rpl18/Rpl19/Rpl21/Rpl22/Rpl23/Rpl24/Rpl26/Rpl27/Rpl27a/Rpl28/Rpl3/Rpl30/Rpl31/Rpl32/Rpl34/Rpl35a/Rpl36/Rpl39/Rpl4/Rpl6/Rpl7/Rpl7a/Rpl9/Rplp0/Rps11/Rps12/Rps15a/Rps17/Rps18/Rps2/Rps20/Rps25/Rps26/Rps27a/Rps27l/Rps29/Rps4x/Rps5/Rps6/Rps7/Rps9/Rpsa	56
36	F1_commons	GO:0044309	neuron spine	52/1454	205/28804	1.39671e-22	3.31719e-21	1.53148e-21	Abi2/Actn1/Adam10/Arf4/Arfgef2/Arpc2/Arrb1/Atp1a2/Atp1a3/Atp2b1/Atp2b2/Baiap2/Calb1/Camk2a/Canx/Capzb/Cdc42/Clstn1/Cnn3/Comt/Cryab/Cyfip1/Dlg4/Dnm3/Epha4/Ephb2/Fbxo2/Gabbr1/Grm3/Hip1r/Homer1/Hpca/Hspa8/Itgb1/Myh10/Ntrk2/Ppp1ca/Ppp3ca/Psmc2/Ptk2b/Rab8a/Rac1/Rhoa/Rph3a/Slc1a2/Slc1a3/Slc8a1/Slc8a2/Snx1/Sri/Strn/Synpo	52
37	F1_commons	GO:0043292	contractile fiber	55/1454	236/28804	6.6683e-22	1.54092e-20	7.11412e-21	Acta2/Actn1/Actn2/Actn4/Ahnak/Aldoa/Ank3/Anxa5/Atp2b4/Bin1/Cab39/Cfl2/Cryab/Csrp1/Cst3/Ctnnb1/Dbi/Fkbp1a/Flna/Gja1/Homer1/Hspb1/Lman1/Myh7/Myl2/Myl3/Pak1/Pde4d/Pgm1/Plec/Ppp3ca/Ppp3cb/Psma6/Pygm/Rpl15/Rpl17/Rpl4/Rpl6/Rpl7/Ryr2/Slc2a1/Slc4a1/Slc8a1/Sptan1/Sptbn1/Sri/Stub1/Syne1/Synpo/Tmod2/Tnnc1/Tpm1/Tpm2/Twf2/Vcl	55
38	F1_commons	GO:0031253	cell projection membrane	64/1454	320/28804	1.85308e-21	4.16943e-20	1.92495e-20	Abcg2/Aqp1/Aqp4/Arf4/Arf6/Arhgef2/Arpc1a/Arpc2/Atp1b2/Atp2b1/Atp2b2/Cacng8/Cd44/Cdc37/Clasp2/Cltb/Ctnnb1/Cybrd1/Dlg1/Eef1a1/Egfr/Ehd1/Ehd3/Entpd2/Epb41l3/Ezr/Fscn1/Gabbr1/Gabra1/Gna13/Gnb1/Hip1r/Hpca/Hsp90ab1/Itgav/Itgb1/Macf1/Mapk8ip3/Mapre1/Msn/Myo1c/Myo1d/Ndrg4/Nme1/P2ry12/Pacsin1/Pdxp/Prkcb/Psd2/Psd3/Rab8a/Rac1/Rhoa/Septin2/Slc12a5/Slc1a2/Slc7a5/Slc7a8/Slc9a3r1/Sptbn1/Src/Thy1/Tpm1/Ttyh1	64
39	F1_commons	GO:0043679	axon terminus	49/1454	194/28804	2.85839e-21	6.26647e-20	2.89311e-20	Actb/Amph/Anxa5/Ap3d1/Aqp1/Arpc2/Atp1a3/Atp6v0d1/Bin1/Blvrb/Calb1/Cplx2/Cyfip1/Dpysl2/Epha4/Fkbp1a/Gabrb3/Git1/Got1/Hnrnpr/Hspa8/Itga2/Kcna2/Kcna6/Kcnab2/L1cam/Ncs1/Ntrk2/P2rx7/Pacsin1/Pcsk1/Pebp1/Prkca/Prkcb/Prkcg/Prnp/Rab5a/Septin4/Septin5/Septin6/Septin7/Slc32a1/Slc4a10/Slc8a1/Slc8a2/Snap91/Sncg/Sri/Syt7	49
40	F1_commons	GO:0005874	microtubule	76/1454	441/28804	4.06857e-21	8.69657e-20	4.01504e-20	Apoe/Arfgef2/Arhgef2/Arl3/Baiap2/Cct2/Cct3/Cct4/Cct6a/Cct7/Cct8/Cdk5/Chmp4b/Chmp5/Chmp6/Ckap5/Clasp2/Cltc/Cnp/Cul3/Dctn1/Dctn2/Dctn3/Dcxr/Dlg1/Dnm1/Dnm1l/Dnm3/Dpysl2/Dync1h1/Dync1i1/Dync1i2/Dync1li1/Dynll1/Dynll2/Fkbp4/Fsd1/Gabarap/Gsk3a/Hnrnpu/Hspa8/Hsph1/Kcnab2/Kif21a/Kif2a/Kif5b/Kif5c/Klc1/Macf1/Map1b/Map1lc3a/Map2k1/Map4/Mapre1/Mapre2/Mapre3/Ndrg1/Nudc/Numa1/Opa1/Pafah1b1/Pbxip1/Septin2/Septi…	76
41	F1_commons	GO:0098858	actin-based cell projection	53/1454	229/28804	5.23376e-21	1.09143e-19	5.03892e-20	Abi1/Abi2/Actn2/Aoc3/Ap2a1/App/Arf6/Atp6v1a/Atp6v1b2/Atp6v1e1/Calb1/Cbr1/Cd44/Cdc42/Cdk5/Clic4/Cnp/Crp/Ctnnb1/Cxadr/Cyfip1/Dcxr/Dlg1/Dync1h1/Epha4/Ermn/Ezr/Fscn1/Gpm6a/Itgav/Itgb1/Jam3/Lcp1/Msn/Myo1c/Myo1d/Myo5a/Nfasc/Pafah1b1/Pls3/Pvalb/Rdx/Rufy3/Shtn1/Slc7a5/Slc7a8/Slc9a3r1/Slc9a3r2/Snap25/Src/Ttyh1/Twf2/Ube2k	53
42	F1_commons	GO:0098685	Schaffer collateral - CA1 synapse	37/1454	115/28804	2.71167e-20	5.51071e-19	2.54419e-19	Abr/Actb/Baiap2/Bsn/Cacng8/Cadm1/Camk2a/Capzb/Cdc42/Cdk5/Ctnnb1/Dgkb/Epha4/Epn1/Fyn/Gabbr1/Iqsec2/Itgb1/L1cam/Myo5a/Ncam1/Nefh/Nptn/Pfn1/Pfn2/Ppp3ca/Ptpra/Ptprd/Ptprs/Slc30a1/Slc6a7/Snap91/Stxbp5/Syn2/Synpo/Tnr/Tubb2b	37
43	F1_commons	GO:0044304	main axon	32/1454	84/28804	2.77147e-20	5.51071e-19	2.54419e-19	Ank3/App/Bcan/Bin1/Camk2d/Cntn2/Cntnap1/Dlg1/Dlg2/Dlg4/Dnm1/Epb41l3/Ermn/Gabbr1/Hapln2/Kcna2/Kcnab2/Mag/Map1b/Mapk8ip3/Mbp/Myo1d/Nfasc/Nrcam/Scn2a/Sirt2/Slc1a2/Sptan1/Sptbn1/Sptbn4/Thy1/Tubb4a	32
44	F1_commons	GO:0044291	cell-cell contact zone	33/1454	90/28804	2.89482e-20	5.62515e-19	2.59702e-19	Actn1/Ahnak/Ank3/Anxa5/Atp1a1/Atp1a2/Atp1b1/Atp2a2/Cadm4/Camk2d/Ctnnb1/Cxadr/Flot1/Flot2/Fxyd1/Gja1/Itgb1/Jam3/Nectin1/Opalin/Pak1/Prkca/Rap2b/Scn2a/Slc2a1/Slc4a1/Slc8a1/Slc9a1/Sptan1/Sptbn4/Tln2/Vcl/Ywhah	33
45	F1_commons	GO:0030016	myofibril	51/1454	223/28804	5.04603e-20	9.58746e-19	4.42634e-19	Actn1/Actn2/Actn4/Ahnak/Aldoa/Ank3/Anxa5/Atp2b4/Bin1/Cab39/Cfl2/Cryab/Csrp1/Ctnnb1/Fkbp1a/Flna/Homer1/Hspb1/Lman1/Myh7/Myl2/Myl3/Pak1/Pde4d/Pgm1/Plec/Ppp3ca/Ppp3cb/Psma6/Pygm/Rpl15/Rpl17/Rpl4/Rpl6/Rpl7/Ryr2/Slc2a1/Slc4a1/Slc8a1/Sptan1/Sptbn1/Sri/Stub1/Syne1/Synpo/Tmod2/Tnnc1/Tpm1/Tpm2/Twf2/Vcl	51
46	F1_commons	GO:0030017	sarcomere	47/1454	198/28804	2.90252e-19	5.3949e-18	2.49072e-18	Actn1/Actn2/Actn4/Aldoa/Ank3/Anxa5/Atp2b4/Bin1/Cab39/Cfl2/Cryab/Csrp1/Ctnnb1/Fkbp1a/Flna/Homer1/Hspb1/Lman1/Myh7/Myl3/Pak1/Pgm1/Plec/Ppp3ca/Ppp3cb/Psma6/Pygm/Rpl15/Rpl17/Rpl4/Rpl6/Rpl7/Ryr2/Slc2a1/Slc4a1/Slc8a1/Sptan1/Sptbn1/Sri/Stub1/Syne1/Synpo/Tmod2/Tnnc1/Tpm1/Tpm2/Vcl	47
47	F1_commons	GO:0019897	extrinsic component of plasma membrane	46/1454	190/28804	2.98162e-19	5.42401e-18	2.50416e-18	Anxa1/Anxa2/Apoe/Atp2a2/Cdh20/Ctnna2/Ctnnb1/Dlg4/Eno1/Epn1/Esyt1/Farp1/Fyn/Gna11/Gna13/Gnai1/Gnai2/Gnao1/Gnaq/Gnas/Gnaz/Gnb1/Gnb2/Gnb4/Gnb5/Gng12/Gng2/Gng3/Gng7/Kcnab2/Kras/Mfge8/Numa1/Olfm1/Osbpl2/Phb/Ptk2b/Rac1/Rhoa/Ryr2/S100a10/S100a6/Snap25/Snap91/Src/Stxbp5	46
48	F1_commons	GO:0005790	smooth endoplasmic reticulum	21/1454	36/28804	1.36195e-18	2.42597e-17	1.12002e-17	Aldob/Calr/Canx/Erp29/Gabarap/Hsp90b1/Hspa5/Hyou1/Mapk8ip3/Myo1d/Myo5a/Pdia3/Pdia4/Pdia6/Ppib/Prdx4/Rpl10/Rtn1/Ryr2/Sri/Ttyh1	21
49	F1_commons	GO:0030027	lamellipodium	43/1454	175/28804	2.39193e-18	4.17367e-17	1.9269e-17	Abi1/Abi2/Actb/Actr2/Actr3/App/Arhgef7/Arpc2/Arpc3/Baiap2/Capzb/Ccdc88a/Cd44/Cdk5/Coro1b/Coro1c/Ctnna2/Ctnnb1/Cyfip1/Dpysl3/Flot1/Flot2/Fscn1/Gsn/Itgav/Kcna2/Myh10/Mylk/Nckap1/Nme2/P4hb/Pak1/Pdxp/Ptk2b/Rac1/Rdx/Rhoa/Rufy3/Shtn1/Snap25/Twf2/Wasf1/Wasf3	43
50	F1_commons	GO:0005769	early endosome	62/1454	348/28804	3.41112e-18	5.83302e-17	2.69299e-17	Ankfy1/Anxa2/Aoc3/Ap1b1/Ap1g1/Ap1m1/Ap3d1/Ap3m2/Apoe/App/Arf6/Atp6v0d1/Atp9a/Egfr/Ehd1/Ehd3/Epha4/Flot1/Gja1/Gripap1/Hgs/Hspd1/Ifitm1/Igf2r/Llgl1/Lrp1/Ltf/Map2k1/Mapk1/Mapk3/Myo5a/Nae1/Ntrk2/Nucb1/Phb/Pick1/Pld3/Prdx3/Ptpn23/Rab1a/Rab21/Rab22a/Rab5a/Rac1/Rap1a/Rap1gap/Rhob/Slc17a6/Snx1/Snx12/Snx27/Snx3/Snx4/Sorcs2/Sort1/Tfrc/Tmem30a/Tom1/Ubxn6/Vps11/Vps26a/Washc4	62
51	F1_commons	GO:1905368	peptidase complex	37/1454	136/28804	1.46703e-17	2.45943e-16	1.13547e-16	C3/Capn2/Capns1/Dnajb2/F3/Hspb1/Psma1/Psma2/Psma3/Psma5/Psma6/Psma7/Psmb1/Psmb2/Psmb3/Psmb4/Psmb5/Psmb6/Psmc1/Psmc2/Psmc3/Psmc5/Psmc6/Psmd1/Psmd11/Psmd12/Psmd13/Psmd3/Psmd4/Psmd6/Psmd9/Psme1/Psmf1/Rad23b/Txnl1/Usp14/Vcp	37
52	F1_commons	GO:0031234	extrinsic component of cytoplasmic side of plasma membrane	32/1454	105/28804	5.82397e-17	9.57596e-16	4.42103e-16	Atp2a2/Dlg4/Epn1/Esyt1/Farp1/Fyn/Gna11/Gna13/Gnai1/Gnai2/Gnao1/Gnaq/Gnas/Gnaz/Gnb1/Gnb2/Gnb4/Gnb5/Gng12/Gng2/Gng3/Gng7/Kcnab2/Kras/Osbpl2/Ptk2b/Rac1/Rhoa/Ryr2/S100a6/Snap25/Src	32
53	F1_commons	GO:0015934	large ribosomal subunit	34/1454	123/28804	1.75295e-16	2.82788e-15	1.30558e-15	Rpl10/Rpl10a/Rpl11/Rpl12/Rpl13/Rpl13a/Rpl14/Rpl15/Rpl17/Rpl18/Rpl19/Rpl21/Rpl22/Rpl23/Rpl24/Rpl26/Rpl27/Rpl27a/Rpl28/Rpl3/Rpl30/Rpl31/Rpl32/Rpl34/Rpl35a/Rpl36/Rpl39/Rpl4/Rpl6/Rpl7/Rpl7a/Rpl9/Rplp0/Rps12	34
54	F1_commons	GO:0010008	endosome membrane	53/1454	291/28804	3.61072e-16	5.71698e-15	2.63942e-15	Ankfy1/Anxa2/Ap3d1/Arf6/Arhgap1/Atp6ap2/Atp9a/Cd63/Cdip1/Chmp4b/Chmp5/Chmp6/Coro1c/Ctsd/Egfr/Ehd1/Ehd3/Epha4/Gripap1/Igf2r/Lamp1/Lamp2/Llgl1/Ncdn/Ndrg1/Pacsin2/Pigr/Pip5k1c/Pld3/Rab11b/Rab21/Rab5a/Rab8a/Rac1/Rap2a/Rap2b/Rhob/Scamp3/Scamp5/Snap91/Snx1/Snx12/Snx3/Snx4/Sorcs2/Sort1/Tfrc/Tmem30a/Uba1/Ubxn6/Vps26a/Vps45/Washc4	53
55	F1_commons	GO:0030175	filopodium	30/1454	99/28804	6.49558e-16	1.00977e-14	4.6619e-15	Abi1/Abi2/Actn2/Ap2a1/App/Arf6/Cdc42/Cdk5/Crp/Cxadr/Cyfip1/Dync1h1/Epha4/Ermn/Ezr/Fscn1/Gpm6a/Itgav/Itgb1/Lcp1/Msn/Myo5a/Rdx/Rufy3/Shtn1/Snap25/Src/Ttyh1/Twf2/Ube2k	30
56	F1_commons	GO:0014704	intercalated disc	25/1454	67/28804	6.67281e-16	1.0188e-14	4.70358e-15	Actn1/Ank3/Anxa5/Atp1a1/Atp1a2/Atp1b1/Atp2a2/Camk2d/Ctnnb1/Cxadr/Fxyd1/Gja1/Itgb1/Pak1/Prkca/Scn2a/Slc2a1/Slc4a1/Slc8a1/Slc9a1/Sptan1/Sptbn4/Tln2/Vcl/Ywhah	25
57	F1_commons	GO:0031256	leading edge membrane	37/1454	156/28804	1.8778e-15	2.81671e-14	1.30042e-14	Amph/Arf4/Arhgef2/Arpc2/Atp2b1/Atp2b2/Cacng8/Cd44/Cdc37/Cdc42/Clasp2/Eef1a1/Egfr/Epb41l3/Gabbr1/Gabra1/Hip1r/Hpca/Itgav/Itgb1/Macf1/Mapk8ip3/Myo1c/Myo1d/Nme1/Pacsin1/Pdxp/Psd2/Psd3/Rac1/Rhoa/Slc12a5/Slc1a2/Sptbn1/Src/Thy1/Tpm1	37
58	F1_commons	GO:0030315	T-tubule	25/1454	70/28804	2.22343e-15	3.27764e-14	1.51322e-14	Ank3/Aqp4/Atp1a1/Atp1a2/Atp1b1/Atp2b4/Bin1/Cacna2d1/Cacng8/Camk2d/Cltc/Dlg1/Ezr/Fxyd1/Got2/Msn/Ppp3cb/Prkar2a/Prkce/Scn2a/Scn2b/Slc30a1/Slc8a1/Slc9a1/Sri	25
59	F1_commons	GO:0005884	actin filament	34/1454	134/28804	2.96543e-15	4.29737e-14	1.98401e-14	Abi2/Actb/Actbl2/Actn1/Actr3/Anxa1/Arpc2/Arpc3/Coro1b/Cotl1/Dpysl3/Ezr/Flna/Fyn/Gas7/Gng12/Jam3/Lcp1/Myo1c/Myo5a/Nckap1/Pak1/Pls3/Ptges3/Rac1/Sptbn4/Src/Tpm1/Tpm2/Tpm3/Tpm4/Twf2/Vcl/Vps11	34
60	F1_commons	GO:0045211	postsynaptic membrane	55/1454	326/28804	3.11144e-15	4.43381e-14	2.047e-14	Actn2/Adam10/Adam22/Ank3/Arrb1/Atp2b2/Atp6ap2/Cacna2d1/Cacng8/Cadm1/Canx/Clstn1/Cntn1/Cntn2/Comt/Ctnna2/Ctnnb1/Dgkb/Dlg1/Dlg2/Dlg4/Epha4/Ephb2/Epn1/Farp1/Gabbr1/Gabra1/Gabrb2/Gabrb3/Grm2/Grm3/Hspa8/Hspb1/Igsf21/Iqsec2/Itgb1/Kctd12/Kctd16/Lin7a/Nbea/Ncam1/Nptn/Nrcam/Pacsin1/Ptprs/Rph3a/Rtn4/Slc30a1/Slc6a1/Slc8a1/Slc8a2/Snta1/Sorcs2/Strn/Syne1	55
61	F1_commons	GO:0045178	basal part of cell	52/1454	300/28804	5.70085e-15	7.99054e-14	3.68907e-14	Ank3/Anxa2/Ap2a1/Aqp1/Aqp4/Arrb1/Atp1a1/Atp1b1/Atp1b3/Atp2b1/Atp2b4/Cadm1/Cav1/Cd38/Cd44/Cd81/Clasp2/Cldn11/Ctnna2/Ctnnb1/Cxadr/Dlg1/Dlg2/Egfr/Ezr/Flot1/Flot2/Hsp90ab1/Itga2/Lin7a/Llgl1/Lrp1/Msn/Myo1c/Myo1d/Ndrg4/P2ry12/Plec/Plpp3/Slc12a2/Slc16a1/Slc1a3/Slc2a1/Slc3a2/Slc4a1/Slc4a10/Slc4a4/Slc7a5/Slc7a8/Slc8a1/Slc9a1/Tfrc	52
62	F1_commons	GO:0030864	cortical actin cytoskeleton	27/1454	86/28804	6.83796e-15	9.42977e-14	4.35354e-14	Actn1/Actn2/Actn4/Actr2/Calb1/Cald1/Cap1/Cotl1/Dstn/Eef1a1/Flot1/Flot2/Gsn/Lancl2/Llgl1/Myadm/Myh9/Prkcb/Pvalb/Rdx/Septin2/Slc2a1/Sptan1/Sptb/Sptbn1/Sptbn4/Wdr1	27
63	F1_commons	GO:0030018	Z disc	33/1454	131/28804	9.4922e-15	1.28823e-13	5.94749e-14	Actn1/Actn2/Actn4/Aldoa/Ank3/Anxa5/Atp2b4/Bin1/Cab39/Cfl2/Cryab/Csrp1/Ctnnb1/Fkbp1a/Flna/Homer1/Hspb1/Myh7/Pak1/Pgm1/Plec/Ppp3ca/Ppp3cb/Pygm/Ryr2/Slc2a1/Slc4a1/Slc8a1/Sptan1/Sri/Stub1/Synpo/Vcl	33
64	F1_commons	GO:0009925	basal plasma membrane	49/1454	275/28804	1.146e-14	1.53098e-13	7.06824e-14	Ank3/Anxa2/Ap2a1/Aqp1/Aqp4/Arrb1/Atp1a1/Atp1b1/Atp1b3/Atp2b1/Atp2b4/Cadm1/Cav1/Cd38/Cd44/Cd81/Ctnna2/Ctnnb1/Cxadr/Dlg1/Dlg2/Egfr/Ezr/Flot1/Flot2/Hsp90ab1/Lin7a/Llgl1/Lrp1/Msn/Myo1c/Myo1d/Ndrg4/P2ry12/Plec/Plpp3/Slc12a2/Slc16a1/Slc1a3/Slc2a1/Slc3a2/Slc4a1/Slc4a10/Slc4a4/Slc7a5/Slc7a8/Slc8a1/Slc9a1/Tfrc	49
65	F1_commons	GO:0016323	basolateral plasma membrane	46/1454	246/28804	1.17149e-14	1.54096e-13	7.11433e-14	Ank3/Anxa2/Ap2a1/Aqp1/Aqp4/Arrb1/Atp1a1/Atp1b1/Atp1b3/Atp2b1/Atp2b4/Cadm1/Cav1/Cd38/Cd44/Cd81/Ctnna2/Ctnnb1/Cxadr/Dlg1/Dlg2/Egfr/Ezr/Flot1/Flot2/Hsp90ab1/Lin7a/Llgl1/Lrp1/Msn/Myo1d/Ndrg4/Plpp3/Slc12a2/Slc16a1/Slc1a3/Slc2a1/Slc3a2/Slc4a1/Slc4a10/Slc4a4/Slc7a5/Slc7a8/Slc8a1/Slc9a1/Tfrc	46
66	F1_commons	GO:0099240	intrinsic component of synaptic membrane	46/1454	247/28804	1.37054e-14	1.77547e-13	8.19701e-14	Adam22/Adam23/Adgrl1/Atp1a3/Atp2b1/Atp2b2/Atp2b4/Cacna2d1/Cacng8/Cadm1/Cadm3/Canx/Clstn1/Cntn1/Cntn2/Dlg2/Dlg4/Epha4/Ephb2/Flot2/Gabbr1/Gabra1/Gabrb2/Gabrb3/Gpm6a/Grm2/Grm3/Itgb1/Kcna2/Ncam1/Nectin1/Nptn/Nrcam/Ptpra/Ptprd/Ptprs/Rtn4/Scn2a/Slc1a2/Slc30a1/Slc6a1/Slc6a7/Slc8a1/Slc8a2/Snap25/Syt7	46
67	F1_commons	GO:0030139	endocytic vesicle	42/1454	211/28804	1.76804e-14	2.25623e-13	1.04166e-13	Anxa11/Anxa3/Ap2a1/Ap2a2/Ap2b1/Ap2m1/Ap2s1/Apoa1/Arf6/Calr/Capg/Cdc42/Cltc/Cpne6/Egfr/Ehd1/Ehd3/Epn2/Flot2/Fth1/Gsn/Igf2r/Kif5b/Lamp1/Lamp2/Myo18a/Myo1c/Pik3c3/Rab11b/Rab22a/Rab5a/Rab8a/Rab8b/Rala/Rap1a/Rapgef2/Scarb2/Snap91/Snx3/Syt7/Vim/Vps11	42
68	F1_commons	GO:1990351	transporter complex	60/1454	395/28804	2.33608e-14	2.93727e-13	1.35608e-13	Atp1a1/Atp1a2/Atp1a3/Atp1b1/Atp1b2/Atp1b3/Atp2a2/Atp8a1/Cacna2d1/Cacng8/Chp1/Clcc1/Clic1/Clic4/Cyc1/Dlg4/Dpp10/Dpp6/Gabra1/Gabrb2/Gabrb3/Hspa2/Kcna2/Kcna6/Kcnab2/Lrrc8a/Ndufa10/Ndufa13/Ndufa2/Ndufa6/Ndufa7/Ndufa8/Ndufb10/Ndufb4/Ndufb9/Ndufc2/Ndufs1/Ndufs2/Ndufs5/Ndufs6/Ndufs7/Ndufv1/Ndufv2/Ndufv3/Nrn1/Olfm1/Pde4d/Ptk2b/Ptpa/Ryr2/Sacm1l/Scn2a/Scn2b/Slc9a1/Snap25/Stxbp5/Timm9/Tmem30a/Ttyh1/Uqcrq	60
69	F1_commons	GO:0031674	I band	34/1454	144/28804	2.97121e-14	3.68172e-13	1.69978e-13	Actn1/Actn2/Actn4/Aldoa/Ank3/Anxa5/Atp2b4/Bin1/Cab39/Cfl2/Cryab/Csrp1/Ctnnb1/Fkbp1a/Flna/Homer1/Hspb1/Myh7/Myl3/Pak1/Pgm1/Plec/Ppp3ca/Ppp3cb/Pygm/Ryr2/Slc2a1/Slc4a1/Slc8a1/Sptan1/Sri/Stub1/Synpo/Vcl	34
70	F1_commons	GO:0005844	polysome	25/1454	78/28804	3.9806e-14	4.86202e-13	2.2447e-13	Calr/Eef2/Myh10/Psma6/Rpl10a/Rpl11/Rpl17/Rpl18/Rpl19/Rpl24/Rpl30/Rpl31/Rpl32/Rpl36/Rpl39/Rpl6/Rpl7/Rpl7a/Rps25/Rps26/Rps29/Rps4x/Rps6/Vbp1/Vim	25
71	F1_commons	GO:0048786	presynaptic active zone	28/1454	99/28804	4.2198e-14	5.08159e-13	2.34607e-13	App/Atp2b1/Atp2b2/Atp2b4/Bsn/C1qbp/Cacna2d1/Canx/Cntnap1/Ctnna2/Ctnnb1/Flot1/Flot2/Gpm6a/Grm3/Iqsec2/Nectin1/Nptn/Ntrk2/Phb/Phb2/Ppfia3/Slc17a7/Slc32a1/Snap25/Snap91/Sv2a/Vps11	28
72	F1_commons	GO:0098982	GABA-ergic synapse	29/1454	109/28804	8.51315e-14	1.01094e-12	4.6673e-13	Acan/Arhgef7/Atp2b1/Atp2b2/Atp2b3/Bcan/Bsn/C1qbp/Calb1/Camk4/Clstn1/Flot1/Gabbr1/Gabra1/Gabrb2/Gabrb3/Git1/Nptn/Nrxn3/Pak1/Phb/Phb2/Plcb1/Septin11/Slc32a1/Slc6a1/Slc6a17/Sv2a/Syt7	29
73	F1_commons	GO:0098563	intrinsic component of synaptic vesicle membrane	21/1454	56/28804	1.24638e-13	1.4598e-12	6.73963e-13	Atp2b1/Atp6v0a1/Atp6v1g2/Dnajc5/Lamp1/Mal2/Ptprs/Rab10/Rab4b/Rab5a/Scamp5/Slc17a6/Slc17a7/Slc30a3/Slc32a1/Slc6a17/Slc6a7/Syngr1/Synpr/Syt2/Wfs1	21
74	F1_commons	GO:0032432	actin filament bundle	27/1454	97/28804	1.8361e-13	2.09316e-12	9.66369e-13	Acta2/Actb/Actn1/Actn4/Anxa2/Coro1b/Coro2b/Cryab/Flna/Fscn1/Lcp1/Myh10/Myh14/Myh7/Myh9/Mylk/Pls3/Ptpn11/Septin11/Septin5/Septin7/Septin9/Synpo/Tpm1/Tpm3/Tpm4/Vcl	27
75	F1_commons	GO:0042641	actomyosin	27/1454	97/28804	1.8361e-13	2.09316e-12	9.66369e-13	Acta2/Actb/Actn1/Actn4/Anxa2/Coro1b/Coro2b/Fscn1/Lcp1/Myh10/Myh14/Myh7/Myh9/Mylk/Myo18a/Myo5a/Pdcd6ip/Ptpn11/Septin11/Septin5/Septin7/Septin9/Synpo/Tpm1/Tpm3/Tpm4/Vcl	27
76	F1_commons	GO:1902495	transmembrane transporter complex	56/1454	373/28804	2.81715e-13	3.1693e-12	1.4632e-12	Atp1a1/Atp1a2/Atp1a3/Atp1b1/Atp1b2/Atp1b3/Atp2a2/Cacna2d1/Cacng8/Clcc1/Clic1/Clic4/Cyc1/Dlg4/Dpp10/Dpp6/Gabra1/Gabrb2/Gabrb3/Hspa2/Kcna2/Kcna6/Kcnab2/Lrrc8a/Ndufa10/Ndufa13/Ndufa2/Ndufa6/Ndufa7/Ndufa8/Ndufb10/Ndufb4/Ndufb9/Ndufc2/Ndufs1/Ndufs2/Ndufs5/Ndufs6/Ndufs7/Ndufv1/Ndufv2/Ndufv3/Nrn1/Olfm1/Pde4d/Ptk2b/Ptpa/Ryr2/Sacm1l/Scn2a/Scn2b/Slc9a1/Snap25/Stxbp5/Ttyh1/Uqcrq	56
77	F1_commons	GO:0031594	neuromuscular junction	27/1454	99/28804	3.1603e-13	3.50916e-12	1.62011e-12	Ank3/App/Camk2d/Cxadr/Dlg1/Dlg2/Dlg4/Dnajc5/Epha4/Itgb1/Lama5/Lamb2/Myh10/Myh9/P2rx7/Pls3/Prkar1a/Prkce/Rph3a/Snta1/Stxbp5/Sv2a/Syngr1/Syngr2/Syngr3/Syt2/Tbc1d24	27
78	F1_commons	GO:0030135	coated vesicle	39/1454	203/28804	4.96346e-13	5.44072e-12	2.51187e-12	Actr1a/Ap1b1/Ap1g1/Ap1m1/Ap2a1/Ap2a2/Ap2b1/Ap2m1/Ap2s1/App/Bcap31/Clta/Cltb/Cltc/Cpne6/Dnajc5/Epn1/Epn2/Gnas/Hip1r/Hspd1/Igf2r/Lman1/Lrp1/Necap1/Pacsin1/Pdcd6/Pef1/Rab8a/Rab8b/Sec22b/Sec31a/Snap91/Snx3/Sort1/Tmed10/Tmed7/Uso1/Vamp2	39
79	F1_commons	GO:0030496	midbody	37/1454	188/28804	9.09935e-13	9.84803e-12	4.54664e-12	Agap2/Anxa11/Anxa2/Arf6/Arl3/Arl8a/Arl8b/Capg/Cdc42/Chmp4b/Chmp5/Chmp6/Clic4/Crmp1/Gdi1/Gnai1/Gnai2/Hnrnpu/Hsp90b1/Hspa5/Ist1/Lap3/Mapre3/Myh10/Nudc/Pdcd6ip/Pdxp/Pik3c3/Pin1/Rab8a/Rack1/Ralb/Ran/Sccpdh/Septin2/Sirt2/Slc2a1	37
80	F1_commons	GO:0062023	collagen-containing extracellular matrix	57/1454	396/28804	1.03524e-12	1.10641e-11	5.10808e-12	Acan/Adam10/Agrn/Alb/Ambp/Anxa1/Anxa11/Anxa2/Anxa3/Anxa4/Anxa5/Anxa7/Bcan/Calr/Cd151/Col1a1/Col1a2/Col6a2/Col6a3/Cst3/Cstb/Ctsb/Ctsd/Ctsz/Dlg1/Entpd2/F3/Fga/Fgb/Fgg/Gsto1/Hapln1/Itgb1/Lama5/Lamb2/Lgals1/Lgals3/Lman1/Mfge8/Ncan/Nid1/Pkm/Plscr1/Plxna2/Plxnb2/Rpsa/S100a10/S100a11/S100a13/S100a6/Serping1/Sod3/Sparcl1/Tgm2/Tnc/Tnr/Vcan	57
81	F1_commons	GO:0005925	focal adhesion	35/1454	172/28804	1.35527e-12	1.43057e-11	6.60465e-12	Actn1/Actn2/Arhgef7/Arpc2/Capn2/Cav1/Clasp2/Coro2b/Cpne3/Ezr/Git1/Gsn/Itga2/Itgav/Itgb1/Itgb2/Itgb8/Lcp1/Map2k1/Mapk1/Mapk3/Mapre1/Mapre2/Msn/Myh9/Pak1/Plec/Ptk2b/Ptpra/Rala/Rdx/Src/Tln1/Tln2/Vcl	35
82	F1_commons	GO:0098798	mitochondrial protein-containing complex	47/1454	291/28804	1.63045e-12	1.70004e-11	7.84875e-12	Apool/Atp5pb/Cox4i1/Cox6c/Cyc1/Dbt/Dlat/Dld/Etfa/Etfdh/Hadha/Hadhb/Idh3a/Idh3b/Idh3g/Ndufa10/Ndufa13/Ndufa2/Ndufa6/Ndufa7/Ndufa8/Ndufb10/Ndufb4/Ndufb9/Ndufc2/Ndufs1/Ndufs2/Ndufs5/Ndufs6/Ndufs7/Ndufv1/Ndufv2/Ndufv3/Pdha1/Pdhb/Pdhx/Phb/Phb2/Ppif/Samm50/Sdha/Sdhb/Slc25a5/Suclg1/Suclg2/Timm9/Uqcrq	47
83	F1_commons	GO:0022624	proteasome accessory complex	14/1454	25/28804	1.73215e-12	1.78432e-11	8.23785e-12	Psmc1/Psmc2/Psmc3/Psmc5/Psmc6/Psmd1/Psmd11/Psmd12/Psmd13/Psmd3/Psmd4/Psmd6/Psmd9/Psme1	14
84	F1_commons	GO:0005759	mitochondrial matrix	47/1454	293/28804	2.09779e-12	2.13525e-11	9.85802e-12	Abat/Acadm/Acot7/Acot9/Ak3/Aldh2/C1qbp/Cs/Dbt/Dlat/Dld/Etfa/Etfdh/Fdps/Glud1/Hadha/Hadhb/Hagh/Hspa1b/Hspa9/Hspd1/Hspe1/Idh3a/Idh3b/Idh3g/Ivd/Mdh2/Ndufa7/Oat/Ogdhl/Park7/Pde2a/Pdha1/Pdhb/Pdhx/Pitrm1/Ppif/Prdx1/Rida/Shmt2/Slc25a5/Sod2/Ssbp1/Suclg1/Suclg2/Trap1/Tufm	47
85	F1_commons	GO:0030055	cell-substrate junction	36/1454	185/28804	2.61456e-12	2.62994e-11	1.21419e-11	Actn1/Actn2/Actr3/Arhgef7/Arpc2/Capn2/Cav1/Clasp2/Coro2b/Cpne3/Ezr/Git1/Gsn/Itga2/Itgav/Itgb1/Itgb2/Itgb8/Lcp1/Map2k1/Mapk1/Mapk3/Mapre1/Mapre2/Msn/Myh9/Pak1/Plec/Ptk2b/Ptpra/Rala/Rdx/Src/Tln1/Tln2/Vcl	36
86	F1_commons	GO:0005834	heterotrimeric G-protein complex	16/1454	35/28804	2.67498e-12	2.65943e-11	1.22781e-11	Gna11/Gna13/Gnai1/Gnai2/Gnao1/Gnaq/Gnas/Gnaz/Gnb1/Gnb2/Gnb4/Gnb5/Gng12/Gng2/Gng3/Gng7	16
87	F1_commons	GO:0005746	mitochondrial respirasome	24/1454	85/28804	2.85019e-12	2.80105e-11	1.29319e-11	Cox4i1/Cox6c/Cyc1/Ndufa10/Ndufa13/Ndufa2/Ndufa6/Ndufa7/Ndufa8/Ndufb10/Ndufb4/Ndufb9/Ndufc2/Ndufs1/Ndufs2/Ndufs5/Ndufs6/Ndufs7/Ndufv1/Ndufv2/Ndufv3/Sdha/Sdhb/Uqcrq	24
88	F1_commons	GO:1905360	GTPase complex	17/1454	41/28804	3.91035e-12	3.79926e-11	1.75405e-11	Gna11/Gna13/Gnai1/Gnai2/Gnao1/Gnaq/Gnas/Gnaz/Gnb1/Gnb2/Gnb4/Gnb5/Gng12/Gng2/Gng3/Gng7/Hras	17
89	F1_commons	GO:0022627	cytosolic small ribosomal subunit	18/1454	47/28804	4.60733e-12	4.42614e-11	2.04346e-11	Rps11/Rps12/Rps15a/Rps17/Rps18/Rps2/Rps20/Rps25/Rps26/Rps27a/Rps27l/Rps29/Rps4x/Rps5/Rps6/Rps7/Rps9/Rpsa	18
90	F1_commons	GO:0098803	respiratory chain complex	24/1454	87/28804	4.9529e-12	4.70526e-11	2.17233e-11	Cox4i1/Cox6c/Cyc1/Ndufa10/Ndufa13/Ndufa2/Ndufa6/Ndufa7/Ndufa8/Ndufb10/Ndufb4/Ndufb9/Ndufc2/Ndufs1/Ndufs2/Ndufs5/Ndufs6/Ndufs7/Ndufv1/Ndufv2/Ndufv3/Sdha/Sdhb/Uqcrq	24
91	F1_commons	GO:0030285	integral component of synaptic vesicle membrane	17/1454	42/28804	6.26064e-12	5.88225e-11	2.71572e-11	Atp2b1/Atp6v0a1/Atp6v1g2/Lamp1/Mal2/Ptprs/Scamp5/Slc17a6/Slc17a7/Slc30a3/Slc32a1/Slc6a17/Slc6a7/Syngr1/Synpr/Syt2/Wfs1	17
92	F1_commons	GO:0001725	stress fiber	24/1454	88/28804	6.48657e-12	5.96346e-11	2.75321e-11	Acta2/Actb/Actn1/Actn4/Anxa2/Coro1b/Coro2b/Fscn1/Lcp1/Myh10/Myh14/Myh7/Myh9/Mylk/Ptpn11/Septin11/Septin5/Septin7/Septin9/Synpo/Tpm1/Tpm3/Tpm4/Vcl	24
93	F1_commons	GO:0097517	contractile actin filament bundle	24/1454	88/28804	6.48657e-12	5.96346e-11	2.75321e-11	Acta2/Actb/Actn1/Actn4/Anxa2/Coro1b/Coro2b/Fscn1/Lcp1/Myh10/Myh14/Myh7/Myh9/Mylk/Ptpn11/Septin11/Septin5/Septin7/Septin9/Synpo/Tpm1/Tpm3/Tpm4/Vcl	24
94	F1_commons	GO:0070062	extracellular exosome	26/1454	104/28804	7.68193e-12	6.98729e-11	3.2259e-11	Acy1/Ahnak/Alb/Aldoa/Anxa1/Anxa2/Aqp1/Bhmt/Cd47/Cd63/Cd81/Cd9/Clic1/Gprc5b/Hspa4/Hspa8/Hspd1/Icam1/Ist1/Krt13/Lamp2/Pdcd6ip/Rap2b/Sord/Sri/Tfrc	26
95	F1_commons	GO:0030125	clathrin vesicle coat	15/1454	32/28804	8.23257e-12	7.40931e-11	3.42073e-11	Ap1b1/Ap1g1/Ap1m1/Ap2a1/Ap2a2/Ap2b1/Ap2m1/Ap2s1/Clta/Cltb/Cltc/Epn1/Epn2/Necap1/Snap91	15
96	F1_commons	GO:0098889	intrinsic component of presynaptic membrane	29/1454	129/28804	8.4563e-12	7.53139e-11	3.4771e-11	Adam23/Adgrl1/Atp1a3/Atp2b1/Atp2b2/Atp2b4/Cacna2d1/Cadm1/Cadm3/Canx/Cntn1/Epha4/Ephb2/Flot2/Gabbr1/Gpm6a/Grm3/Kcna2/Ncam1/Nectin1/Nptn/Ptprd/Ptprs/Scn2a/Slc1a2/Slc6a1/Slc6a7/Snap25/Syt7	29
97	F1_commons	GO:0005838	proteasome regulatory particle	13/1454	23/28804	9.33778e-12	8.0712e-11	3.72632e-11	Psmc1/Psmc2/Psmc3/Psmc5/Psmc6/Psmd1/Psmd11/Psmd12/Psmd13/Psmd3/Psmd4/Psmd6/Psmd9	13
98	F1_commons	GO:0030117	membrane coat	25/1454	97/28804	9.3456e-12	8.0712e-11	3.72632e-11	Ap1b1/Ap1g1/Ap1m1/Ap2a1/Ap2a2/Ap2b1/Ap2m1/Ap2s1/Ap3d1/Ap3m2/Chmp4b/Clta/Cltb/Cltc/Dnm1/Epn1/Epn2/Eps15l1/Igf2r/Necap1/Pdcd6/Pef1/Sec31a/Snap91/Vps11	25
99	F1_commons	GO:0048475	coated membrane	25/1454	97/28804	9.3456e-12	8.0712e-11	3.72632e-11	Ap1b1/Ap1g1/Ap1m1/Ap2a1/Ap2a2/Ap2b1/Ap2m1/Ap2s1/Ap3d1/Ap3m2/Chmp4b/Clta/Cltb/Cltc/Dnm1/Epn1/Epn2/Eps15l1/Igf2r/Necap1/Pdcd6/Pef1/Sec31a/Snap91/Vps11	25
100	F1_commons	GO:0005839	proteasome core complex	12/1454	19/28804	9.48667e-12	8.1111e-11	3.74474e-11	Psma1/Psma2/Psma3/Psma5/Psma6/Psma7/Psmb1/Psmb2/Psmb3/Psmb4/Psmb5/Psmb6	12
101	F1_commons	GO:0055037	recycling endosome	32/1454	156/28804	9.80656e-12	8.27134e-11	3.81872e-11	Ap1g1/App/Arf6/Arfgef2/Atp9a/Dync1i1/Ehd1/Ehd3/Gnas/Gripap1/Ltf/Myo5a/Ndrg1/Pacsin2/Pigr/Rab10/Rab11b/Rab4b/Rab8a/Rac1/Ran/Rap2a/Rap2b/Relch/Scamp3/Scamp5/Sorcs2/Tfrc/Tpp1/Vps50/Vps51/Vps53	32
102	F1_commons	GO:0044295	axonal growth cone	17/1454	43/28804	9.86757e-12	8.27134e-11	3.81872e-11	Agrn/Clasp2/Cyfip1/Epha4/Fkbp4/Flna/Gpm6a/Hsp90aa1/Hsp90ab1/Kif5b/Kif5c/L1cam/Lrp1/Neo1/Olfm1/Shtn1/Snap25	17
103	F1_commons	GO:0030118	clathrin coat	18/1454	49/28804	1.05803e-11	8.78268e-11	4.05479e-11	Ap1b1/Ap1g1/Ap1m1/Ap2a1/Ap2a2/Ap2b1/Ap2m1/Ap2s1/Ap3m2/Clta/Cltb/Cltc/Epn1/Epn2/Eps15l1/Igf2r/Necap1/Snap91	18
104	F1_commons	GO:0005747	mitochondrial respiratory chain complex I	18/1454	50/28804	1.57532e-11	1.27066e-10	5.8664e-11	Ndufa10/Ndufa13/Ndufa2/Ndufa6/Ndufa7/Ndufa8/Ndufb10/Ndufb4/Ndufb9/Ndufc2/Ndufs1/Ndufs2/Ndufs5/Ndufs6/Ndufs7/Ndufv1/Ndufv2/Ndufv3	18
105	F1_commons	GO:0030964	NADH dehydrogenase complex	18/1454	50/28804	1.57532e-11	1.27066e-10	5.8664e-11	Ndufa10/Ndufa13/Ndufa2/Ndufa6/Ndufa7/Ndufa8/Ndufb10/Ndufb4/Ndufb9/Ndufc2/Ndufs1/Ndufs2/Ndufs5/Ndufs6/Ndufs7/Ndufv1/Ndufv2/Ndufv3	18
106	F1_commons	GO:0045271	respiratory chain complex I	18/1454	50/28804	1.57532e-11	1.27066e-10	5.8664e-11	Ndufa10/Ndufa13/Ndufa2/Ndufa6/Ndufa7/Ndufa8/Ndufb10/Ndufb4/Ndufb9/Ndufc2/Ndufs1/Ndufs2/Ndufs5/Ndufs6/Ndufs7/Ndufv1/Ndufv2/Ndufv3	18
107	F1_commons	GO:0033270	paranode region of axon	11/1454	16/28804	1.8064e-11	1.44343e-10	6.66406e-11	Ank3/Cntnap1/Dlg1/Epb41l3/Ermn/Mag/Nfasc/Scn2a/Sirt2/Sptan1/Sptbn4	11
108	F1_commons	GO:0099699	integral component of synaptic membrane	39/1454	227/28804	1.85165e-11	1.46589e-10	6.76774e-11	Adam22/Adam23/Adgrl1/Atp1a3/Atp2b1/Atp2b2/Atp2b4/Cacng8/Cadm1/Cadm3/Canx/Clstn1/Epha4/Ephb2/Gabbr1/Gabra1/Gabrb2/Gabrb3/Gpm6a/Grm2/Grm3/Itgb1/Kcna2/Ncam1/Nectin1/Nptn/Nrcam/Ptpra/Ptprd/Ptprs/Rtn4/Scn2a/Slc1a2/Slc30a1/Slc6a1/Slc6a7/Slc8a1/Slc8a2/Syt7	39
109	F1_commons	GO:1903561	extracellular vesicle	27/1454	117/28804	2.30045e-11	1.80448e-10	8.33096e-11	Acy1/Ahnak/Alb/Aldoa/Anxa1/Anxa2/Aqp1/Bhmt/Cd47/Cd63/Cd81/Cd9/Clic1/Gprc5b/Hspa4/Hspa8/Hspd1/Icam1/Ist1/Krt13/Lamp2/Pdcd6ip/Ppfia3/Rap2b/Sord/Sri/Tfrc	27
110	F1_commons	GO:0043204	perikaryon	30/1454	143/28804	2.38722e-11	1.85552e-10	8.56658e-11	Anxa5/Arpc2/Ass1/Camk2b/Ckap5/Cpe/Cryab/Ctnnd2/Eno2/Epha4/Got2/Hpca/Hspa8/Hspb1/Kcna2/Map1b/Map2k1/Mapk1/Ncdn/Nefh/Ntrk2/Pcsk1/Ppp1ca/Ppp5c/Rufy3/Septin4/Shtn1/Sirt2/Slc12a5/Top1	30
111	F1_commons	GO:0030141	secretory granule	58/1454	440/28804	2.54744e-11	1.95647e-10	9.03262e-11	Actn1/Anxa11/Anxa3/Anxa7/Ap2a1/Ap2a2/Ap2m1/Aqp1/Arpc2/Atp6v1a/Baiap2/Cadps/Calr/Cav1/Cct6a/Cd38/Cdc42/Col1a1/Cpe/Csnk2a2/Cxadr/Dld/Dynll1/Fga/Fgb/Fgg/Flot2/Hgs/Hspd1/Itgb1/Lamp1/Lamp2/Lrp1/Ltf/Moxd1/Msn/Myh9/Myo5a/Ncs1/Ogt/Pcsk1/Pdia3/Ppfia3/Rab10/Rab4b/Rnpep/Rph3a/Slc2a3/Sod1/Sri/Stxbp5/Syt1/Syt2/Syt7/Tmed10/Vamp2/Vgf/Wfs1	58
112	F1_commons	GO:0043230	extracellular organelle	28/1454	126/28804	2.58574e-11	1.95647e-10	9.03262e-11	Acy1/Ahnak/Alb/Aldoa/Alpl/Anxa1/Anxa2/Aqp1/Bhmt/Cd47/Cd63/Cd81/Cd9/Clic1/Gprc5b/Hspa4/Hspa8/Hspd1/Icam1/Ist1/Krt13/Lamp2/Pdcd6ip/Ppfia3/Rap2b/Sord/Sri/Tfrc	28
113	F1_commons	GO:0065010	extracellular membrane-bounded organelle	28/1454	126/28804	2.58574e-11	1.95647e-10	9.03262e-11	Acy1/Ahnak/Alb/Aldoa/Alpl/Anxa1/Anxa2/Aqp1/Bhmt/Cd47/Cd63/Cd81/Cd9/Clic1/Gprc5b/Hspa4/Hspa8/Hspd1/Icam1/Ist1/Krt13/Lamp2/Pdcd6ip/Ppfia3/Rap2b/Sord/Sri/Tfrc	28
114	F1_commons	GO:0032153	cell division site	19/1454	58/28804	2.92891e-11	2.19668e-10	1.01417e-10	Arf6/Myh10/Myh9/Mylk/Pdxp/Psd2/Rala/Rhoa/Rhob/Septin11/Septin2/Septin3/Septin4/Septin5/Septin6/Septin7/Septin8/Septin9/Tpm3	19
115	F1_commons	GO:0032587	ruffle membrane	21/1454	72/28804	3.29012e-11	2.44613e-10	1.12933e-10	Arf4/Arhgef2/Arpc2/Cdc37/Clasp2/Eef1a1/Egfr/Hip1r/Itgav/Itgb1/Macf1/Myo1c/Nme1/Pacsin1/Pdxp/Psd2/Psd3/Rac1/Rhoa/Src/Tpm1	21
116	F1_commons	GO:0005774	vacuolar membrane	41/1454	252/28804	3.36422e-11	2.47966e-10	1.14481e-10	Anxa2/Ap1b1/Ap1g1/Ap1m1/Arl8a/Arl8b/Atp6ap2/Atp6v0a1/Atp6v0c/Atp6v0d1/Atp6v1a/Atp6v1b2/Atp6v1c1/Atp6v1e1/Atp6v1g1/Atp6v1g2/Atp6v1h/Cd63/Cdip1/Chmp4b/Chmp5/Chmp6/Ctsd/Cybrd1/Gabarap/Gabarapl2/Grn/Hsp90ab1/Hspa8/Ifitm1/Lamp1/Lamp2/Lrrc8a/Map1lc3a/Pld3/Scarb2/Slc35f6/Tmem106b/Uba1/Ubxn6/Wdr59	41
117	F1_commons	GO:0070469	respirasome	24/1454	95/28804	3.8333e-11	2.80126e-10	1.29329e-10	Cox4i1/Cox6c/Cyc1/Ndufa10/Ndufa13/Ndufa2/Ndufa6/Ndufa7/Ndufa8/Ndufb10/Ndufb4/Ndufb9/Ndufc2/Ndufs1/Ndufs2/Ndufs5/Ndufs6/Ndufs7/Ndufv1/Ndufv2/Ndufv3/Sdha/Sdhb/Uqcrq	24
118	F1_commons	GO:0008180	COP9 signalosome	15/1454	35/28804	4.09454e-11	2.94187e-10	1.35821e-10	Cops2/Cops3/Cops4/Cops5/Cops6/Dynll1/Epb41l2/Flot1/Gps1/Grb2/Hsp90ab1/Hspa1l/Hspa5/Myh9/Nckipsd	15
119	F1_commons	GO:0042788	polysomal ribosome	15/1454	35/28804	4.09454e-11	2.94187e-10	1.35821e-10	Eef2/Rpl10a/Rpl11/Rpl18/Rpl19/Rpl24/Rpl30/Rpl31/Rpl32/Rpl36/Rpl39/Rpl6/Rpl7a/Rps26/Rps29	15
120	F1_commons	GO:0045239	tricarboxylic acid cycle enzyme complex	11/1454	17/28804	4.88338e-11	3.47941e-10	1.60637e-10	Dbt/Dld/Dlst/Idh3a/Idh3b/Idh3g/Ogdh/Ogdhl/Sucla2/Suclg1/Suclg2	11
121	F1_commons	GO:0005882	intermediate filament	29/1454	140/28804	7.0761e-11	5.00005e-10	2.30843e-10	Cldn11/Eif6/Gja1/Hspa8/Krt13/Krt16/Krt17/Krt31/Krt32/Krt33b/Krt34/Krt4/Krt6a/Krt6b/Krt7/Krt75/Krt82/Krt84/Krt85/Krt86/Lmna/Macf1/Myo5a/Nefh/Nme1/Nme2/Plec/Slc1a4/Vim	29
122	F1_commons	GO:0045177	apical part of cell	61/1454	488/28804	7.18727e-11	5.03698e-10	2.32548e-10	Abcg2/Ahcyl1/Akr1a1/Anxa1/Anxa4/Ap2a1/App/Aqp1/Atp1a1/Atp1b1/Atp1b2/Atp1b3/Atp2b1/Atp2b2/Atp6ap2/Atp6v0d1/Atp6v1a/Atp6v1b2/Atp6v1c1/Atp6v1e1/Cav1/Cd44/Cd55/Cd81/Cd9/Cdc42/Chl1/Cldnd1/Clic4/Ctnnb1/Ctsb/Cybrd1/Ezr/Fxyd1/Gja1/Hip1r/Homer1/Hsp90ab1/Lrp1/Msn/Numa1/Pdia3/Pebp1/Pfkm/Plec/Prkca/Rapgef2/Rdx/Slc12a2/Slc16a1/Slc16a2/Slc2a1/Slc3a2/Slc4a10/Slc7a5/Slc7a8/Slc9a1/Slc9a3r1/Slc9a3r2/Thy1/Usp9x	61
123	F1_commons	GO:0030665	clathrin-coated vesicle membrane	17/1454	49/28804	1.14093e-10	7.93084e-10	3.66151e-10	Ap1b1/Ap1g1/Ap1m1/Ap2a1/Ap2a2/Ap2b1/Ap2m1/Ap2s1/Clta/Cltb/Cltc/Dnajc5/Epn1/Epn2/Necap1/Snap91/Vamp2	17
124	F1_commons	GO:0098800	inner mitochondrial membrane protein complex	29/1454	143/28804	1.21276e-10	8.36214e-10	3.86064e-10	Apool/Atp5pb/Cox4i1/Cox6c/Cyc1/Ndufa10/Ndufa13/Ndufa2/Ndufa6/Ndufa7/Ndufa8/Ndufb10/Ndufb4/Ndufb9/Ndufc2/Ndufs1/Ndufs2/Ndufs5/Ndufs6/Ndufs7/Ndufv1/Ndufv2/Ndufv3/Phb/Phb2/Sdha/Sdhb/Timm9/Uqcrq	29
125	F1_commons	GO:0030136	clathrin-coated vesicle	26/1454	117/28804	1.31575e-10	8.99974e-10	4.15501e-10	Ap1b1/Ap1g1/Ap1m1/Ap2a1/Ap2a2/Ap2b1/Ap2m1/Ap2s1/Bcap31/Clta/Cltb/Cltc/Cpne6/Dnajc5/Epn1/Epn2/Hip1r/Igf2r/Lrp1/Necap1/Rab8a/Rab8b/Snap91/Snx3/Sort1/Vamp2	26
126	F1_commons	GO:0005905	clathrin-coated pit	20/1454	70/28804	1.45914e-10	9.90132e-10	4.57124e-10	Ap2a1/Ap2a2/Ap2b1/Ap2m1/Ap2s1/App/Arrb1/Clta/Cltb/Cltc/Dnm1l/Epn1/Eps15l1/Hip1r/Hspd1/Lrp1/Necap1/Snap91/Sort1/Tfrc	20
127	F1_commons	GO:0044853	plasma membrane raft	28/1454	136/28804	1.74179e-10	1.17262e-09	5.41377e-10	Aqp1/Atp1a1/Atp1a2/Atp1b1/Atp1b3/Cav1/Cavin1/Coro1c/Ctnnb1/Ctsb/Ezr/Flot1/Flot2/Fxyd1/Gnaq/Hk1/Itgb2/Mapk1/Mapk3/Myo1d/Myof/P2ry12/Pacsin2/Prkar1a/Prkar2a/Ptpn11/Slc2a1/Src	28
128	F1_commons	GO:0033176	proton-transporting V-type ATPase complex	13/1454	28/28804	2.41046e-10	1.61011e-09	7.43358e-10	Atp6ap1/Atp6ap2/Atp6v0a1/Atp6v0c/Atp6v0d1/Atp6v1a/Atp6v1b2/Atp6v1c1/Atp6v1d/Atp6v1e1/Atp6v1g1/Atp6v1g2/Atp6v1h	13
129	F1_commons	GO:0016324	apical plasma membrane	50/1454	370/28804	2.491e-10	1.65101e-09	7.62241e-10	Abcg2/Ahcyl1/Akr1a1/Anxa1/Anxa4/Ap2a1/Aqp1/Atp1a1/Atp1b1/Atp1b2/Atp1b3/Atp2b1/Atp2b2/Atp6ap2/Atp6v0d1/Atp6v1a/Atp6v1b2/Atp6v1e1/Cav1/Cd44/Cd55/Cd81/Cd9/Cldnd1/Ctnnb1/Ctsb/Cybrd1/Ezr/Fxyd1/Gja1/Hip1r/Hsp90ab1/Msn/Pdia3/Pfkm/Plec/Rapgef2/Rdx/Slc12a2/Slc16a1/Slc16a2/Slc2a1/Slc3a2/Slc4a10/Slc7a5/Slc7a8/Slc9a1/Slc9a3r1/Slc9a3r2/Thy1	50
130	F1_commons	GO:0045111	intermediate filament cytoskeleton	32/1454	178/28804	3.57355e-10	2.3503e-09	1.08509e-09	Cct8/Cldn11/Dtna/Eif6/Gja1/Hspa8/Krt13/Krt16/Krt17/Krt31/Krt32/Krt33b/Krt34/Krt4/Krt6a/Krt6b/Krt7/Krt75/Krt82/Krt84/Krt85/Krt86/Lmna/Macf1/Myo5a/Nefh/Nme1/Nme2/Plec/Prkce/Slc1a4/Vim	32
131	F1_commons	GO:0031225	anchored component of membrane	34/1454	198/28804	3.63206e-10	2.35376e-09	1.08668e-09	Alpl/Bcan/Bst1/Cacna2d1/Cd14/Cd55/Cntn1/Cntn2/Cp/Cpm/Dlg2/Dlg4/Dnajc5/Enpp6/Flot2/Folr2/Gfra2/Igsf21/Lsamp/Ly6h/Lynx1/Ncam1/Ncam2/Negr1/Nrn1/Ntm/Omg/Prmt8/Prnp/Rab10/Rab4b/Rab5a/Snap25/Thy1	34
132	F1_commons	GO:0005741	mitochondrial outer membrane	33/1454	188/28804	3.64058e-10	2.35376e-09	1.08668e-09	Acsl3/Acsl6/Aifm1/Ass1/Cisd1/Cnp/Cpt1a/Cyb5r3/Dnm1l/Epha4/Fis1/Gdap1/Gja1/Hadhb/Hk1/Maoa/Maob/Mtarc2/Nipsnap2/Nme1/Opa1/Pde2a/Pebp1/Pgrmc1/Phb/Phb2/Plec/Prnp/Samm50/Slc44a1/Vat1/Vdac3/Wasf1	33
133	F1_commons	GO:0030120	vesicle coat	18/1454	59/28804	3.6614e-10	2.35376e-09	1.08668e-09	Ap1b1/Ap1g1/Ap1m1/Ap2a1/Ap2a2/Ap2b1/Ap2m1/Ap2s1/Clta/Cltb/Cltc/Epn1/Epn2/Necap1/Pdcd6/Pef1/Sec31a/Snap91	18
134	F1_commons	GO:0030662	coated vesicle membrane	22/1454	89/28804	3.90977e-10	2.49467e-09	1.15174e-09	Ap1b1/Ap1g1/Ap1m1/Ap2a1/Ap2a2/Ap2b1/Ap2m1/Ap2s1/Clta/Cltb/Cltc/Dnajc5/Epn1/Epn2/Necap1/Pdcd6/Pef1/Sec22b/Sec31a/Snap91/Uso1/Vamp2	22
135	F1_commons	GO:0099056	integral component of presynaptic membrane	25/1454	116/28804	5.91808e-10	3.74812e-09	1.73043e-09	Adam23/Adgrl1/Atp1a3/Atp2b1/Atp2b2/Atp2b4/Cadm1/Cadm3/Canx/Epha4/Ephb2/Gabbr1/Gpm6a/Grm3/Kcna2/Ncam1/Nectin1/Nptn/Ptprd/Ptprs/Scn2a/Slc1a2/Slc6a1/Slc6a7/Syt7	25
136	F1_commons	GO:0005940	septin ring	9/1454	13/28804	1.23552e-09	7.65485e-09	3.5341e-09	Septin11/Septin2/Septin3/Septin4/Septin5/Septin6/Septin7/Septin8/Septin9	9
137	F1_commons	GO:0031105	septin complex	9/1454	13/28804	1.23552e-09	7.65485e-09	3.5341e-09	Septin11/Septin2/Septin3/Septin4/Septin5/Septin6/Septin7/Septin8/Septin9	9
138	F1_commons	GO:0098833	presynaptic endocytic zone	9/1454	13/28804	1.23552e-09	7.65485e-09	3.5341e-09	Amph/Clta/Cltb/Cltc/Dnm1/Dnm1l/Pacsin1/Pip5k1c/Snap91	9
139	F1_commons	GO:0005802	trans-Golgi network	38/1454	250/28804	1.29043e-09	7.8674e-09	3.63223e-09	Adam10/Ap1b1/Ap1g1/Ap1m1/Ap3d1/Arfgef2/Atp8a1/Atp9a/Bsn/Clasp2/Cltb/Flna/Gnas/Grn/Igf2r/Lamp2/Lap3/Llgl1/M6pr/Myo18a/Nbea/Nucb1/Pcsk1/Phaf1/Pick1/Plpp3/Prepl/Rab10/Rab21/Rab6a/Rac1/Relch/Scamp3/Scamp5/Snap25/Vamp2/Vps51/Vps53	38
140	F1_commons	GO:0097386	glial cell projection	15/1454	43/28804	1.30331e-09	7.8674e-09	3.63223e-09	App/Aqp4/Atp1b2/Ermn/Ezr/Fyn/Grm2/Grm3/Itgb1/Lcp1/Lgals3/Nfasc/Sirt2/Slc1a2/Wasf3	15
141	F1_commons	GO:0099522	cytosolic region	15/1454	43/28804	1.30331e-09	7.8674e-09	3.63223e-09	Aldoc/Baiap2/Calb1/Camk2a/Eif4e/Homer1/Hspa8/Ncs1/Pin1/Ppp3cc/Prkca/Prkcb/Prkce/Prkcg/Stxbp5	15
142	F1_commons	GO:0002102	podosome	12/1454	26/28804	1.30663e-09	7.8674e-09	3.63223e-09	Actb/Actr2/Actr3/Arhgef2/Arpc2/Fscn1/Gsn/Lcp1/Src/Tpm3/Tpm4/Vcl	12
143	F1_commons	GO:0099568	cytoplasmic region	36/1454	229/28804	1.37527e-09	8.22277e-09	3.79629e-09	Actr1a/Arfgef2/Arl3/Baiap2/Bsn/Camk2a/Canx/Ckap5/Clasp2/Clta/Cltb/Ctnna2/Ctnnb1/Dctn1/Dlg4/Dync1i1/Dync1i2/Dynll1/Gabarap/Gnai1/Hip1r/Hpca/Iqsec2/Map2k1/Map4/Mapk1/Numa1/Ppfia3/Prkar1a/Prkar2a/Ranbp1/Septin2/Septin7/Septin9/Sod1/Tubb4a	36
144	F1_commons	GO:0005777	peroxisome	28/1454	149/28804	1.57334e-09	9.16476e-09	4.23119e-09	Acsl3/Acsl6/Aldh3a2/Cav1/Crat/Dnm1l/Ech1/Eci2/Fdps/Fis1/Hsd17b4/Hsdl2/Hspd1/Idh1/Idh2/Mtarc2/Mvd/Myo5a/Pik3c3/Prdx1/Prdx5/Rab8b/Rida/Sod1/Syt7/Tkt/Tuba8/Vim	28
145	F1_commons	GO:0042579	microbody	28/1454	149/28804	1.57334e-09	9.16476e-09	4.23119e-09	Acsl3/Acsl6/Aldh3a2/Cav1/Crat/Dnm1l/Ech1/Eci2/Fdps/Fis1/Hsd17b4/Hsdl2/Hspd1/Idh1/Idh2/Mtarc2/Mvd/Myo5a/Pik3c3/Prdx1/Prdx5/Rab8b/Rida/Sod1/Syt7/Tkt/Tuba8/Vim	28
146	F1_commons	GO:0019867	outer membrane	34/1454	209/28804	1.57569e-09	9.16476e-09	4.23119e-09	Acsl3/Acsl6/Aifm1/Ass1/Cisd1/Cnp/Cpt1a/Cyb5r3/Dnm1l/Eno1/Epha4/Fis1/Gdap1/Gja1/Hadhb/Hk1/Maoa/Maob/Mtarc2/Nipsnap2/Nme1/Opa1/Pde2a/Pebp1/Pgrmc1/Phb/Phb2/Plec/Prnp/Samm50/Slc44a1/Vat1/Vdac3/Wasf1	34
147	F1_commons	GO:0031968	organelle outer membrane	34/1454	209/28804	1.57569e-09	9.16476e-09	4.23119e-09	Acsl3/Acsl6/Aifm1/Ass1/Cisd1/Cnp/Cpt1a/Cyb5r3/Dnm1l/Eno1/Epha4/Fis1/Gdap1/Gja1/Hadhb/Hk1/Maoa/Maob/Mtarc2/Nipsnap2/Nme1/Opa1/Pde2a/Pebp1/Pgrmc1/Phb/Phb2/Plec/Prnp/Samm50/Slc44a1/Vat1/Vdac3/Wasf1	34
148	F1_commons	GO:0005901	caveola	22/1454	96/28804	1.84419e-09	1.06539e-08	4.91871e-09	Aqp1/Atp1a1/Atp1a2/Atp1b1/Atp1b3/Cav1/Cavin1/Coro1c/Ctnnb1/Ctsb/Flot1/Flot2/Fxyd1/Gnaq/Hk1/Mapk1/Mapk3/Myof/P2ry12/Pacsin2/Slc2a1/Src	22
149	F1_commons	GO:0005902	microvillus	23/1454	105/28804	2.04103e-09	1.1712e-08	5.40719e-09	Aoc3/Atp6v1a/Atp6v1b2/Atp6v1e1/Cbr1/Cd44/Clic4/Cnp/Ctnnb1/Dcxr/Dlg1/Ezr/Fscn1/Itgav/Jam3/Msn/Myo1c/Myo1d/Nfasc/Rdx/Slc7a5/Slc7a8/Slc9a3r1	23
150	F1_commons	GO:0098791	Golgi apparatus subcompartment	43/1454	311/28804	2.18954e-09	1.24804e-08	5.76194e-09	Adam10/Ap1b1/Ap1g1/Ap1m1/Ap3d1/Arfgef2/Atl1/Atp8a1/Atp9a/Bcap31/Bsn/Clasp2/Cltb/Flna/Gnas/Grn/Hspd1/Igf2r/Lamp2/Lap3/Llgl1/M6pr/Myo18a/Nbea/Nsf/Nucb1/Pcsk1/Phaf1/Pick1/Plpp3/Prepl/Rab10/Rab21/Rab6a/Rac1/Relch/Scamp3/Scamp5/Snap25/Uso1/Vamp2/Vps51/Vps53	43
151	F1_commons	GO:0043194	axon initial segment	12/1454	27/28804	2.24362e-09	1.27039e-08	5.86515e-09	Ank3/Bcan/Bin1/Camk2d/Cntn2/Dlg2/Kcna2/Kcnab2/Nfasc/Nrcam/Scn2a/Sptbn4	12
152	F1_commons	GO:0030132	clathrin coat of coated pit	10/1454	18/28804	3.14396e-09	1.76847e-08	8.1647e-09	Ap2a1/Ap2a2/Ap2b1/Ap2m1/Ap2s1/Clta/Cltb/Cltc/Eps15l1/Snap91	10
153	F1_commons	GO:0098862	cluster of actin-based cell projections	33/1454	205/28804	3.58469e-09	2.00321e-08	9.24842e-09	Abcg2/Actn1/Actr3/Add3/Aqp1/Calb1/Capza1/Capza2/Capzb/Cybrd1/Dcxr/Dnm1l/Ezr/Flna/Gna13/Hsp90ab1/Myh10/Myh14/Myh9/Myl6/Myo18a/Myo1c/Myo1d/Pafah1b1/Plec/Pls3/Prkcb/Pvalb/Rac1/Rdx/Slc9a3r1/Slc9a3r2/Twf2	33
154	F1_commons	GO:0016471	vacuolar proton-transporting V-type ATPase complex	11/1454	23/28804	4.02652e-09	2.2355e-08	1.03209e-08	Atp6ap2/Atp6v0a1/Atp6v0c/Atp6v0d1/Atp6v1a/Atp6v1b2/Atp6v1c1/Atp6v1e1/Atp6v1g1/Atp6v1g2/Atp6v1h	11
155	F1_commons	GO:0101031	chaperone complex	13/1454	34/28804	4.49555e-09	2.4798e-08	1.14488e-08	Cct2/Cct3/Cct4/Cct6a/Cct7/Cct8/Cdc37/Hsp90ab1/Hspa8/Ppp5c/Ptges3/Stip1/Stub1	13
156	F1_commons	GO:0031312	extrinsic component of organelle membrane	17/1454	61/28804	5.29489e-09	2.90201e-08	1.3398e-08	Aldh3a2/Ambp/Amph/Bin1/Cadps/Cltc/Doc2a/Gripap1/Nucb1/Opa1/Phb/Rph3a/Snap91/Snx1/Stxbp5/Syn2/Syn3	17
157	F1_commons	GO:0055038	recycling endosome membrane	16/1454	54/28804	5.58932e-09	3.04386e-08	1.40529e-08	Arf6/Atp9a/Ehd1/Ehd3/Ndrg1/Pacsin2/Pigr/Rab11b/Rab8a/Rac1/Rap2a/Rap2b/Scamp3/Scamp5/Sorcs2/Tfrc	16
158	F1_commons	GO:0099535	synapse-associated extracellular matrix	7/1454	8/28804	6.30055e-09	3.40948e-08	1.57409e-08	Acan/Bcan/Ncan/Sparcl1/Tnc/Tnr/Vcan	7
159	F1_commons	GO:0032156	septin cytoskeleton	9/1454	15/28804	7.88658e-09	4.2409e-08	1.95794e-08	Septin11/Septin2/Septin3/Septin4/Septin5/Septin6/Septin7/Septin8/Septin9	9
160	F1_commons	GO:0005635	nuclear envelope	52/1454	435/28804	8.42081e-09	4.49987e-08	2.0775e-08	Anxa11/Anxa4/Anxa7/Apeh/Apoe/App/Aqp1/Bin1/Cacybp/Calr/Chmp4b/Chmp5/Chmp6/Clic1/Cpne1/Cse1l/Cst3/Ctnnb1/Dctn1/Dnajb2/Dync1h1/Eno1/Gapdh/Gpx4/Gsto1/Hacd3/Igf2r/Ipo7/Kpnb1/Lmna/Lypla1/Mapk3/Myo1c/P2rx7/Pafah1b1/Pak1/Parp1/Prnp/Ran/Ranbp1/Rogdi/Rtcb/Rtn4/Ryr2/S100a6/Scai/Scrn1/Sh3bgrl2/Slc30a1/Syne1/Tmem43/Xpo1	52
161	F1_commons	GO:0120111	neuron projection cytoplasm	14/1454	42/28804	9.14176e-09	4.85478e-08	2.24136e-08	Baiap2/Bsn/Camk2a/Canx/Ckap5/Dlg4/Dync1i1/Dynll1/Hip1r/Hpca/Map2k1/Mapk1/Ranbp1/Sod1	14
162	F1_commons	GO:0005770	late endosome	36/1454	247/28804	1.08472e-08	5.72489e-08	2.64307e-08	Anxa2/Apoe/Cd63/Cdip1/Chmp4b/Chmp5/Chmp6/Cst3/Dync1li1/Egfr/Gapdh/Gja1/Grn/Hspa8/Igf2r/Lamp1/Lamp2/M6pr/Map1lc3a/Map2k1/Mapk1/Mapk3/Myo5a/Pik3c3/Pld3/Prkar1a/Psap/Rap1a/Rapgef2/Rhob/Slc30a3/Src/Tmem30a/Tpt1/Ubxn6/Vps11	36
163	F1_commons	GO:0099523	presynaptic cytosol	11/1454	25/28804	1.20873e-08	6.30583e-08	2.91128e-08	Baiap2/Calb1/Camk2a/Hspa8/Ncs1/Ppp3cc/Prkca/Prkcb/Prkce/Prkcg/Stxbp5	11
164	F1_commons	GO:0033268	node of Ranvier	10/1454	20/28804	1.20954e-08	6.30583e-08	2.91128e-08	Ank3/Bcan/Bin1/Cntn2/Dlg1/Hapln2/Nfasc/Nrcam/Scn2a/Sptbn4	10
165	F1_commons	GO:0016469	proton-transporting two-sector ATPase complex	15/1454	50/28804	1.38611e-08	7.18255e-08	3.31604e-08	Atp5pb/Atp6ap1/Atp6ap2/Atp6v0a1/Atp6v0c/Atp6v0d1/Atp6v1a/Atp6v1b2/Atp6v1c1/Atp6v1d/Atp6v1e1/Atp6v1g1/Atp6v1g2/Atp6v1h/Dmac2l	15
166	F1_commons	GO:0008540	proteasome regulatory particle, base subcomplex	8/1454	12/28804	1.70721e-08	8.79314e-08	4.05962e-08	Psmc1/Psmc2/Psmc3/Psmc5/Psmc6/Psmd1/Psmd4/Psmd9	8
167	F1_commons	GO:0015935	small ribosomal subunit	19/1454	83/28804	2.36583e-08	1.21125e-07	5.5921e-08	Rack1/Rps11/Rps12/Rps15a/Rps17/Rps18/Rps2/Rps20/Rps25/Rps26/Rps27a/Rps27l/Rps29/Rps4x/Rps5/Rps6/Rps7/Rps9/Rpsa	19
168	F1_commons	GO:0005885	Arp2/3 protein complex	7/1454	9/28804	2.71068e-08	1.36331e-07	6.29415e-08	Actr2/Actr3/Arpc1a/Arpc2/Arpc3/Arpc4/Arpc5l	7
169	F1_commons	GO:0098835	presynaptic endocytic zone membrane	7/1454	9/28804	2.71068e-08	1.36331e-07	6.29415e-08	Clta/Cltb/Cltc/Dnm1/Dnm1l/Pip5k1c/Snap91	7
170	F1_commons	GO:0098850	extrinsic component of synaptic vesicle membrane	7/1454	9/28804	2.71068e-08	1.36331e-07	6.29415e-08	Amph/Bin1/Cltc/Doc2a/Rph3a/Syn2/Syn3	7
171	F1_commons	GO:0098936	intrinsic component of postsynaptic membrane	29/1454	180/28804	3.06218e-08	1.53109e-07	7.06874e-08	Adam22/Atp2b2/Cacna2d1/Cacng8/Cadm1/Canx/Clstn1/Cntn1/Cntn2/Dlg2/Dlg4/Epha4/Ephb2/Gabbr1/Gabra1/Gabrb2/Gabrb3/Grm2/Grm3/Itgb1/Ncam1/Nptn/Nrcam/Ptprs/Rtn4/Slc30a1/Slc6a1/Slc8a1/Slc8a2	29
172	F1_commons	GO:0005798	Golgi-associated vesicle	20/1454	94/28804	3.81966e-08	1.89873e-07	8.76605e-08	Actr1a/Adam10/Ap1b1/Ap1g1/Ap1m1/App/Bsn/Clta/Cltb/Cltc/Gnas/Igf2r/Nucb1/Pacsin1/Pi4ka/Rab8a/Rab8b/Sec22b/Sort1/Tmed10	20
173	F1_commons	GO:0005903	brush border	25/1454	144/28804	6.01768e-08	2.97406e-07	1.37306e-07	Abcg2/Actn1/Actr3/Add3/Aqp1/Capza1/Capza2/Capzb/Cybrd1/Dcxr/Dnm1l/Ezr/Flna/Gna13/Hsp90ab1/Myh10/Myh14/Myh9/Myl6/Myo18a/Myo1c/Myo1d/Plec/Prkcb/Slc9a3r1	25
174	F1_commons	GO:0044305	calyx of Held	11/1454	29/28804	7.78049e-08	3.82317e-07	1.76508e-07	Actb/Atp1a3/Calb1/Cplx2/Git1/Kcna2/Ncs1/Prkca/Prkcb/Prkcg/Septin5	11
175	F1_commons	GO:0005791	rough endoplasmic reticulum	19/1454	89/28804	7.85462e-08	3.83754e-07	1.77172e-07	Aldob/App/Arl6ip1/Baiap2/Canx/Ckap4/Fga/Hspd1/Ntrk2/Nucb1/Pcsk1/Pebp1/Pkm/Ptgds/Rpl4/Rpn1/Ssr4/Uba1/Vdac3	19
176	F1_commons	GO:0098686	hippocampal mossy fiber to CA3 synapse	14/1454	49/28804	8.37481e-08	4.06844e-07	1.87832e-07	Bsn/Calb1/Capzb/Ctnna2/Mal2/Nectin1/Ptprd/Slc30a3/Stxbp5/Syt1/Syt12/Syt7/Tnr/Ywhaz	14
177	F1_commons	GO:0033180	proton-transporting V-type ATPase, V1 domain	7/1454	10/28804	8.63888e-08	4.14958e-07	1.91578e-07	Atp6ap1/Atp6v1a/Atp6v1b2/Atp6v1c1/Atp6v1e1/Atp6v1g1/Atp6v1h	7
178	F1_commons	GO:0044224	juxtaparanode region of axon	7/1454	10/28804	8.63888e-08	4.14958e-07	1.91578e-07	Cntn2/Dlg2/Dlg4/Epb41l3/Kcna2/Kcnab2/Sirt2	7
179	F1_commons	GO:0090533	cation-transporting ATPase complex	8/1454	14/28804	9.45532e-08	4.51637e-07	2.08512e-07	Atp1a1/Atp1a2/Atp1a3/Atp1b1/Atp1b2/Atp1b3/Atp2a2/Slc9a1	8
180	F1_commons	GO:0098966	perisynaptic extracellular matrix	6/1454	7/28804	1.09743e-07	5.21277e-07	2.40664e-07	Acan/Bcan/Ncan/Tnc/Tnr/Vcan	6
181	F1_commons	GO:0005819	spindle	43/1454	360/28804	1.64539e-07	7.77241e-07	3.58837e-07	Anxa11/App/Arhgef7/Arl3/Arl8a/Arl8b/Camk2b/Capg/Cdc42/Chmp4b/Chmp5/Chmp6/Ckap5/Clasp2/Cltc/Cul3/Dctn1/Dync1i1/Dync1li1/Dynll1/Git1/Hnrnpu/Hspa2/Kif2a/Map4/Mapk15/Mapre1/Mapre2/Mapre3/Myh10/Myh9/Nsfl1c/Nudc/Numa1/Pafah1b1/Sbds/Septin2/Sirt2/Slc25a5/Tppp/Tpt1/Tubb2b/Tubb4a	43
182	F1_commons	GO:0005912	adherens junction	24/1454	142/28804	1.85178e-07	8.69927e-07	4.01629e-07	Abi2/Actb/Cdh20/Ctnna2/Ctnnb1/Ctnnd2/Cxadr/Ddx6/Dlg1/Ezr/Flot1/Flot2/Igsf21/Itgb1/Lin7a/Msn/Myh9/Ndrg1/Nectin1/Ppp1ca/Rdx/Sptbn4/Tln1/Vcl	24
183	F1_commons	GO:0045335	phagocytic vesicle	21/1454	113/28804	2.05683e-07	9.60979e-07	4.43665e-07	Anxa11/Anxa3/Calr/Capg/Cdc42/Gsn/Kif5b/Lamp1/Lamp2/Myo18a/Myo1c/Pik3c3/Rab11b/Rab22a/Rab5a/Rab8a/Rab8b/Rap1a/Snx3/Syt7/Vim	21
184	F1_commons	GO:0032154	cleavage furrow	12/1454	38/28804	2.08216e-07	9.62294e-07	4.44272e-07	Arf6/Myh10/Myh9/Mylk/Pdxp/Psd2/Rala/Rhoa/Rhob/Septin5/Septin6/Tpm3	12
185	F1_commons	GO:0099091	postsynaptic specialization, intracellular component	12/1454	38/28804	2.08216e-07	9.62294e-07	4.44272e-07	Abr/Actn2/Arhgef2/Baiap2/Ctnna2/Ctnnb1/Dlg1/Fyn/Gapdh/Iqsec2/Snx1/Src	12
186	F1_commons	GO:0002199	zona pellucida receptor complex	7/1454	11/28804	2.27146e-07	1.03856e-06	4.79481e-07	Cct2/Cct3/Cct4/Cct6a/Cct8/Hspa1b/Hspa1l	7
187	F1_commons	GO:0030062	mitochondrial tricarboxylic acid cycle enzyme complex	7/1454	11/28804	2.27146e-07	1.03856e-06	4.79481e-07	Dbt/Dld/Idh3a/Idh3b/Idh3g/Suclg1/Suclg2	7
188	F1_commons	GO:0099092	postsynaptic density, intracellular component	11/1454	32/28804	2.52204e-07	1.14699e-06	5.29543e-07	Abr/Actn2/Arhgef2/Baiap2/Ctnna2/Ctnnb1/Dlg1/Fyn/Gapdh/Iqsec2/Snx1	11
189	F1_commons	GO:0030131	clathrin adaptor complex	10/1454	26/28804	2.63186e-07	1.1906e-06	5.49678e-07	Ap1b1/Ap1g1/Ap1m1/Ap2a1/Ap2a2/Ap2b1/Ap2m1/Ap2s1/Ap3m2/Snap91	10
190	F1_commons	GO:0060076	excitatory synapse	17/1454	79/28804	3.32701e-07	1.49716e-06	6.91208e-07	Actr3/Atp2b2/Baiap2/Bsn/Cadm3/Ctnna2/Cyfip1/Dlg4/Homer1/Ntm/Ntrk2/Pfn1/Rab3gap1/Slc17a6/Slc17a7/Snap91/Syt1	17
191	F1_commons	GO:0031300	intrinsic component of organelle membrane	46/1454	408/28804	3.36093e-07	1.5045e-06	6.94599e-07	Apool/Arl6ip1/Atp2b1/Atp6v0a1/Atp6v1g2/Calr/Canx/Clstn1/Cpt1a/Dnajb2/Dnajc5/Esyt1/Etfdh/Fis1/Fkbp8/Gdap1/Hacd3/Hspa5/Lamp1/Lamp2/Lrrc8a/Mal2/P2rx7/Pdia3/Ptprs/Rab10/Rab4b/Rab5a/Rtn4/Sacm1l/Scamp5/Sfxn3/Sfxn5/Slc17a6/Slc17a7/Slc30a3/Slc32a1/Slc6a17/Slc6a7/Slc8a2/Syngr1/Synpr/Syt2/Tecr/Tmem43/Wfs1	46
192	F1_commons	GO:0098533	ATPase dependent transmembrane transport complex	8/1454	16/28804	3.69987e-07	1.6476e-06	7.60664e-07	Atp1a1/Atp1a2/Atp1a3/Atp1b1/Atp1b2/Atp1b3/Atp2a2/Slc9a1	8
193	F1_commons	GO:0000221	vacuolar proton-transporting V-type ATPase, V1 domain	6/1454	8/28804	4.20069e-07	1.85133e-06	8.54725e-07	Atp6v1a/Atp6v1b2/Atp6v1c1/Atp6v1e1/Atp6v1g1/Atp6v1h	6
194	F1_commons	GO:0019773	proteasome core complex, alpha-subunit complex	6/1454	8/28804	4.20069e-07	1.85133e-06	8.54725e-07	Psma1/Psma2/Psma3/Psma5/Psma6/Psma7	6
195	F1_commons	GO:0030128	clathrin coat of endocytic vesicle	7/1454	12/28804	5.2125e-07	2.26228e-06	1.04445e-06	Ap2a1/Ap2a2/Ap2b1/Ap2m1/Ap2s1/Epn2/Snap91	7
196	F1_commons	GO:0031143	pseudopodium	7/1454	12/28804	5.2125e-07	2.26228e-06	1.04445e-06	Actn4/Arrb1/Capn2/Cnp/Mapk1/Mapk3/Msn	7
197	F1_commons	GO:0034663	endoplasmic reticulum chaperone complex	7/1454	12/28804	5.2125e-07	2.26228e-06	1.04445e-06	Hsp90b1/Hspa5/Hyou1/P4hb/Pdia4/Pdia6/Ppib	7
198	F1_commons	GO:0005765	lysosomal membrane	29/1454	205/28804	5.34375e-07	2.29593e-06	1.05999e-06	Anxa2/Ap1b1/Ap1g1/Ap1m1/Arl8a/Arl8b/Atp6ap2/Atp6v1g1/Cd63/Cdip1/Chmp4b/Chmp5/Chmp6/Ctsd/Cybrd1/Grn/Hsp90ab1/Hspa8/Ifitm1/Lamp1/Lamp2/Lrrc8a/Pld3/Scarb2/Slc35f6/Tmem106b/Uba1/Ubxn6/Wdr59	29
199	F1_commons	GO:0098852	lytic vacuole membrane	29/1454	205/28804	5.34375e-07	2.29593e-06	1.05999e-06	Anxa2/Ap1b1/Ap1g1/Ap1m1/Arl8a/Arl8b/Atp6ap2/Atp6v1g1/Cd63/Cdip1/Chmp4b/Chmp5/Chmp6/Ctsd/Cybrd1/Grn/Hsp90ab1/Hspa8/Ifitm1/Lamp1/Lamp2/Lrrc8a/Pld3/Scarb2/Slc35f6/Tmem106b/Uba1/Ubxn6/Wdr59	29
200	F1_commons	GO:0048787	presynaptic active zone membrane	13/1454	49/28804	6.26088e-07	2.67653e-06	1.2357e-06	Atp2b1/Atp2b2/Atp2b4/Cacna2d1/Canx/Cntnap1/Flot2/Gpm6a/Nectin1/Nptn/Phb/Snap25/Snap91	13
201	F1_commons	GO:0097470	ribbon synapse	9/1454	23/28804	8.91167e-07	3.79079e-06	1.75013e-06	Amph/Atp2a2/Bsn/Cltc/Dnm1/Hspa8/Iqsec2/Pacsin1/Snap25	9
202	F1_commons	GO:0030669	clathrin-coated endocytic vesicle membrane	7/1454	13/28804	1.0799e-06	4.54833e-06	2.09987e-06	Ap2a1/Ap2a2/Ap2b1/Ap2m1/Ap2s1/Epn2/Snap91	7
203	F1_commons	GO:0031209	SCAR complex	7/1454	13/28804	1.0799e-06	4.54833e-06	2.09987e-06	Abi1/Abi2/Cyfip1/Cyfip2/Nckap1/Wasf1/Wasf3	7
204	F1_commons	GO:0031970	organelle envelope lumen	19/1454	105/28804	1.17897e-06	4.94126e-06	2.28128e-06	Aifm1/Ak3/Alpl/App/Cacybp/Capn2/Cycs/Igf2r/Ndufa8/Ndufs1/Nln/Opa1/Park7/Pdia3/Shmt2/Sod1/Thop1/Timm9/Trap1	19
205	F1_commons	GO:0030119	AP-type membrane coat adaptor complex	12/1454	44/28804	1.22381e-06	5.1042e-06	2.35651e-06	Ap1b1/Ap1g1/Ap1m1/Ap2a1/Ap2a2/Ap2b1/Ap2m1/Ap2s1/Ap3d1/Ap3m2/Snap91/Vps11	12
206	F1_commons	GO:0016528	sarcoplasm	18/1454	98/28804	1.78692e-06	7.41657e-06	3.42409e-06	Agl/Ank3/Atp2a2/Cacna2d1/Calr/Calu/Camk2b/Camk2g/Fabp3/Fkbp1a/Gsn/Hsp90b1/Myh10/Plec/Pygm/Reep5/Ryr2/Sri	18
207	F1_commons	GO:0072534	perineuronal net	5/1454	6/28804	1.87184e-06	7.69433e-06	3.55232e-06	Acan/Bcan/Ncan/Tnr/Vcan	5
208	F1_commons	GO:0097227	sperm annulus	5/1454	6/28804	1.87184e-06	7.69433e-06	3.55232e-06	Ddx6/Septin2/Septin4/Septin6/Septin7	5
209	F1_commons	GO:0005776	autophagosome	17/1454	89/28804	1.95613e-06	8.00233e-06	3.69452e-06	Chmp4b/Chmp5/Chmp6/Fth1/Gabarap/Gabarapl2/Hspa8/Lamp1/Lamp2/Map1lc3a/Mapk15/Pik3c3/Pip4k2a/Pip4k2b/Pip4k2c/Ulk3/Wipi2	17
210	F1_commons	GO:0045334	clathrin-coated endocytic vesicle	9/1454	25/28804	2.03253e-06	8.2753e-06	3.82054e-06	Ap2a1/Ap2a2/Ap2b1/Ap2m1/Ap2s1/Cltc/Cpne6/Epn2/Snap91	9
211	F1_commons	GO:0001772	immunological synapse	12/1454	47/28804	2.63421e-06	1.06238e-05	4.9048e-06	Alcam/Atp2b1/Cd81/Dlg1/Ezr/Icam1/Lgals3/Myh9/Nptn/Pdcd6ip/Prkar1a/Snx27	12
212	F1_commons	GO:0099738	cell cortex region	12/1454	47/28804	2.63421e-06	1.06238e-05	4.9048e-06	Actr1a/Bsn/Clasp2/Clta/Cltb/Ctnna2/Ctnnb1/Dctn1/Gnai1/Iqsec2/Numa1/Ppfia3	12
213	F1_commons	GO:0030667	secretory granule membrane	17/1454	91/28804	2.69557e-06	1.08202e-05	4.9955e-06	Actn1/Anxa7/Aqp1/Cadps/Cav1/Cd38/Cpe/Flot2/Lamp2/Moxd1/Msn/Slc2a3/Sri/Stxbp5/Tmed10/Vamp2/Vgf	17
214	F1_commons	GO:0005832	chaperonin-containing T-complex	6/1454	10/28804	2.8854e-06	1.15281e-05	5.3223e-06	Cct2/Cct3/Cct4/Cct6a/Cct7/Cct8	6
215	F1_commons	GO:0031301	integral component of organelle membrane	41/1454	378/28804	3.81522e-06	1.51722e-05	7.00469e-06	Apool/Arl6ip1/Atp2b1/Atp6v0a1/Atp6v1g2/Calr/Canx/Clstn1/Cpt1a/Esyt1/Etfdh/Fis1/Fkbp8/Gdap1/Hacd3/Hspa5/Lamp1/Lamp2/Lrrc8a/Mal2/P2rx7/Pdia3/Ptprs/Rtn4/Sacm1l/Scamp5/Sfxn3/Sfxn5/Slc17a6/Slc17a7/Slc30a3/Slc32a1/Slc6a17/Slc6a7/Slc8a2/Syngr1/Synpr/Syt2/Tecr/Tmem43/Wfs1	41
216	F1_commons	GO:0008287	protein serine/threonine phosphatase complex	13/1454	57/28804	4.00429e-06	1.58503e-05	7.31778e-06	Ppp1ca/Ppp1cb/Ppp1r7/Ppp2cb/Ppp2r1a/Ppp2r2a/Ppp2r5c/Ppp2r5d/Ppp2r5e/Ppp3ca/Ppp3cb/Ppp3cc/Ptpa	13
217	F1_commons	GO:0099524	postsynaptic cytosol	9/1454	27/28804	4.25433e-06	1.67625e-05	7.7389e-06	Aldoc/Baiap2/Calb1/Eif4e/Homer1/Hspa8/Ncs1/Pin1/Prkcg	9
218	F1_commons	GO:1903293	phosphatase complex	13/1454	58/28804	4.92388e-06	1.93116e-05	8.91577e-06	Ppp1ca/Ppp1cb/Ppp1r7/Ppp2cb/Ppp2r1a/Ppp2r2a/Ppp2r5c/Ppp2r5d/Ppp2r5e/Ppp3ca/Ppp3cb/Ppp3cc/Ptpa	13
219	F1_commons	GO:0099055	integral component of postsynaptic membrane	24/1454	170/28804	5.12622e-06	2.00133e-05	9.23976e-06	Adam22/Atp2b2/Cacng8/Cadm1/Canx/Clstn1/Epha4/Ephb2/Gabbr1/Gabra1/Gabrb2/Gabrb3/Grm2/Grm3/Itgb1/Ncam1/Nptn/Nrcam/Ptprs/Rtn4/Slc30a1/Slc6a1/Slc8a1/Slc8a2	24
220	F1_commons	GO:0016328	lateral plasma membrane	14/1454	67/28804	5.17581e-06	2.01151e-05	9.28674e-06	Ank3/Anxa1/Atp1a1/Atp1b1/Atp1b2/Coro1c/Ctnnb1/Dlg1/Gja1/Myo1c/Ppp2r1a/Slc12a2/Slc16a1/Sptan1	14
221	F1_commons	GO:0031901	early endosome membrane	18/1454	106/28804	5.71751e-06	2.21198e-05	1.02123e-05	Atp9a/Egfr/Ehd1/Epha4/Gripap1/Llgl1/Pld3/Rab21/Rab5a/Rac1/Snx1/Snx12/Snx3/Snx4/Sorcs2/Tmem30a/Ubxn6/Washc4	18
222	F1_commons	GO:0032839	dendrite cytoplasm	9/1454	28/28804	5.98881e-06	2.26829e-05	1.04722e-05	Baiap2/Camk2a/Canx/Dlg4/Hip1r/Hpca/Map2k1/Mapk1/Sod1	9
223	F1_commons	GO:0030140	trans-Golgi network transport vesicle	10/1454	35/28804	5.99699e-06	2.26829e-05	1.04722e-05	Ap1b1/Ap1g1/Ap1m1/Clta/Cltb/Cltc/Igf2r/Rab8a/Rab8b/Sort1	10
224	F1_commons	GO:0031045	dense core granule	10/1454	35/28804	5.99699e-06	2.26829e-05	1.04722e-05	Actn1/Aqp1/Cadps/Cpe/Ncs1/Sod1/Stxbp5/Syt1/Syt2/Syt7	10
225	F1_commons	GO:0001931	uropod	6/1454	11/28804	6.0753e-06	2.26829e-05	1.04722e-05	Bst1/Ezr/Flot1/Flot2/Msn/Myh9	6
226	F1_commons	GO:0005890	sodium:potassium-exchanging ATPase complex	6/1454	11/28804	6.0753e-06	2.26829e-05	1.04722e-05	Atp1a1/Atp1a2/Atp1a3/Atp1b1/Atp1b2/Atp1b3	6
227	F1_commons	GO:0019774	proteasome core complex, beta-subunit complex	6/1454	11/28804	6.0753e-06	2.26829e-05	1.04722e-05	Psmb1/Psmb2/Psmb3/Psmb4/Psmb5/Psmb6	6
228	F1_commons	GO:0030122	AP-2 adaptor complex	6/1454	11/28804	6.0753e-06	2.26829e-05	1.04722e-05	Ap2a1/Ap2a2/Ap2b1/Ap2m1/Ap2s1/Snap91	6
229	F1_commons	GO:0031254	cell trailing edge	6/1454	11/28804	6.0753e-06	2.26829e-05	1.04722e-05	Bst1/Ezr/Flot1/Flot2/Msn/Myh9	6
230	F1_commons	GO:0005967	mitochondrial pyruvate dehydrogenase complex	5/1454	7/28804	6.27707e-06	2.33343e-05	1.0773e-05	Dlat/Dld/Pdha1/Pdhb/Pdhx	5
231	F1_commons	GO:0032838	plasma membrane bounded cell projection cytoplasm	25/1454	184/28804	6.57524e-06	2.43369e-05	1.12359e-05	Arfgef2/Arl3/Baiap2/Bsn/Camk2a/Canx/Ckap5/Dlg4/Dync1i1/Dync1i2/Dynll1/Gabarap/Hip1r/Hpca/Map2k1/Map4/Mapk1/Prkar1a/Prkar2a/Ranbp1/Septin2/Septin7/Septin9/Sod1/Tubb4a	25
232	F1_commons	GO:0043235	receptor complex	44/1454	430/28804	7.7804e-06	2.86734e-05	1.3238e-05	Aip/Alcam/App/Cacng8/Cd14/Cd44/Dlg4/Egfr/Epha4/Ephb2/Flna/Gabbr1/Gabra1/Gabrb2/Gabrb3/Gfra2/Gpr37l1/Gprc5b/Hsp90ab1/Hspd1/Ighm/Itga2/Itgav/Itgb1/Itgb2/Itgb8/Kctd12/Kctd16/Lrp1/Nrn1/Nt5dc3/Ntrk2/Olfm1/Pigr/Plp1/Plxna1/Plxna2/Plxna4/Plxnb2/Ptk2b/Ptpra/Sacm1l/Stxbp5/Tfrc	44
233	F1_commons	GO:0097440	apical dendrite	9/1454	29/28804	8.29515e-06	3.04393e-05	1.40532e-05	Arpc2/Clu/Flna/Map1b/Myo1d/Nefh/Ptk2b/Slc4a10/Ykt6	9
234	F1_commons	GO:0005811	lipid droplet	18/1454	109/28804	8.56028e-06	3.12779e-05	1.44404e-05	Acsl3/Anxa2/Apob/Bcap31/Cav1/Ckap4/Cldn11/Cyb5r3/Ehd1/Gapdh/Hspa4/Osbpl2/Plin3/Rab18/Rab3gap1/Rap1b/Sccpdh/Vcp	18
235	F1_commons	GO:0036126	sperm flagellum	24/1454	176/28804	9.37353e-06	3.41037e-05	1.5745e-05	Aldoa/Atp1a1/Atp1b1/Atp1b3/Atp2b4/Capzb/Cul3/Ddx6/Gabarap/Hspd1/Kif2a/Ldha/Pde1a/Pfkm/Pgam1/Ppp3cc/Prkar1a/Ran/Rap1a/Septin2/Septin4/Septin6/Septin7/Slc9a3r1	24
236	F1_commons	GO:0033178	proton-transporting two-sector ATPase complex, catalytic domain	7/1454	17/28804	1.02344e-05	3.70779e-05	1.71182e-05	Atp6ap1/Atp6v1a/Atp6v1b2/Atp6v1c1/Atp6v1e1/Atp6v1g1/Atp6v1h	7
237	F1_commons	GO:0030666	endocytic vesicle membrane	11/1454	45/28804	1.08272e-05	3.90602e-05	1.80333e-05	Anxa3/Ap2a1/Ap2a2/Ap2b1/Ap2m1/Ap2s1/Epn2/Lamp1/Lamp2/Scarb2/Snap91	11
238	F1_commons	GO:0098684	photoreceptor ribbon synapse	6/1454	12/28804	1.16294e-05	4.17777e-05	1.9288e-05	Amph/Cltc/Dnm1/Hspa8/Iqsec2/Pacsin1	6
239	F1_commons	GO:0031672	A band	10/1454	38/28804	1.34456e-05	4.79e-05	2.21145e-05	Cryab/Hspb1/Myl3/Rpl15/Rpl17/Rpl4/Rpl6/Rpl7/Ryr2/Sptbn1	10
240	F1_commons	GO:0051233	spindle midzone	10/1454	38/28804	1.34456e-05	4.79e-05	2.21145e-05	App/Arl8a/Arl8b/Camk2b/Cdc42/Hnrnpu/Mapre1/Mapre2/Mapre3/Numa1	10
241	F1_commons	GO:0005758	mitochondrial intermembrane space	16/1454	92/28804	1.36421e-05	4.83985e-05	2.23446e-05	Aifm1/Ak3/Alpl/Capn2/Cycs/Ndufa8/Ndufs1/Nln/Opa1/Park7/Pdia3/Shmt2/Sod1/Thop1/Timm9/Trap1	16
242	F1_commons	GO:0000159	protein phosphatase type 2A complex	7/1454	18/28804	1.60162e-05	5.62013e-05	2.59471e-05	Ppp2cb/Ppp2r1a/Ppp2r2a/Ppp2r5c/Ppp2r5d/Ppp2r5e/Ptpa	7
243	F1_commons	GO:0032433	filopodium tip	7/1454	18/28804	1.60162e-05	5.62013e-05	2.59471e-05	Abi1/Abi2/Ap2a1/Cyfip1/Myo5a/Ttyh1/Ube2k	7
244	F1_commons	GO:0045254	pyruvate dehydrogenase complex	5/1454	8/28804	1.60387e-05	5.62013e-05	2.59471e-05	Dlat/Dld/Pdha1/Pdhb/Pdhx	5
245	F1_commons	GO:0016459	myosin complex	12/1454	56/28804	1.84774e-05	6.42201e-05	2.96492e-05	Dynll2/Myh10/Myh14/Myh7/Myh9/Myl2/Myl3/Myl6/Myo18a/Myo1c/Myo1d/Myo5a	12
246	F1_commons	GO:0098636	protein complex involved in cell adhesion	12/1454	56/28804	1.84774e-05	6.42201e-05	2.96492e-05	Itga2/Itgav/Itgb1/Itgb2/Itgb8/Jam3/Lamb2/Lgals1/Nid1/Plp1/Tnc/Tnr	12
247	F1_commons	GO:0005916	fascia adherens	6/1454	13/28804	2.06717e-05	7.1285e-05	3.29109e-05	Actn1/Ctnnb1/Gja1/Sptan1/Tln2/Vcl	6
248	F1_commons	GO:0099634	postsynaptic specialization membrane	20/1454	138/28804	2.06768e-05	7.1285e-05	3.29109e-05	Actn2/Adam22/Atp2b2/Cacng8/Clstn1/Dlg1/Dlg2/Dlg4/Gabra1/Gabrb2/Gabrb3/Hspa8/Hspb1/Iqsec2/Nptn/Nrcam/Pacsin1/Ptprs/Rtn4/Slc30a1	20
249	F1_commons	GO:0031201	SNARE complex	11/1454	48/28804	2.09665e-05	7.19932e-05	3.32379e-05	Cplx2/Napa/Napb/Napg/Sec22b/Snap25/Snx4/Stxbp5/Syn2/Vamp2/Ykt6	11
250	F1_commons	GO:0036464	cytoplasmic ribonucleoprotein granule	28/1454	235/28804	2.34475e-05	8.01906e-05	3.70224e-05	Actb/Carhsp1/Cdc42/Ckap5/Ddx1/Ddx6/Dync1i1/Edc3/Eif4e/G3bp2/Hnrnpu/Kpnb1/Pabpc1/Pcbp1/Psma2/Psma6/Psmc2/Psmc3/Rac1/Rpl28/Rpl6/Rplp0/Rps4x/Rps6/Syne1/Top1/Trim25/Vcp	28
251	F1_commons	GO:0016529	sarcoplasmic reticulum	14/1454	76/28804	2.37723e-05	8.09772e-05	3.73856e-05	Agl/Ank3/Atp2a2/Cacna2d1/Calr/Calu/Camk2b/Camk2g/Fkbp1a/Hsp90b1/Pygm/Reep5/Ryr2/Sri	14
252	F1_commons	GO:0043083	synaptic cleft	7/1454	19/28804	2.42529e-05	8.22867e-05	3.79902e-05	Agrn/Apoe/Dnm3/Lama5/Lamb2/Lgi1/Nptx1	7
253	F1_commons	GO:0098945	intrinsic component of presynaptic active zone membrane	9/1454	33/28804	2.66047e-05	8.99092e-05	4.15093e-05	Atp2b1/Atp2b2/Atp2b4/Cacna2d1/Canx/Flot2/Gpm6a/Nectin1/Nptn	9
254	F1_commons	GO:0005875	microtubule associated complex	21/1454	152/28804	2.71547e-05	9.14066e-05	4.22006e-05	Acta2/Dctn1/Dctn2/Dctn3/Dync1h1/Dync1i1/Dync1i2/Dync1li1/Dynll1/Dynll2/Gabarap/Kif21a/Kif2a/Kif5b/Kif5c/Klc1/Map1b/Pafah1b1/Shtn1/Snx4/Ywhae	21
255	F1_commons	GO:0005868	cytoplasmic dynein complex	8/1454	26/28804	2.85448e-05	9.57092e-05	4.41871e-05	Dctn1/Dync1h1/Dync1i1/Dync1i2/Dync1li1/Dynll1/Dynll2/Snx4	8
256	F1_commons	GO:0005954	calcium- and calmodulin-dependent protein kinase complex	4/1454	5/28804	3.10355e-05	0.00010325	4.76687e-05	Camk2a/Camk2b/Camk2d/Camk2g	4
257	F1_commons	GO:0070044	synaptobrevin 2-SNAP-25-syntaxin-1a complex	4/1454	5/28804	3.10355e-05	0.00010325	4.76687e-05	Napa/Napb/Snap25/Vamp2	4
258	F1_commons	GO:0035748	myelin sheath abaxonal region	5/1454	9/28804	3.45797e-05	0.000114153	5.27022e-05	Cnp/Dlg1/Itgb1/Llgl1/Sirt2	5
259	F1_commons	GO:0098888	extrinsic component of presynaptic membrane	5/1454	9/28804	3.45797e-05	0.000114153	5.27022e-05	Ctnna2/Epn1/Phb/Snap91/Stxbp5	5
260	F1_commons	GO:0035770	ribonucleoprotein granule	29/1454	253/28804	3.49176e-05	0.000114825	5.30125e-05	Actb/Carhsp1/Cdc42/Ckap5/Ddx1/Ddx6/Dync1i1/Edc3/Eif4e/G3bp2/Hnrnpl/Hnrnpu/Kpnb1/Pabpc1/Pcbp1/Psma2/Psma6/Psmc2/Psmc3/Rac1/Rpl28/Rpl6/Rplp0/Rps4x/Rps6/Syne1/Top1/Trim25/Vcp	29
261	F1_commons	GO:0098839	postsynaptic density membrane	16/1454	99/28804	3.50887e-05	0.000114946	5.30682e-05	Actn2/Adam22/Atp2b2/Cacng8/Clstn1/Dlg1/Dlg2/Dlg4/Hspb1/Iqsec2/Nptn/Nrcam/Pacsin1/Ptprs/Rtn4/Slc30a1	16
262	F1_commons	GO:0030673	axolemma	7/1454	20/28804	3.56861e-05	0.000115574	5.33584e-05	Epb41l3/Gabbr1/Mapk8ip3/Myo1d/Slc1a2/Sptbn1/Thy1	7
263	F1_commons	GO:0044292	dendrite terminus	7/1454	20/28804	3.56861e-05	0.000115574	5.33584e-05	Cyfip1/Gpr179/Hsp90aa1/Hsp90ab1/L1cam/Slc32a1/Src	7
264	F1_commons	GO:0099144	anchored component of synaptic membrane	7/1454	20/28804	3.56861e-05	0.000115574	5.33584e-05	Cacna2d1/Cntn1/Cntn2/Dlg2/Dlg4/Flot2/Snap25	7
265	F1_commons	GO:0005876	spindle microtubule	14/1454	79/28804	3.73666e-05	0.00012056	5.56602e-05	Arl3/Chmp4b/Chmp5/Chmp6/Clasp2/Cltc/Cul3/Hnrnpu/Kif2a/Mapre1/Mapre3/Numa1/Pafah1b1/Septin2	14
266	F1_commons	GO:0097729	9+2 motile cilium	24/1454	192/28804	4.03361e-05	0.000129652	5.98576e-05	Aldoa/Atp1a1/Atp1b1/Atp1b3/Atp2b4/Capzb/Cul3/Ddx6/Gabarap/Hspd1/Kif2a/Ldha/Pde1a/Pfkm/Pgam1/Ppp3cc/Prkar1a/Ran/Rap1a/Septin2/Septin4/Septin6/Septin7/Slc9a3r1	24
267	F1_commons	GO:0000139	Golgi membrane	31/1454	284/28804	4.91372e-05	0.000157114	7.25367e-05	Actr3/Arfgap1/Arfgef2/Bcap31/Cav1/Cdc42/Chp1/Dnm1l/Gabarapl2/Glipr2/Lman1/Mapk8ip3/Nucb1/Numa1/Pld3/Plekhb1/Prkce/Rab1a/Rab39b/Rab6a/Rac1/Rtn1/Sacm1l/Scamp3/Scamp5/Sec22b/Slc2a1/Tmed10/Trappc3/Uso1/Vps45	31
268	F1_commons	GO:0032589	neuron projection membrane	13/1454	71/28804	4.92476e-05	0.000157114	7.25367e-05	Atp2b1/Atp2b2/Cacng8/Epb41l3/Gabbr1/Gabra1/Hpca/Mapk8ip3/Myo1d/Slc12a5/Slc1a2/Sptbn1/Thy1	13
269	F1_commons	GO:0046658	anchored component of plasma membrane	14/1454	81/28804	4.98378e-05	0.000158406	7.31332e-05	Cacna2d1/Cd14/Cntn1/Cntn2/Cp/Dlg2/Dlg4/Flot2/Folr2/Igsf21/Nrn1/Prmt8/Snap25/Thy1	14
270	F1_commons	GO:0030904	retromer complex	7/1454	21/28804	5.11981e-05	0.000162127	7.48511e-05	Ankfy1/Dctn1/Snx1/Snx12/Snx27/Snx3/Vps26a	7
271	F1_commons	GO:0030130	clathrin coat of trans-Golgi network vesicle	6/1454	15/28804	5.52424e-05	0.000174289	8.04657e-05	Ap1b1/Ap1g1/Ap1m1/Clta/Cltb/Cltc	6
272	F1_commons	GO:0045095	keratin filament	11/1454	53/28804	5.60924e-05	0.00017632	8.14035e-05	Krt13/Krt17/Krt4/Krt6a/Krt6b/Krt7/Krt75/Krt82/Krt84/Krt85/Krt86	11
273	F1_commons	GO:0045240	dihydrolipoyl dehydrogenase complex	5/1454	10/28804	6.6274e-05	0.000206052	9.51301e-05	Dbt/Dld/Dlst/Ogdh/Ogdhl	5
274	F1_commons	GO:0072562	blood microparticle	5/1454	10/28804	6.6274e-05	0.000206052	9.51301e-05	Anxa5/Fga/Fgb/Fgg/Hp	5
275	F1_commons	GO:0099025	anchored component of postsynaptic membrane	5/1454	10/28804	6.6274e-05	0.000206052	9.51301e-05	Cacna2d1/Cntn1/Cntn2/Dlg2/Dlg4	5
276	F1_commons	GO:0097449	astrocyte projection	7/1454	22/28804	7.18232e-05	0.000221692	0.000102351	App/Aqp4/Atp1b2/Ezr/Grm2/Grm3/Slc1a2	7
277	F1_commons	GO:0099243	extrinsic component of synaptic membrane	7/1454	22/28804	7.18232e-05	0.000221692	0.000102351	Ctnna2/Epn1/Farp1/Olfm1/Phb/Snap91/Stxbp5	7
278	F1_commons	GO:0008091	spectrin	4/1454	6/28804	8.93629e-05	0.000273854	0.000126433	Prkcb/Sptb/Sptbn1/Sptbn4	4
279	F1_commons	GO:0045252	oxoglutarate dehydrogenase complex	4/1454	6/28804	8.93629e-05	0.000273854	0.000126433	Dld/Dlst/Ogdh/Ogdhl	4
280	F1_commons	GO:0031514	motile cilium	29/1454	269/28804	0.000105561	0.000322338	0.000148817	Acta2/Aldoa/Anxa1/Atp1a1/Atp1b1/Atp1b3/Atp2b4/Capzb/Cul3/Ddx6/Dld/Gabarap/Hspd1/Kif2a/Ldha/Pafah1b1/Pde1a/Pfkm/Pgam1/Ppp3cc/Prkar1a/Ran/Rap1a/Septin2/Septin4/Septin6/Septin7/Slc9a3r1/Sord	29
281	F1_commons	GO:0140534	endoplasmic reticulum protein-containing complex	18/1454	131/28804	0.000106604	0.000324364	0.000149753	Arl6ip1/Calr/Ddost/Ganab/Hsd17b12/Hsp90b1/Hspa5/Hyou1/Mlec/P4hb/Pdia3/Pdia4/Pdia6/Ppib/Prkcsh/Rpn1/Ssr4/Vcp	18
282	F1_commons	GO:0043198	dendritic shaft	12/1454	67/28804	0.00011884	0.000360314	0.00016635	Arhgef2/Arpc2/Baiap2/Ctnnb1/Epha4/Flna/Gabbr1/Homer1/Hspa8/Nsf/Slc1a2/Slc8a1	12
283	F1_commons	GO:0043195	terminal bouton	14/1454	88/28804	0.00012652	0.000382243	0.000176474	Ap3d1/Blvrb/Calb1/Cplx2/Cyfip1/Dpysl2/Gabrb3/Hspa8/L1cam/Ntrk2/P2rx7/Prnp/Rab5a/Septin5	14
284	F1_commons	GO:0044298	cell body membrane	9/1454	41/28804	0.000167843	0.000504692	0.000233007	Aqp1/Atp1b2/Atp2b1/Atp2b2/Cadm2/Hpca/Kcna2/P2ry12/Thy1	9
285	F1_commons	GO:0032994	protein-lipid complex	10/1454	50/28804	0.000168231	0.000504692	0.000233007	Apoa1/Apob/Apoe/Apoh/App/Bin1/Clu/Dbi/Hp/Pcyox1	10
286	F1_commons	GO:0016234	inclusion body	13/1454	80/28804	0.000175321	0.000524125	0.000241978	Agl/Clu/Cpne1/Dnajb2/Eef2/Hsp90ab1/Hspa1b/Nefh/Prnp/Psap/Psmc5/Psmc6/Stub1	13
287	F1_commons	GO:0035371	microtubule plus-end	7/1454	25/28804	0.000177188	0.00052786	0.000243703	Ckap5/Clasp2/Dctn1/Mapre1/Mapre2/Mapre3/Numa1	7
288	F1_commons	GO:0012510	trans-Golgi network transport vesicle membrane	6/1454	18/28804	0.000179761	0.000533667	0.000246384	Ap1b1/Ap1g1/Ap1m1/Clta/Cltb/Cltc	6
289	F1_commons	GO:0044294	dendritic growth cone	5/1454	12/28804	0.000191304	0.000564017	0.000260396	Cyfip1/Hsp90aa1/Hsp90ab1/L1cam/Src	5
290	F1_commons	GO:0060187	cell pole	5/1454	12/28804	0.000191304	0.000564017	0.000260396	Ezr/Msn/Rab8b/Slc32a1/Slc3a2	5
291	F1_commons	GO:0034363	intermediate-density lipoprotein particle	4/1454	7/28804	0.000200144	0.000588052	0.000271492	Apoa1/Apob/Apoe/App	4
292	F1_commons	GO:0016460	myosin II complex	7/1454	26/28804	0.000231951	0.000676855	0.000312491	Myh10/Myh14/Myh7/Myh9/Myl3/Myl6/Myo18a	7
293	F1_commons	GO:0071782	endoplasmic reticulum tubular network	7/1454	26/28804	0.000231951	0.000676855	0.000312491	Atl1/Kpnb1/Rab10/Rab18/Rab3gap1/Reep5/Rtn4	7
294	F1_commons	GO:0099571	postsynaptic cytoskeleton	6/1454	19/28804	0.000251535	0.000731504	0.000337721	Abi2/Actb/Filip1/Myh10/Myo5a/Nefh	6
295	F1_commons	GO:0098871	postsynaptic actin cytoskeleton	5/1454	13/28804	0.000297949	0.000863547	0.000398683	Abi2/Actb/Filip1/Myh10/Myo5a	5
296	F1_commons	GO:0043296	apical junction complex	20/1454	167/28804	0.000304683	0.00088008	0.000406316	Actb/Ank3/Arhgef2/Cbr1/Cldn11/Cntnap1/Ctnnb1/Cxadr/Dlg1/Jam3/Lin7a/Mapk15/Nectin1/Nfasc/Pdcd6ip/Rap2b/Rapgef2/Rhoa/Strn/Synpo	20
297	F1_commons	GO:0005788	endoplasmic reticulum lumen	13/1454	85/28804	0.000325489	0.000937013	0.000432601	Aifm1/Calr/Calu/Clu/Erp29/Erp44/Hsp90b1/Hspa5/Pcsk1/Pdia3/Pdia4/Pdia6/Tmem43	13
298	F1_commons	GO:0043218	compact myelin	6/1454	20/28804	0.000344041	0.000987098	0.000455724	Anxa2/Jam3/Mag/Mbp/Pllp/Sirt2	6
299	F1_commons	GO:0000421	autophagosome membrane	8/1454	36/28804	0.000352444	0.00100783	0.000465293	Chmp4b/Chmp5/Chmp6/Gabarap/Gabarapl2/Lamp1/Lamp2/Map1lc3a	8
300	F1_commons	GO:0099059	integral component of presynaptic active zone membrane	7/1454	28/28804	0.000382123	0.00108427	0.000500585	Atp2b1/Atp2b2/Atp2b4/Canx/Gpm6a/Nectin1/Nptn	7
301	F1_commons	GO:0031371	ubiquitin conjugating enzyme complex	4/1454	8/28804	0.000384249	0.00108427	0.000500585	Stub1/Ube2n/Ube2v1/Ube2v2	4
302	F1_commons	GO:0033010	paranodal junction	4/1454	8/28804	0.000384249	0.00108427	0.000500585	Jam3/Nfasc/Sirt2/Sptan1	4
303	F1_commons	GO:1904115	axon cytoplasm	4/1454	8/28804	0.000384249	0.00108427	0.000500585	Bsn/Dync1i1/Dynll1/Ranbp1	4
304	F1_commons	GO:0032588	trans-Golgi network membrane	9/1454	46/28804	0.000420626	0.00118301	0.000546172	Ap1b1/Ap1g1/Ap1m1/Atp9a/Gnas/Llgl1/Pick1/Scamp3/Scamp5	9
305	F1_commons	GO:0044754	autolysosome	5/1454	14/28804	0.000444239	0.00124533	0.000574943	Fth1/Lamp1/Lamp2/Map1lc3a/Pik3c3	5
306	F1_commons	GO:0001917	photoreceptor inner segment	10/1454	57/28804	0.000513307	0.00143424	0.000662161	Asrgl1/Atp1a3/Atp1b2/Dnm1/Dnm3/Eno2/Gnb1/Hspa8/Rdh11/Slc2a1	10
307	F1_commons	GO:0009295	nucleoid	9/1454	48/28804	0.00058484	0.0016235	0.000749539	Dbt/Hadha/Hadhb/Hspa9/Shmt2/Slc25a5/Sod2/Ssbp1/Tufm	9
308	F1_commons	GO:0042645	mitochondrial nucleoid	9/1454	48/28804	0.00058484	0.0016235	0.000749539	Dbt/Hadha/Hadhb/Hspa9/Shmt2/Slc25a5/Sod2/Ssbp1/Tufm	9
309	F1_commons	GO:0002116	semaphorin receptor complex	4/1454	9/28804	0.000663985	0.00182542	0.000842763	Plxna1/Plxna2/Plxna4/Plxnb2	4
310	F1_commons	GO:0008541	proteasome regulatory particle, lid subcomplex	4/1454	9/28804	0.000663985	0.00182542	0.000842763	Psmd11/Psmd12/Psmd13/Psmd3	4
311	F1_commons	GO:0051286	cell tip	4/1454	9/28804	0.000663985	0.00182542	0.000842763	Ezr/Msn/Rab8b/Slc32a1	4
312	F1_commons	GO:0070160	tight junction	18/1454	152/28804	0.000681863	0.00186857	0.000862682	Actb/Ank3/Arhgef2/Cldn11/Cntnap1/Ctnnb1/Cxadr/Dlg1/Gja1/Jam3/Lin7a/Mapk15/Nfasc/Pdcd6ip/Rap2b/Rapgef2/Strn/Synpo	18
313	F1_commons	GO:0031528	microvillus membrane	6/1454	23/28804	0.000786632	0.00214879	0.000992053	Ctnnb1/Ezr/Itgav/Slc7a5/Slc7a8/Slc9a3r1	6
314	F1_commons	GO:0098845	postsynaptic endosome	5/1454	16/28804	0.000890614	0.00242393	0.00111908	Clstn1/Gripap1/Pick1/Rab5a/Snx1	5
315	F1_commons	GO:0001533	cornified envelope	10/1454	61/28804	0.000893028	0.00242393	0.00111908	Anxa1/Anxa2/Capn1/Flg/Hspb1/Krt16/Krt17/Krt75/Lgals3/Lgals7	10
316	F1_commons	GO:0016600	flotillin complex	4/1454	10/28804	0.00106246	0.00285006	0.00131582	Coro1c/Ctnnb1/Flot1/Flot2	4
317	F1_commons	GO:0032127	dense core granule membrane	4/1454	10/28804	0.00106246	0.00285006	0.00131582	Actn1/Aqp1/Cadps/Stxbp5	4
318	F1_commons	GO:0071203	WASH complex	4/1454	10/28804	0.00106246	0.00285006	0.00131582	Capza1/Capzb/Snx27/Washc4	4
319	F1_commons	GO:0005604	basement membrane	15/1454	120/28804	0.00106335	0.00285006	0.00131582	Acan/Agrn/Alb/Anxa2/Cd151/Cst3/Dlg1/Entpd2/Gsto1/Itgb1/Lama5/Lamb2/Nid1/Rpsa/Tnc	15
320	F1_commons	GO:0034702	ion channel complex	28/1454	295/28804	0.00107053	0.00286032	0.00132055	Cacna2d1/Cacng8/Clcc1/Clic1/Clic4/Dlg4/Dpp10/Dpp6/Gabra1/Gabrb2/Gabrb3/Hspa2/Kcna2/Kcna6/Kcnab2/Lrrc8a/Nrn1/Olfm1/Pde4d/Ptk2b/Ptpa/Ryr2/Sacm1l/Scn2a/Scn2b/Snap25/Stxbp5/Ttyh1	28
321	F1_commons	GO:0010009	cytoplasmic side of endosome membrane	3/1454	5/28804	0.0011887	0.00313684	0.00144822	Cdip1/Rab21/Rab5a	3
322	F1_commons	GO:0030981	cortical microtubule cytoskeleton	3/1454	5/28804	0.0011887	0.00313684	0.00144822	Clasp2/Mapre1/Numa1	3
323	F1_commons	GO:0098843	postsynaptic endocytic zone	3/1454	5/28804	0.0011887	0.00313684	0.00144822	Clta/Cltb/Pick1	3
324	F1_commons	GO:1990745	EARP complex	3/1454	5/28804	0.0011887	0.00313684	0.00144822	Vps50/Vps51/Vps53	3
325	F1_commons	GO:1990752	microtubule end	7/1454	34/28804	0.00133227	0.00349713	0.00161456	Ckap5/Clasp2/Dctn1/Mapre1/Mapre2/Mapre3/Numa1	7
326	F1_commons	GO:0000776	kinetochore	18/1454	161/28804	0.00133341	0.00349713	0.00161456	Actb/Chmp4b/Chmp5/Chmp6/Ckap5/Clasp2/Dctn1/Dctn2/Dctn3/Dync1i1/Dync1li1/Dynll1/Hnrnpu/Pafah1b1/Septin2/Septin6/Septin7/Xpo1	18
327	F1_commons	GO:0097038	perinuclear endoplasmic reticulum	6/1454	26/28804	0.00157571	0.00411997	0.00190211	Adam10/Bcap31/Capn2/Clu/Dbi/Fyn	6
328	F1_commons	GO:0000235	astral microtubule	4/1454	11/28804	0.00160304	0.00416	0.00192059	Mapre1/Mapre3/Numa1/Pafah1b1	4
329	F1_commons	GO:0032593	insulin-responsive compartment	4/1454	11/28804	0.00160304	0.00416	0.00192059	Lrp1/Myo5a/Rab10/Rab4b	4
330	F1_commons	GO:0005767	secondary lysosome	5/1454	18/28804	0.00160562	0.00416	0.00192059	Fth1/Lamp1/Lamp2/Map1lc3a/Pik3c3	5
331	F1_commons	GO:0030134	COPII-coated ER to Golgi transport vesicle	9/1454	55/28804	0.00161619	0.00417475	0.0019274	App/Lman1/Pdcd6/Pef1/Sec22b/Sec31a/Tmed10/Tmed7/Uso1	9
332	F1_commons	GO:0031965	nuclear membrane	24/1454	246/28804	0.00162541	0.00418592	0.00193256	Anxa4/Apeh/Aqp1/Cpne1/Cst3/Ctnnb1/Dnajb2/Eno1/Gapdh/Gsto1/Hacd3/Kpnb1/Lmna/Lypla1/P2rx7/Pak1/Prnp/Scai/Scrn1/Sh3bgrl2/Slc30a1/Syne1/Tmem43/Xpo1	24
333	F1_commons	GO:0005771	multivesicular body	10/1454	66/28804	0.00166395	0.0042723	0.00197244	Cd63/Chmp4b/Chmp5/Chmp6/Cst3/Egfr/Gja1/Lamp1/Prkar1a/Tpt1	10
334	F1_commons	GO:0005793	endoplasmic reticulum-Golgi intermediate compartment	11/1454	78/28804	0.0018097	0.00463261	0.00213879	Erp44/Hspa5/Ist1/Lman1/Nucb1/P4hb/Pdia6/Plpp3/Sec22b/Tmed10/Tmed7	11
335	F1_commons	GO:0098948	intrinsic component of postsynaptic specialization membrane	14/1454	114/28804	0.00182381	0.0046548	0.00214903	Adam22/Atp2b2/Cacng8/Clstn1/Dlg2/Dlg4/Gabra1/Gabrb2/Gabrb3/Nptn/Nrcam/Ptprs/Rtn4/Slc30a1	14
336	F1_commons	GO:0072686	mitotic spindle	19/1454	179/28804	0.0018351	0.00466968	0.0021559	Arhgef7/Capg/Cdc42/Clasp2/Cltc/Cul3/Dctn1/Dynll1/Git1/Hnrnpu/Map4/Mapre1/Mapre3/Nudc/Numa1/Sirt2/Tppp/Tubb2b/Tubb4a	19
337	F1_commons	GO:0030286	dynein complex	9/1454	57/28804	0.00208975	0.00530188	0.00244777	Dctn1/Dctn2/Dync1h1/Dync1i1/Dync1i2/Dync1li1/Dynll1/Dynll2/Snx4	9
338	F1_commons	GO:0099146	intrinsic component of postsynaptic density membrane	11/1454	80/28804	0.00222442	0.00562687	0.00259782	Adam22/Atp2b2/Cacng8/Clstn1/Dlg2/Dlg4/Nptn/Nrcam/Ptprs/Rtn4/Slc30a1	11
339	F1_commons	GO:0034358	plasma lipoprotein particle	8/1454	47/28804	0.00224017	0.00563336	0.00260081	Apoa1/Apob/Apoe/Apoh/App/Clu/Hp/Pcyox1	8
340	F1_commons	GO:1990777	lipoprotein particle	8/1454	47/28804	0.00224017	0.00563336	0.00260081	Apoa1/Apob/Apoe/Apoh/App/Clu/Hp/Pcyox1	8
341	F1_commons	GO:0005577	fibrinogen complex	3/1454	6/28804	0.00228803	0.00567035	0.00261789	Fga/Fgb/Fgg	3
342	F1_commons	GO:0035749	myelin sheath adaxonal region	3/1454	6/28804	0.00228803	0.00567035	0.00261789	Anxa2/Cnp/Mag	3
343	F1_commons	GO:0090724	central region of growth cone	3/1454	6/28804	0.00228803	0.00567035	0.00261789	Cyfip1/Pafah1b1/Ywhae	3
344	F1_commons	GO:0097427	microtubule bundle	3/1454	6/28804	0.00228803	0.00567035	0.00261789	Numa1/Tppp/Tppp3	3
345	F1_commons	GO:0097457	hippocampal mossy fiber	3/1454	6/28804	0.00228803	0.00567035	0.00261789	Map1b/Pde2a/Slc30a3	3
346	F1_commons	GO:0005818	aster	4/1454	12/28804	0.00230891	0.00567275	0.002619	Mapre1/Mapre3/Numa1/Pafah1b1	4
347	F1_commons	GO:0032437	cuticular plate	4/1454	12/28804	0.00230891	0.00567275	0.002619	Calb1/Pvalb/Sptan1/Sptbn1	4
348	F1_commons	GO:0097441	basal dendrite	4/1454	12/28804	0.00230891	0.00567275	0.002619	Map1b/Nefh/Slc4a10/Ykt6	4
349	F1_commons	GO:0032421	stereocilium bundle	10/1454	69/28804	0.00234008	0.00572894	0.00264494	Calb1/Myo1c/Pafah1b1/Pls3/Pvalb/Rac1/Rdx/Slc9a3r1/Slc9a3r2/Twf2	10
350	F1_commons	GO:0032420	stereocilium	9/1454	58/28804	0.00236474	0.00572894	0.00264494	Calb1/Myo1c/Pafah1b1/Pls3/Pvalb/Rdx/Slc9a3r1/Slc9a3r2/Twf2	9
351	F1_commons	GO:0005782	peroxisomal matrix	6/1454	28/28804	0.00236528	0.00572894	0.00264494	Eci2/Hsd17b4/Hspd1/Mvd/Prdx1/Prdx5	6
352	F1_commons	GO:0031907	microbody lumen	6/1454	28/28804	0.00236528	0.00572894	0.00264494	Eci2/Hsd17b4/Hspd1/Mvd/Prdx1/Prdx5	6
353	F1_commons	GO:0070971	endoplasmic reticulum exit site	6/1454	28/28804	0.00236528	0.00572894	0.00264494	Apob/Pdcd6/Pdcd6ip/Plpp3/Sec31a/Tfg	6
354	F1_commons	GO:0000779	condensed chromosome, centromeric region	18/1454	171/28804	0.002613	0.00629655	0.002907	Actb/Chmp4b/Chmp5/Chmp6/Ckap5/Clasp2/Dctn1/Dctn2/Dctn3/Dync1i1/Dync1li1/Dynll1/Hnrnpu/Pafah1b1/Septin2/Septin6/Septin7/Xpo1	18
355	F1_commons	GO:0032809	neuronal cell body membrane	7/1454	38/28804	0.00262172	0.00629655	0.002907	Aqp1/Atp2b1/Atp2b2/Cadm2/Hpca/Kcna2/Thy1	7
356	F1_commons	GO:0034364	high-density lipoprotein particle	7/1454	38/28804	0.00262172	0.00629655	0.002907	Apoa1/Apob/Apoe/Apoh/App/Clu/Hp	7
357	F1_commons	GO:0044233	mitochondria-associated endoplasmic reticulum membrane	5/1454	20/28804	0.00267094	0.00637892	0.00294502	Ahcyl1/Bcap31/Canx/Clcc1/Mboat7	5
358	F1_commons	GO:0098831	presynaptic active zone cytoplasmic component	5/1454	20/28804	0.00267094	0.00637892	0.00294502	Bsn/Ctnna2/Ctnnb1/Iqsec2/Ppfia3	5
359	F1_commons	GO:0005881	cytoplasmic microtubule	11/1454	82/28804	0.00271302	0.00646138	0.00298309	Arfgef2/Arl3/Clasp2/Dcxr/Dync1h1/Mapre1/Mapre2/Mapre3/Numa1/Pafah1b1/Tpt1	11
360	F1_commons	GO:0042627	chylomicron	4/1454	13/28804	0.00320267	0.00758527	0.00350197	Apoa1/Apob/Apoe/Apoh	4
361	F1_commons	GO:0099026	anchored component of presynaptic membrane	4/1454	13/28804	0.00320267	0.00758527	0.00350197	Cacna2d1/Cntn1/Flot2/Snap25	4
362	F1_commons	GO:0031902	late endosome membrane	11/1454	84/28804	0.00328466	0.00775798	0.00358171	Anxa2/Cd63/Cdip1/Chmp4b/Chmp5/Chmp6/Lamp1/Lamp2/Pld3/Tmem30a/Ubxn6	11
363	F1_commons	GO:0012507	ER to Golgi transport vesicle membrane	5/1454	21/28804	0.00336149	0.00789581	0.00364534	Pdcd6/Pef1/Sec22b/Sec31a/Uso1	5
364	F1_commons	GO:0090543	Flemming body	5/1454	21/28804	0.00336149	0.00789581	0.00364534	Agap2/Arf6/Capg/Ist1/Pdcd6ip	5
365	F1_commons	GO:0034361	very-low-density lipoprotein particle	6/1454	30/28804	0.00342039	0.00799025	0.00368894	Apoa1/Apob/Apoe/Apoh/App/Pcyox1	6
366	F1_commons	GO:0034385	triglyceride-rich plasma lipoprotein particle	6/1454	30/28804	0.00342039	0.00799025	0.00368894	Apoa1/Apob/Apoe/Apoh/App/Pcyox1	6
367	F1_commons	GO:0005955	calcineurin complex	3/1454	7/28804	0.00385395	0.00888175	0.00410053	Ppp3ca/Ppp3cb/Ppp3cc	3
368	F1_commons	GO:0016461	unconventional myosin complex	3/1454	7/28804	0.00385395	0.00888175	0.00410053	Dynll2/Myl6/Myo5a	3
369	F1_commons	GO:0031904	endosome lumen	3/1454	7/28804	0.00385395	0.00888175	0.00410053	Cd63/Gapdh/Hspa8	3
370	F1_commons	GO:0044302	dentate gyrus mossy fiber	3/1454	7/28804	0.00385395	0.00888175	0.00410053	Map1b/Pde2a/Slc30a3	3
371	F1_commons	GO:0106002	mCRD-mediated mRNA stability complex	3/1454	7/28804	0.00385395	0.00888175	0.00410053	Csde1/Hnrnpd/Pabpc1	3
372	F1_commons	GO:0032982	myosin filament	5/1454	22/28804	0.00417158	0.0095622	0.00441468	Myh10/Myh14/Myh7/Myh9/Myo18a	5
373	F1_commons	GO:0033177	proton-transporting two-sector ATPase complex, proton-transporting domain	5/1454	22/28804	0.00417158	0.0095622	0.00441468	Atp5pb/Atp6v0a1/Atp6v0c/Atp6v0d1/Dmac2l	5
374	F1_commons	GO:0034362	low-density lipoprotein particle	4/1454	14/28804	0.00430604	0.00979166	0.00452062	Apoa1/Apob/Apoe/App	4
375	F1_commons	GO:0098637	protein complex involved in cell-matrix adhesion	4/1454	14/28804	0.00430604	0.00979166	0.00452062	Lamb2/Nid1/Tnc/Tnr	4
376	F1_commons	GO:0098993	anchored component of synaptic vesicle membrane	4/1454	14/28804	0.00430604	0.00979166	0.00452062	Dnajc5/Rab10/Rab4b/Rab5a	4
377	F1_commons	GO:0005865	striated muscle thin filament	5/1454	23/28804	0.00511184	0.0115932	0.00535234	Actn2/Tmod2/Tnnc1/Tpm1/Tpm2	5
378	F1_commons	GO:0043220	Schmidt-Lanterman incisure	4/1454	15/28804	0.0056396	0.0127562	0.00588931	Anxa2/Jam3/Mag/Sirt2	4
379	F1_commons	GO:0000775	chromosome, centromeric region	22/1454	242/28804	0.00577611	0.0130305	0.00601594	Actb/Chmp4b/Chmp5/Chmp6/Ckap5/Clasp2/Dctn1/Dctn2/Dctn3/Dync1i1/Dync1li1/Dynll1/Hnrnpu/Macroh2a1/Pafah1b1/Ppp2cb/Ppp2r1a/Ppp2r5c/Septin2/Septin6/Septin7/Xpo1	22
380	F1_commons	GO:0042587	glycogen granule	3/1454	8/28804	0.00593577	0.0133204	0.00614979	Fasn/Ppp1ca/Ppp1cb	3
381	F1_commons	GO:0061673	mitotic spindle astral microtubule	3/1454	8/28804	0.00593577	0.0133204	0.00614979	Mapre1/Mapre3/Numa1	3
382	F1_commons	GO:0008305	integrin complex	6/1454	34/28804	0.00652575	0.0146061	0.00674334	Itga2/Itgav/Itgb1/Itgb2/Itgb8/Plp1	6
383	F1_commons	GO:0030660	Golgi-associated vesicle membrane	7/1454	45/28804	0.00694244	0.0154981	0.00715518	Ap1b1/Ap1g1/Ap1m1/Clta/Cltb/Cltc/Pi4ka	7
384	F1_commons	GO:0016363	nuclear matrix	12/1454	106/28804	0.00721618	0.0160398	0.00740526	Actb/Anp32a/Anxa2/Clic4/Ddx39b/Hnrnpu/Lmna/Numa1/Phb2/Psma6/S100a10/Sptbn4	12
385	F1_commons	GO:0035253	ciliary rootlet	4/1454	16/28804	0.0072226	0.0160398	0.00740526	App/Kif5b/Kif5c/Klc1	4
386	F1_commons	GO:0061827	sperm head	6/1454	35/28804	0.00754619	0.016715	0.00771699	Actr3/Aldoa/Arpc2/Ddx6/Hsp90ab1/Park7	6
387	F1_commons	GO:0099060	integral component of postsynaptic specialization membrane	12/1454	108/28804	0.00834529	0.0184373	0.00851213	Adam22/Atp2b2/Cacng8/Clstn1/Gabra1/Gabrb2/Gabrb3/Nptn/Nrcam/Ptprs/Rtn4/Slc30a1	12
388	F1_commons	GO:0008290	F-actin capping protein complex	3/1454	9/28804	0.00857167	0.0186483	0.00860955	Capza1/Capza2/Capzb	3
389	F1_commons	GO:0030056	hemidesmosome	3/1454	9/28804	0.00857167	0.0186483	0.00860955	Actr3/Itgb1/Plec	3
390	F1_commons	GO:0033179	proton-transporting V-type ATPase, V0 domain	3/1454	9/28804	0.00857167	0.0186483	0.00860955	Atp6v0a1/Atp6v0c/Atp6v0d1	3
391	F1_commons	GO:0034366	spherical high-density lipoprotein particle	3/1454	9/28804	0.00857167	0.0186483	0.00860955	Apoa1/Clu/Hp	3
392	F1_commons	GO:0044300	cerebellar mossy fiber	3/1454	9/28804	0.00857167	0.0186483	0.00860955	Bin1/Dlg4/Slc17a7	3
393	F1_commons	GO:0097512	cardiac myofibril	3/1454	9/28804	0.00857167	0.0186483	0.00860955	Cryab/Hspb1/Myl2	3
394	F1_commons	GO:0030867	rough endoplasmic reticulum membrane	4/1454	17/28804	0.00907277	0.0196385	0.00906673	Aldob/Arl6ip1/Ssr4/Uba1	4
395	F1_commons	GO:0031527	filopodium membrane	4/1454	17/28804	0.00907277	0.0196385	0.00906673	Arf6/Itgav/Msn/Ttyh1	4
396	F1_commons	GO:0034707	chloride channel complex	7/1454	48/28804	0.00988639	0.0213456	0.00985486	Clcc1/Clic1/Clic4/Gabra1/Gabrb2/Gabrb3/Ttyh1	7
397	F1_commons	GO:0036379	myofilament	5/1454	27/28804	0.01038	0.022355	0.0103209	Actn2/Tmod2/Tnnc1/Tpm1/Tpm2	5
398	F1_commons	GO:0031941	filamentous actin	6/1454	38/28804	0.0112927	0.0242595	0.0112001	Arpc2/Arpc3/Dpysl3/Jam3/Myo1c/Nckap1	6
399	F1_commons	GO:0005687	U4 snRNP	3/1454	10/28804	0.0117899	0.0251381	0.0116058	Ddx39b/Snrpd1/Snrpd2	3
400	F1_commons	GO:0016281	eukaryotic translation initiation factor 4F complex	3/1454	10/28804	0.0117899	0.0251381	0.0116058	Eif4a1/Eif4a2/Eif4e	3
401	F1_commons	GO:0097197	tetraspanin-enriched microdomain	3/1454	10/28804	0.0117899	0.0251381	0.0116058	Adam10/Cd81/Tspan15	3
402	F1_commons	GO:0099061	integral component of postsynaptic density membrane	9/1454	74/28804	0.0119988	0.0255199	0.011782	Adam22/Atp2b2/Cacng8/Clstn1/Nptn/Nrcam/Ptprs/Rtn4/Slc30a1	9
403	F1_commons	GO:0060077	inhibitory synapse	5/1454	28/28804	0.0121224	0.0257187	0.0118738	Bsn/Gabrb3/Igsf21/Nptn/Slc32a1	5
404	F1_commons	GO:0005871	kinesin complex	7/1454	50/28804	0.0122972	0.025939	0.0119756	Kif21a/Kif2a/Kif5b/Kif5c/Klc1/Pafah1b1/Ywhae	7
405	F1_commons	GO:0032590	dendrite membrane	7/1454	50/28804	0.0122972	0.025939	0.0119756	Atp2b1/Atp2b2/Cacng8/Gabra1/Hpca/Slc12a5/Thy1	7
406	F1_commons	GO:0098802	plasma membrane signaling receptor complex	18/1454	199/28804	0.0123173	0.025939	0.0119756	Alcam/Cacng8/Dlg4/Flna/Gabbr1/Ighm/Itga2/Itgav/Itgb1/Itgb2/Itgb8/Nrn1/Olfm1/Plp1/Ptk2b/Sacm1l/Stxbp5/Tfrc	18
407	F1_commons	GO:0005923	bicellular tight junction	14/1454	142/28804	0.0128031	0.0268958	0.0124173	Ank3/Arhgef2/Cldn11/Ctnnb1/Cxadr/Dlg1/Jam3/Lin7a/Mapk15/Pdcd6ip/Rap2b/Rapgef2/Strn/Synpo	14
408	F1_commons	GO:0032585	multivesicular body membrane	4/1454	19/28804	0.0136375	0.0285785	0.0131941	Cd63/Chmp4b/Chmp5/Chmp6	4
409	F1_commons	GO:0030137	COPI-coated vesicle	5/1454	29/28804	0.0140527	0.0293051	0.0135296	Actr1a/Gnas/Pacsin1/Sec22b/Tmed10	5
410	F1_commons	GO:0032281	AMPA glutamate receptor complex	5/1454	29/28804	0.0140527	0.0293051	0.0135296	Cacng8/Dlg4/Nrn1/Olfm1/Sacm1l	5
411	F1_commons	GO:0030121	AP-1 adaptor complex	3/1454	11/28804	0.01561	0.0323161	0.0149197	Ap1b1/Ap1g1/Ap1m1	3
412	F1_commons	GO:0031313	extrinsic component of endosome membrane	3/1454	11/28804	0.01561	0.0323161	0.0149197	Gripap1/Snap91/Snx1	3
413	F1_commons	GO:1904930	amphisome membrane	3/1454	11/28804	0.01561	0.0323161	0.0149197	Chmp4b/Chmp5/Chmp6	3
414	F1_commons	GO:0034399	nuclear periphery	13/1454	132/28804	0.0162032	0.0334631	0.0154492	Actb/Anp32a/Anxa2/Clic4/Ddx39b/Eif6/Hnrnpu/Lmna/Numa1/Phb2/Psma6/S100a10/Sptbn4	13
415	F1_commons	GO:0043202	lysosomal lumen	4/1454	20/28804	0.0163791	0.0337449	0.0155793	Hspa8/Lamp2/Pld3/Scarb2	4
416	F1_commons	GO:0044232	organelle membrane contact site	6/1454	42/28804	0.0181053	0.0372117	0.0171799	Ahcyl1/Bcap31/Canx/Clcc1/Mboat7/Sacm1l	6
417	F1_commons	GO:0034703	cation channel complex	19/1454	224/28804	0.0192491	0.0394676	0.0182214	Cacna2d1/Cacng8/Dlg4/Dpp10/Dpp6/Hspa2/Kcna2/Kcna6/Kcnab2/Nrn1/Olfm1/Pde4d/Ptk2b/Ptpa/Ryr2/Sacm1l/Scn2a/Scn2b/Snap25	19
418	F1_commons	GO:1902710	GABA receptor complex	4/1454	21/28804	0.019442	0.0397678	0.01836	Gabbr1/Gabra1/Gabrb2/Gabrb3	4
419	F1_commons	GO:0098688	parallel fiber to Purkinje cell synapse	5/1454	32/28804	0.0210498	0.0429536	0.0198308	Atp2b2/Cadm3/Ctnna2/Pfn1/Snap91	5
420	F1_commons	GO:0008328	ionotropic glutamate receptor complex	6/1454	44/28804	0.0223868	0.0455731	0.0210402	Cacng8/Dlg4/Nrn1/Olfm1/Ptk2b/Sacm1l	6
421	F1_commons	GO:0000015	phosphopyruvate hydratase complex	2/1454	5/28804	0.0229929	0.0458251	0.0211566	Eno1/Eno2	2
422	F1_commons	GO:0000938	GARP complex	2/1454	5/28804	0.0229929	0.0458251	0.0211566	Vps51/Vps53	2
423	F1_commons	GO:0030868	smooth endoplasmic reticulum membrane	2/1454	5/28804	0.0229929	0.0458251	0.0211566	Aldob/Ttyh1	2
424	F1_commons	GO:0070418	DNA-dependent protein kinase complex	2/1454	5/28804	0.0229929	0.0458251	0.0211566	Xrcc5/Xrcc6	2
425	F1_commons	GO:0097025	MPP7-DLG1-LIN7 complex	2/1454	5/28804	0.0229929	0.0458251	0.0211566	Dlg1/Lin7a	2
426	F1_commons	GO:0097418	neurofibrillary tangle	2/1454	5/28804	0.0229929	0.0458251	0.0211566	Clu/Nefh	2
427	F1_commons	GO:0098591	external side of apical plasma membrane	2/1454	5/28804	0.0229929	0.0458251	0.0211566	Abcg2/Slc7a5	2
428	F1_commons	GO:0098826	endoplasmic reticulum tubular network membrane	2/1454	5/28804	0.0229929	0.0458251	0.0211566	Atl1/Rtn4	2
429	F1_commons	GO:0099029	anchored component of presynaptic active zone membrane	2/1454	5/28804	0.0229929	0.0458251	0.0211566	Cacna2d1/Flot2	2
430	F1_commons	GO:0005641	nuclear envelope lumen	3/1454	13/28804	0.025096	0.0492134	0.0227209	App/Cacybp/Igf2r	3
431	F1_commons	GO:0030123	AP-3 adaptor complex	3/1454	13/28804	0.025096	0.0492134	0.0227209	Ap3d1/Ap3m2/Vps11	3
432	F1_commons	GO:0030877	beta-catenin destruction complex	3/1454	13/28804	0.025096	0.0492134	0.0227209	Cacybp/Ctnnb1/Gsk3a	3
433	F1_commons	GO:0032009	early phagosome	3/1454	13/28804	0.025096	0.0492134	0.0227209	Rab5a/Snx3/Syt7	3
434	F1_commons	GO:0044327	dendritic spine head	3/1454	13/28804	0.025096	0.0492134	0.0227209	Atp1a3/Dnm3/Hpca	3
435	F1_commons	GO:0044753	amphisome	3/1454	13/28804	0.025096	0.0492134	0.0227209	Chmp4b/Chmp5/Chmp6	3
436	F1_commons	GO:0070938	contractile ring	3/1454	13/28804	0.025096	0.0492134	0.0227209	Myh9/Pdxp/Septin2	3
437	F2_commons	GO:0043209	myelin sheath	136/1407	215/28804	3.14106e-123	2.64477e-120	1.1903e-120	Ywhag/Plcb1/Cnp/Hspd1/Aco2/Actb/Slc25a4/Arf6/Alb/Actr1a/Cryab/Eno1/Ina/Napa/Anxa2/Got2/Napb/Calm3/Canx/Cnrip1/Cdc42/Cltc/Cntn2/Ckb/Uqcrc1/Uqcrc2/Cycs/Phgdh/Dld/Dlst/Dpysl2/Dlg1/Dnm1/Ehd1/Ehd3/Eef1a1/Eef1a2/Hspa5/Ermn/Ezr/Fscn1/Aldoa/Eno2/Napg/Gsn/Gfap/Glul/Gstm1/Gsto1/Gapdh/Gnb1/Gnb2/Gnao1/Gnb4/Gnb5/Hspa8/Hsp90aa1/Hspa2/Igsf8/Itgb1/Idh3a/Jam3/Llgl1/Ldhb/Mdh1/Mdh2/Msn/Mbp/Pmp2/Mag/Mog/Myh14/Sirt2/…	136
438	F2_commons	GO:0098984	neuron to neuron synapse	126/1407	437/28804	7.46249e-62	3.14171e-59	1.41394e-59	Ywhaz/Rps13/Rps14/Rps18/Rps25/Rps3/Rplp0/Rpl10a/Rpl12/Rpl14/Rpl18a/Rpl30/Rpl38/Rpl4/Rpl6/Rpl7/Rpl8/Abi1/Actb/Actr2/Abr/Cap2/Cryab/Ank2/Epb41l3/Ntrk2/Add2/Bcas1/Arfgef2/Camk2a/Camk2b/Camk2g/Ctnna2/Cadm1/Chmp4b/Snap91/Cntnap2/Cdkl5/Cdk5/Adam10/Adam22/Dlg1/Dlg2/Dlg4/Dlgap1/Dbn1/Map2k1/Dnm2/Dnm3/Dst/Entpd1/Sh3gl2/Epha4/Capzb/Fabp5/Fxr2/Gria2/Gapdh/Gsk3b/Gng3/Hspa8/Hnrnph1/Hnrnpk/Itpr1/Iqsec2/Lrrc7/Mp…	126
439	F2_commons	GO:0030133	transport vesicle	107/1407	346/28804	6.5569e-56	1.8403e-53	8.2824e-54	Dbi/Snca/Amph/App/Anxa5/Ap1g1/Ap1m1/Ap2a2/Calm3/Igf2r/Cadm1/Snap91/Cltc/Dpysl3/Adam10/Dlg1/Dlg2/Dlg4/Dmxl2/Dnajc5/Dnm1/Dnm1l/Entpd1/Sh3gl2/Erp29/Gabbr1/Uso1/Gria2/Gnas/Hspa8/Ica1/Kif1a/Lgi3/Lamp1/Madd/Marcksl1/Bin1/Nrgn/Pef1/Pebp1/Atp2b1/Pigr/Pick1/Pdcd6/Lin7a/Lin7b/Mal2/Pclo/Sec13/Sec24c/Unc13a/Rph3a/Rab11b/Rab14/Rab2a/Rab3a/Rab3c/Rab5a/Rab6a/Rab8a/Rab8b/Ptprn2/Ptprs/Scamp2/Scamp5/Septin2/Septin…	107
440	F2_commons	GO:0008021	synaptic vesicle	89/1407	234/28804	2.70304e-55	5.6899e-53	2.56077e-53	Dbi/Snca/Amph/App/Anxa5/Ap2a2/Calm3/Cadm1/Snap91/Cltc/Adam10/Dlg1/Dlg2/Dlg4/Dmxl2/Dnajc5/Dnm1/Dnm1l/Entpd1/Sh3gl2/Gabbr1/Gria2/Hspa8/Ica1/Kif1a/Lgi3/Lamp1/Madd/Marcksl1/Bin1/Pebp1/Atp2b1/Pick1/Mal2/Unc13a/Rph3a/Rab11b/Rab14/Rab2a/Rab3a/Rab3c/Rab5a/Rab8a/Rab8b/Ptprn2/Ptprs/Scamp5/Septin2/Septin4/Septin5/Brsk1/Slc6a17/Slc6a7/Sptbn2/Syn2/Syn3/Svop/Sv2a/Sv2b/Syngr1/Syngr3/Syp/Synpr/Snap25/Syt1/Syt12/…	89
441	F2_commons	GO:0032279	asymmetric synapse	114/1407	406/28804	1.21608e-54	2.04787e-52	9.21658e-53	Ywhaz/Rps13/Rps14/Rps18/Rps25/Rps3/Rplp0/Rpl10a/Rpl12/Rpl14/Rpl18a/Rpl30/Rpl38/Rpl4/Rpl6/Rpl7/Rpl8/Abi1/Actb/Actr2/Abr/Cap2/Cryab/Ank2/Epb41l3/Ntrk2/Add2/Bcas1/Arfgef2/Camk2a/Camk2b/Camk2g/Ctnna2/Cadm1/Chmp4b/Snap91/Cntnap2/Cdkl5/Cdk5/Adam10/Adam22/Dlg1/Dlg2/Dlg4/Dlgap1/Dbn1/Map2k1/Dnm2/Dnm3/Dst/Entpd1/Epha4/Capzb/Fabp5/Fxr2/Gria2/Gapdh/Gsk3b/Gng3/Hspa8/Hnrnph1/Hnrnpk/Itpr1/Iqsec2/Lrrc7/Mpp2/Prnp…	114
442	F2_commons	GO:0070382	exocytic vesicle	91/1407	257/28804	2.28833e-53	3.21129e-51	1.44526e-51	Dbi/Snca/Amph/App/Anxa5/Ap2a2/Calm3/Cadm1/Snap91/Cltc/Dpysl3/Adam10/Dlg1/Dlg2/Dlg4/Dmxl2/Dnajc5/Dnm1/Dnm1l/Entpd1/Sh3gl2/Gabbr1/Gria2/Hspa8/Ica1/Kif1a/Lgi3/Lamp1/Madd/Marcksl1/Bin1/Pebp1/Atp2b1/Pick1/Mal2/Unc13a/Rph3a/Rab11b/Rab14/Rab2a/Rab3a/Rab3c/Rab5a/Rab6a/Rab8a/Rab8b/Ptprn2/Ptprs/Scamp5/Septin2/Septin4/Septin5/Brsk1/Slc6a17/Slc6a7/Sptbn2/Syn2/Syn3/Svop/Sv2a/Sv2b/Syngr1/Syngr3/Syp/Synpr/Snap2…	91
443	F2_commons	GO:0014069	postsynaptic density	111/1407	398/28804	6.97087e-53	8.38496e-51	3.7737e-51	Ywhaz/Rps13/Rps14/Rps18/Rps25/Rps3/Rplp0/Rpl10a/Rpl12/Rpl14/Rpl18a/Rpl30/Rpl38/Rpl4/Rpl6/Rpl7/Rpl8/Abi1/Actb/Actr2/Abr/Cap2/Cryab/Ank2/Epb41l3/Ntrk2/Add2/Bcas1/Camk2a/Camk2b/Camk2g/Ctnna2/Cadm1/Chmp4b/Snap91/Cdkl5/Cdk5/Adam10/Adam22/Dlg1/Dlg2/Dlg4/Dlgap1/Dbn1/Map2k1/Dnm2/Dnm3/Dst/Entpd1/Epha4/Capzb/Fabp5/Fxr2/Gria2/Gapdh/Gsk3b/Gng3/Hnrnph1/Hnrnpk/Itpr1/Iqsec2/Lrrc7/Mpp2/Prnp/Grm3/Macf1/Map1b/Map4…	111
444	F2_commons	GO:0099572	postsynaptic specialization	114/1407	438/28804	6.55895e-51	6.90329e-49	3.10687e-49	Ywhaz/Rps13/Rps14/Rps18/Rps25/Rps3/Rplp0/Rpl10a/Rpl12/Rpl14/Rpl18a/Rpl30/Rpl38/Rpl4/Rpl6/Rpl7/Rpl8/Abi1/Actb/Actr2/Abr/Cap2/Cryab/Ank2/Epb41l3/Ntrk2/Add2/Bcas1/Camk2a/Camk2b/Camk2g/Ctnna2/Cadm1/Chmp4b/Snap91/Cdkl5/Cdk5/Adam10/Adam22/Dlg1/Dlg2/Dlg4/Dlgap1/Dbn1/Map2k1/Dnm2/Dnm3/Dst/Entpd1/Epha4/Capzb/Fabp5/Fxr2/Gabra1/Gria2/Gapdh/Gsk3b/Gng3/Hspa8/Hnrnph1/Hnrnpk/Itpr1/Iqsec2/Lrrc7/Mpp2/Prnp/Grm3/Mac…	114
445	F2_commons	GO:0150034	distal axon	101/1407	379/28804	3.56121e-46	3.33171e-44	1.49946e-44	Ywhae/Actb/Arpc2/Arpc3/Adcy10/Agrn/Snca/Amph/App/Anxa5/Aak1/Git1/Got1/Ntrk2/Sncb/Calm3/Cnr1/Crtac1/Snap91/Clu/Cfl1/Cplx2/Cxadr/Cdkl5/Cdk5/Crmp1/Dpysl2/Dpysl3/Dbn1/Dnm2/Epha4/Fscn1/Flna/Fxr2/Eno2/Sncg/Gria2/Glul/Gsk3b/Hspa8/Hsp90aa1/Hsp90ab1/Hnrnpk/Hnrnpr/Itga2/Itsn1/Prnp/Map1b/Mapt/Bin1/Myh10/Myh14/Marcks/Ncam1/L1cam/Pcsk1/Nefl/Ncs1/Fkbp4/Pebp1/Pafah1b1/Kcna2/Lrp1/Prkca/Pacsin1/Prkcb/Prkcg/Pclo/R…	101
446	F2_commons	GO:0022626	cytosolic ribosome	57/1407	112/28804	1.75171e-44	1.47494e-42	6.63806e-43	Rps11/Rps13/Rps14/Rps15a/Rps16/Rps17/Rps18/Rps2/Rps20/Rps25/Rps29/Rps3/Fau/Rps4x/Rps5/Rps6/Rps7/Rps8/Rps9/Rplp0/Rpl10/Rpl10a/Rpl11/Rpl12/Rpl13/Rpl13a/Rpl14/Rpl15/Rpl17/Rpl18/Rpl18a/Rpl19/Rpl21/Rpl24/Rpl26/Rpl27a/Rpl28/Rpl3/Rpl30/Rpl31/Rpl32/Rpl34/Rpl35a/Rpl36a/Rpl37a/Rpl38/Rpl39/Rpl4/Rpl6/Rpl7/Rpl7a/Rpl8/Rpl9/Apod/Ddx3x/Mcts1/Rps27a	57
447	F2_commons	GO:0031252	cell leading edge	98/1407	409/28804	1.90066e-40	1.45487e-38	6.54773e-39	Ywhaz/Rps3/Abi1/Abi2/Actb/Actr2/Arpc2/Arpc3/Actr3/Arf4/Arf6/Actn1/Amph/App/Anxa2/Aak1/Ddx3x/Epb41l3/Bcas3/Tesc/Ctnna2/Cd44/Cadm4/Cdc42/Pdxp/Cit/Cfl1/Cntnap2/Coro1a/Cdkl5/Cdk5/Dpysl3/Dbn1/Dctn1/Dnm2/Dst/Dag1/Eef1a1/Slc1a2/Exoc8/Ezr/Capzb/Fscn1/Flot1/Flot2/Gabra1/Gabbr1/Gsn/Gas7/Gnas/Itgav/Itgb1/Itsn1/Mpp2/Macf1/Mapt/Myadm/Mylk/Myh10/Nme1/Nme2/Psd2/Psd3/Atp2b1/Atp2b2/Pafah1b1/Plekha1/Pabpc1/Kcna2/P…	98
448	F2_commons	GO:0030658	transport vesicle membrane	60/1407	151/28804	6.62129e-39	4.64594e-37	2.09093e-37	Snca/Amph/Ap1g1/Ap1m1/Calm3/Cltc/Dlg1/Dlg2/Dnajc5/Dnm1l/Sh3gl2/Uso1/Gria2/Ica1/Lamp1/Bin1/Nrgn/Pef1/Atp2b1/Pdcd6/Lin7a/Lin7b/Mal2/Sec13/Sec24c/Unc13a/Rph3a/Rab14/Rab2a/Rab3a/Rab3c/Rab5a/Ptprn2/Ptprs/Scamp5/Slc6a17/Slc6a7/Syn2/Syn3/Sv2a/Sv2b/Syngr1/Syngr3/Syp/Synpr/Syt1/Syt2/Stx1a/Vti1b/Vamp1/Vamp2/Vamp3/Sec22b/Slc17a7/Slc17a6/Slc32a1/Atp6v0a1/Atp6v1g2/Wfs1/Slc30a3	60
449	F2_commons	GO:0005938	cell cortex	81/1407	306/28804	5.83257e-37	3.77771e-35	1.70018e-35	Actb/Actr2/Cap1/Arf6/Actn1/Actn4/Actr1a/Eno1/Snca/Anxa2/Slc4a1/Epb41l2/Ctnna2/Cav1/Cfl1/Coro1a/Dync1h1/Dstn/Dlg4/Dbn1/Map2k1/Dctn1/Eef1a1/Ermn/Exoc1/Exoc2/Exoc5/Exoc8/Capza2/Capzb/Fga/Fgb/Fgg/Flna/Flot1/Flot2/Eno2/Gsn/Gnai1/Hnrnpk/Iqsec2/Lancl2/Llgl1/Lasp1/Ppfia3/Macf1/Myadm/Myh10/Marcks/Septin3/Pvalb/C2cd2l/Pafah1b1/Pfn1/Prkcb/Pclo/Unc13a/Ptk2b/Rdx/Rac1/Rhob/Rhog/Septin11/Septin2/Septin4/Septin5…	81
450	F2_commons	GO:0097060	synaptic membrane	98/1407	469/28804	4.47274e-35	2.69004e-33	1.21067e-33	Nt5e/Cryab/Ank2/Ank3/Anxa1/Canx/Cnr1/Cpe/Comt/Ctnna2/Cadm1/Pde2a/Snap91/Cltc/Cfl1/Cntn2/Cntnap2/Dgkb/Adam10/Adam22/Dlg1/Dlg2/Dlg4/Dlgap1/Dbn1/Dnm1/Dnm1l/Dnm2/Dag1/Entpd1/Epha4/Ephb2/Slc1a2/Farp1/Flot2/Fxyd6/Gabra1/Gabbr1/Gabbr2/Eno2/Gria2/Hspa8/Igsf21/Itpr1/Itgb1/Itsn1/Iqsec2/Lrrc7/Mpp2/Marcksl1/Grm2/Grm3/Marcks/Ndufs7/Ncam1/L1cam/Nrxn3/Nbea/Nrgn/Nrcam/Septin3/Pip5k1c/Atp2b1/Atp2b2/Atp2b4/Kcna2/P…	98
451	F2_commons	GO:0045121	membrane raft	88/1407	394/28804	6.73922e-34	3.78295e-32	1.70254e-32	Plcd1/Hspd1/Actb/Slc25a4/App/Anxa2/Bsg/Add2/Cdh13/Prkar1a/Prkar2a/Prkar2b/Cnr1/Cpe/Ctsb/Ctsd/Cav1/Cd44/Pde2a/Cntnap2/Cxadr/Dlg1/Dag1/Ehd2/Eef2/Erlin2/Slc1a2/Ezr/Flot1/Flot2/Gabbr1/Eno2/Gja1/Gsk3b/Kras/Gnai1/Gnai2/Gnaq/Gnas/Hspa1b/Hspa8/Hk1/Itpr1/Itgb1/Itgb2/Ldhb/Lamp2/Prnp/Mapt/Mapk1/Mapk3/Mog/Myadm/Slc9a3r1/L1cam/Ahnak/Gpm6b/Park7/Pgk1/Fxyd1/Plpp1/Atp2b1/Atp2b2/Atp2b3/Pllp/Ptgis/Prkca/Mal2/S100a…	88
452	F2_commons	GO:0098857	membrane microdomain	88/1407	395/28804	8.27388e-34	4.35413e-32	1.9596e-32	Plcd1/Hspd1/Actb/Slc25a4/App/Anxa2/Bsg/Add2/Cdh13/Prkar1a/Prkar2a/Prkar2b/Cnr1/Cpe/Ctsb/Ctsd/Cav1/Cd44/Pde2a/Cntnap2/Cxadr/Dlg1/Dag1/Ehd2/Eef2/Erlin2/Slc1a2/Ezr/Flot1/Flot2/Gabbr1/Eno2/Gja1/Gsk3b/Kras/Gnai1/Gnai2/Gnaq/Gnas/Hspa1b/Hspa8/Hk1/Itpr1/Itgb1/Itgb2/Ldhb/Lamp2/Prnp/Mapt/Mapk1/Mapk3/Mog/Myadm/Slc9a3r1/L1cam/Ahnak/Gpm6b/Park7/Pgk1/Fxyd1/Plpp1/Atp2b1/Atp2b2/Atp2b3/Pllp/Ptgis/Prkca/Mal2/S100a…	88
453	F2_commons	GO:0030672	synaptic vesicle membrane	48/1407	111/28804	1.93587e-33	9.05559e-32	4.07552e-32	Snca/Amph/Calm3/Cltc/Dlg1/Dlg2/Dnajc5/Dnm1l/Sh3gl2/Gria2/Ica1/Lamp1/Bin1/Atp2b1/Mal2/Unc13a/Rph3a/Rab14/Rab2a/Rab3a/Rab3c/Rab5a/Ptprn2/Ptprs/Scamp5/Slc6a17/Slc6a7/Syn2/Syn3/Sv2a/Sv2b/Syngr1/Syngr3/Syp/Synpr/Syt1/Syt2/Stx1a/Vamp1/Vamp2/Vamp3/Slc17a7/Slc17a6/Slc32a1/Atp6v0a1/Atp6v1g2/Wfs1/Slc30a3	48
454	F2_commons	GO:0099501	exocytic vesicle membrane	48/1407	111/28804	1.93587e-33	9.05559e-32	4.07552e-32	Snca/Amph/Calm3/Cltc/Dlg1/Dlg2/Dnajc5/Dnm1l/Sh3gl2/Gria2/Ica1/Lamp1/Bin1/Atp2b1/Mal2/Unc13a/Rph3a/Rab14/Rab2a/Rab3a/Rab3c/Rab5a/Ptprn2/Ptprs/Scamp5/Slc6a17/Slc6a7/Syn2/Syn3/Sv2a/Sv2b/Syngr1/Syngr3/Syp/Synpr/Syt1/Syt2/Stx1a/Vamp1/Vamp2/Vamp3/Slc17a7/Slc17a6/Slc32a1/Atp6v0a1/Atp6v1g2/Wfs1/Slc30a3	48
455	F2_commons	GO:0005840	ribosome	64/1407	236/28804	4.22584e-30	1.87271e-28	8.42827e-29	Rps11/Rps13/Rps14/Rps15a/Rps16/Rps17/Rps18/Rps2/Rps20/Rps25/Rps29/Rps3/Fau/Rps4x/Rps5/Rps6/Rps7/Rps8/Rps9/Rplp0/Rpl10/Rpl10a/Rpl11/Rpl12/Rpl13/Rpl13a/Rpl14/Rpl15/Rpl17/Rpl18/Rpl18a/Rpl19/Rpl21/Rpl24/Rpl26/Rpl27a/Rpl28/Rpl3/Rpl30/Rpl31/Rpl32/Rpl34/Rpl35a/Rpl36a/Rpl37a/Rpl38/Rpl39/Rpl4/Rpl6/Rpl7/Rpl7a/Rpl8/Rpl9/Snca/Apod/Dhx9/Ddx3x/Canx/Eef2/Mcts1/Npm1/Ptcd3/Rack1/Rps27a	64
456	F2_commons	GO:0044391	ribosomal subunit	59/1407	201/28804	6.97724e-30	2.93742e-28	1.322e-28	Rps11/Rps13/Rps14/Rps15a/Rps16/Rps17/Rps18/Rps2/Rps20/Rps25/Rps29/Rps3/Fau/Rps4x/Rps5/Rps6/Rps7/Rps8/Rps9/Rplp0/Rpl10/Rpl10a/Rpl11/Rpl12/Rpl13/Rpl13a/Rpl14/Rpl15/Rpl17/Rpl18/Rpl18a/Rpl19/Rpl21/Rpl24/Rpl26/Rpl27a/Rpl28/Rpl3/Rpl30/Rpl31/Rpl32/Rpl34/Rpl35a/Rpl36a/Rpl37a/Rpl38/Rpl39/Rpl4/Rpl6/Rpl7/Rpl7a/Rpl8/Rpl9/Ddx3x/Mcts1/Npm1/Ptcd3/Rack1/Rps27a	59
457	F2_commons	GO:0030426	growth cone	59/1407	202/28804	9.40024e-30	3.76905e-28	1.69628e-28	Ywhae/Arpc2/Arpc3/Adcy10/Agrn/Snca/App/Ntrk2/Sncb/Calm3/Cnr1/Crtac1/Clu/Cfl1/Cxadr/Cdkl5/Cdk5/Crmp1/Dpysl2/Dpysl3/Dbn1/Dnm2/Epha4/Fscn1/Flna/Fxr2/Eno2/Gria2/Gsk3b/Hsp90aa1/Hsp90ab1/Hnrnpr/Map1b/Mapt/Myh10/Myh14/Marcks/Ncam1/L1cam/Nefl/Fkbp4/Pafah1b1/Lrp1/Pclo/Rufy3/Ptk2b/Slc2a13/Src/Ptprz1/Arhgef7/Dclk1/Pak1/Shtn1/Snap25/Tmod2/Tpm3/Tubb3/Utrn/Wdr47	59
458	F2_commons	GO:0044309	neuron spine	59/1407	205/28804	2.27119e-29	8.69245e-28	3.91209e-28	Psmc2/Abi2/Arpc2/Arf4/Actn1/Cryab/Ntrk2/Arfgef2/Camk2a/Canx/Prkar2b/Comt/Cdc42/Cfl1/Cntnap2/Adam10/Dlg4/Dbn1/Dnm3/Eea1/Epha4/Ephb2/Slc1a3/Slc1a2/Capzb/Fbxo2/Fxr2/Gabbr1/Gria2/Gsk3b/Hspa8/Hnrnpk/Itpka/Itgb1/Itsn1/Lrrc7/Ppfia2/Mpp2/Grm3/Myh10/Marcks/Nrgn/Atp2b1/Atp2b2/Ppp1r1b/Ptk2b/Rph3a/Rac1/Rab8a/Ptprz1/Ppp3ca/Srgap2/Slc8a2/Slc9a6/Atp1a3/Sri/Strn/Syp/Rhoa	59
459	F2_commons	GO:0030427	site of polarized growth	59/1407	209/28804	7.16465e-29	2.62288e-27	1.18045e-27	Ywhae/Arpc2/Arpc3/Adcy10/Agrn/Snca/App/Ntrk2/Sncb/Calm3/Cnr1/Crtac1/Clu/Cfl1/Cxadr/Cdkl5/Cdk5/Crmp1/Dpysl2/Dpysl3/Dbn1/Dnm2/Epha4/Fscn1/Flna/Fxr2/Eno2/Gria2/Gsk3b/Hsp90aa1/Hsp90ab1/Hnrnpr/Map1b/Mapt/Myh10/Myh14/Marcks/Ncam1/L1cam/Nefl/Fkbp4/Pafah1b1/Lrp1/Pclo/Rufy3/Ptk2b/Slc2a13/Src/Ptprz1/Arhgef7/Dclk1/Pak1/Shtn1/Snap25/Tmod2/Tpm3/Tubb3/Utrn/Wdr47	59
460	F2_commons	GO:0022625	cytosolic large ribosomal subunit	34/1407	63/28804	3.44554e-28	1.20881e-26	5.44033e-27	Rplp0/Rpl10/Rpl10a/Rpl11/Rpl12/Rpl13/Rpl13a/Rpl14/Rpl15/Rpl17/Rpl18/Rpl18a/Rpl19/Rpl21/Rpl24/Rpl26/Rpl27a/Rpl28/Rpl3/Rpl30/Rpl31/Rpl32/Rpl34/Rpl35a/Rpl36a/Rpl37a/Rpl38/Rpl39/Rpl4/Rpl6/Rpl7/Rpl7a/Rpl8/Rpl9	34
461	F2_commons	GO:0044306	neuron projection terminus	59/1407	215/28804	3.79657e-28	1.27869e-26	5.7548e-27	Actb/Arpc2/Snca/Amph/Anxa5/Aak1/Git1/Got1/Ntrk2/Sncb/Snap91/Cplx2/Dpysl2/Dlg4/Epha4/Slc1a2/Sncg/Gria2/Glul/Hspa8/Hnrnpk/Hnrnpr/Itga2/Itsn1/Prnp/Mob2/Bin1/Marcks/L1cam/Pcsk1/Ncs1/Pebp1/Kcna2/Prkca/Pacsin1/Prkcb/Prkcg/Pclo/Unc13a/Rab3a/Rab5a/Ptprn2/Ptprn/Septin4/Septin5/Septin7/Slc8a2/Slc9a6/Atp1a3/Sri/Syp/Syt1/Syt7/Ptpn9/Uchl1/Vamp2/Slc32a1/Kcnab2/Atp6v0d1	59
462	F2_commons	GO:0043197	dendritic spine	55/1407	200/28804	2.23923e-26	7.25165e-25	3.26365e-25	Psmc2/Abi2/Arpc2/Arf4/Actn1/Cryab/Ntrk2/Arfgef2/Camk2a/Canx/Prkar2b/Comt/Cdc42/Cfl1/Adam10/Dlg4/Dbn1/Dnm3/Epha4/Ephb2/Slc1a3/Slc1a2/Capzb/Fbxo2/Fxr2/Gabbr1/Gria2/Gsk3b/Hspa8/Hnrnpk/Itpka/Itgb1/Itsn1/Lrrc7/Ppfia2/Mpp2/Grm3/Myh10/Marcks/Nrgn/Atp2b1/Atp2b2/Ppp1r1b/Ptk2b/Rph3a/Rac1/Rab8a/Ptprz1/Ppp3ca/Srgap2/Slc8a2/Atp1a3/Sri/Strn/Rhoa	55
463	F2_commons	GO:0098562	cytoplasmic side of membrane	54/1407	207/28804	1.0534e-24	3.28506e-23	1.47846e-23	Ap2a1/Ap2a2/Ap2b1/Ap2m1/Ap2s1/Slc4a1/Cisd1/Cdip1/Chmp4b/Dlg1/Dlg4/Dst/Exoc1/Esyt1/Ezr/Farp1/Fermt2/Gfap/Kras/Gnai1/Gnai2/Gng12/Gng3/Gnb1/Gnb2/Gnao1/Gnaq/Gnas/Gnaz/Gna11/Gna13/Gnb4/Gnb5/Jup/Mapt/Msn/Myh10/C2cd2l/Atp2b1/S100a6/Tgm3/Ptk2b/Src/Rac1/Rab21/Rab5a/Ryr2/Atp2a2/Ppp3ca/Snx9/Snap25/Rhoa/Fyn/Kcnab2	54
464	F2_commons	GO:0042734	presynaptic membrane	53/1407	201/28804	1.63966e-24	4.93068e-23	2.21908e-23	Canx/Cnr1/Ctnna2/Cadm1/Pde2a/Snap91/Cltc/Cntnap2/Dlg1/Dnm1/Dnm1l/Epha4/Ephb2/Slc1a2/Flot2/Fxyd6/Gabbr1/Gabbr2/Gria2/Igsf21/Itsn1/Marcksl1/Grm2/Grm3/Marcks/Ncam1/L1cam/Nrxn3/Septin3/Pip5k1c/Atp2b1/Atp2b2/Atp2b4/Kcna2/Pick1/Unc13a/Ptprd/Ptprs/Septin7/Slc6a1/Slc6a11/Scn2a/Atp1a3/Slc6a7/Syp/Snap25/Syt1/Syt7/Stx1a/Stx1b/Stxbp1/Stxbp5/Cacna2d1	53
465	F2_commons	GO:0043679	axon terminus	52/1407	194/28804	1.9452e-24	5.64778e-23	2.54182e-23	Actb/Arpc2/Snca/Amph/Anxa5/Aak1/Git1/Got1/Ntrk2/Sncb/Snap91/Cplx2/Dpysl2/Epha4/Sncg/Gria2/Glul/Hspa8/Hnrnpk/Hnrnpr/Itga2/Itsn1/Prnp/Bin1/Marcks/L1cam/Pcsk1/Ncs1/Pebp1/Kcna2/Prkca/Pacsin1/Prkcb/Prkcg/Pclo/Unc13a/Rab3a/Rab5a/Ptprn2/Ptprn/Septin4/Septin5/Septin7/Slc8a2/Slc9a6/Atp1a3/Sri/Syp/Syt7/Slc32a1/Kcnab2/Atp6v0d1	52
466	F2_commons	GO:0005769	early endosome	70/1407	348/28804	2.53277e-24	7.10865e-23	3.19929e-23	Pld3/Hspd1/Arf6/App/Anxa2/Ap1g1/Ap1m1/Ap3b2/Ap3m2/Apoe/Ntrk2/Igf2r/Tmem30a/Chmp3/Cntnap2/Coro1a/Map2k1/Eea1/Ehd1/Ehd2/Ehd3/Sh3gl2/Epha4/Mmgt1/Flot1/Gja1/Gripap1/Hgs/Hmgb1/Ocrl/Ltf/Llgl1/Aoc3/Mapk1/Mapk3/Nucb1/Pick1/Atp9a/Lrp1/Ankfy1/Rap1gap/Rac1/Rab14/Rab1a/Rab21/Rab5a/Rap1a/Rhob/Slc9a6/Sorl1/Snx12/Snx27/Snx3/Snx30/Snx4/Tfrc/Tm9sf4/Ptpn23/Ubxn6/Vps11/Vps18/Vps26b/Vps33b/Vps35/Vps4a/Vti1b/Vamp3/Sl…	70
467	F2_commons	GO:0009898	cytoplasmic side of plasma membrane	50/1407	182/28804	4.45443e-24	1.20988e-22	5.44515e-23	Ap2a1/Ap2a2/Ap2b1/Ap2m1/Ap2s1/Slc4a1/Chmp4b/Dlg1/Dlg4/Dst/Exoc1/Esyt1/Ezr/Farp1/Fermt2/Kras/Gnai1/Gnai2/Gng12/Gng3/Gnb1/Gnb2/Gnao1/Gnaq/Gnas/Gnaz/Gna11/Gna13/Gnb4/Gnb5/Jup/Mapt/Msn/Myh10/C2cd2l/Atp2b1/S100a6/Tgm3/Ptk2b/Src/Rac1/Rab21/Ryr2/Atp2a2/Ppp3ca/Snx9/Snap25/Rhoa/Fyn/Kcnab2	50
468	F2_commons	GO:0098563	intrinsic component of synaptic vesicle membrane	29/1407	56/28804	1.47593e-23	3.88355e-22	1.74781e-22	Dnajc5/Lamp1/Atp2b1/Mal2/Rab14/Rab2a/Rab3a/Rab3c/Rab5a/Ptprn2/Ptprs/Scamp5/Slc6a17/Slc6a7/Sv2b/Syngr1/Syp/Synpr/Syt2/Stx1a/Vamp1/Vamp3/Slc17a7/Slc17a6/Slc32a1/Atp6v0a1/Atp6v1g2/Wfs1/Slc30a3	29
469	F2_commons	GO:0042383	sarcolemma	46/1407	166/28804	1.97086e-22	5.02867e-21	2.26319e-21	Agrn/Ank2/Ank3/Anxa1/Anxa2/Anxa5/Anxa6/Aqp4/Got2/Bsg/Camk2d/Prkar2a/Ctsb/Cav1/Cltc/Col6a1/Col6a2/Col6a3/Dlg1/Dst/Dag1/Ezr/Flot1/Gnas/Itgb1/Lamp1/Msn/Bin1/Ahnak/Fxyd1/Atp2b4/Plec/Prkce/Ryr2/Scn2a/Scn2b/Slc8a2/Slc9a1/Atp1a1/Atp1a3/Atp1b1/Slc2a1/Sri/Utrn/Vcl/Cacna2d1	46
470	F2_commons	GO:0044304	main axon	33/1407	84/28804	8.23399e-22	2.03912e-20	9.1772e-21	App/Ank3/Epb41l3/Camk2d/Cntn2/Cntnap2/Dlg1/Dlg2/Dlg4/Dnm1/Dag1/Ermn/Slc1a2/Gabbr1/Hapln2/Lrrc7/Map1b/Mapt/Mgll/Bin1/Mbp/Mag/Sirt2/Nfasc/Nrcam/Kcna2/Scn2a/Sptan1/Sptbn1/Sptbn4/Tubb4a/Myo1d/Kcnab2	33
471	F2_commons	GO:0030135	coated vesicle	50/1407	203/28804	9.00118e-22	2.16543e-20	9.74563e-21	Hspd1/Actr1a/App/Ap1g1/Ap1m1/Ap2a1/Ap2a2/Ap2b1/Ap2m1/Ap2s1/Bcap31/Igf2r/Snap91/Cltc/Clint1/Copb2/Cpne6/Dnajc5/Dnm2/Ergic1/Uso1/Gnas/Ocrl/Nrgn/Pef1/Pacs1/Pdcd6/Lrp1/Lman1/Pacsin1/Sec13/Sec24c/Rab14/Rab35/Rab3a/Rab8a/Rab8b/Snx3/Snx9/Syp/Tmed10/Tmed2/Tmed7/Tmed9/Vps33b/Vti1b/Vamp2/Vamp3/Sec22b/Lman2	50
472	F2_commons	GO:0098858	actin-based cell projection	53/1407	229/28804	1.19401e-21	2.79267e-20	1.25686e-20	Cnp/Abi1/Abi2/Arf6/App/Ap2a1/Bpifa1/Cbr1/Cd44/Cdc42/Clic4/Cfl1/Coro1a/Cxadr/Cdk5/Dync1h1/Dlg1/Dbn1/Dag1/Epha4/Ermn/Ezr/Fscn1/Fxr2/Itgav/Itgb1/Jam3/Slc7a5/Slc7a8/Lrrc7/Aoc3/Msn/Slc9a3r1/Slc9a3r2/Nfasc/Gap43/Pvalb/Pls3/Pafah1b1/Rufy3/Src/Rdx/Ptprz1/Shtn1/Srcin1/Snap25/Tubb3/Myo1c/Myo1d/Utrn/Atp6v1a/Atp6v1b2/Atp6v1e1	53
473	F2_commons	GO:0030027	lamellipodium	46/1407	175/28804	2.15893e-21	4.91301e-20	2.21113e-20	Abi1/Abi2/Actb/Actr2/Arpc2/Arpc3/Actr3/App/Tesc/Ctnna2/Cd44/Pdxp/Cfl1/Coro1a/Cdk5/Dpysl3/Dbn1/Dnm2/Dag1/Capzb/Fscn1/Flot1/Flot2/Gsn/Itgav/Itsn1/Mylk/Myh10/Nme2/Kcna2/P4hb/Rufy3/Ptk2b/Rdx/Rac1/Ptprz1/Arhgef7/Pak1/Shtn1/Srgap2/Srcin1/Snap25/Rhoa/Tubb3/Wasf1/Wasf3	46
474	F2_commons	GO:0005874	microtubule	75/1407	441/28804	2.46284e-21	5.45714e-20	2.45602e-20	Cnp/Arl3/Apoe/Bcas3/Arfgef2/Calm3/Clip2/Chmp3/Chmp4b/Cltc/Cul3/Cdk5/Dync1h1/Dync1li2/Ckap5/Dpysl2/Dlg1/Map2k1/Dctn1/Dnm1/Dnm1l/Dnm2/Dnm3/Opa1/Dynll1/Dst/Fsd1/Gsk3a/Gsk3b/Hspa8/Hsph1/Kif1a/Kif21a/Kif3a/Lrpprc/Map6d1/Macf1/Map1b/Map4/Mapre2/Mapre3/Mapt/Map1lc3a/Marcks/Sirt2/Fkbp4/Pafah1b1/Pbxip1/Ndrg1/Arhgef2/Septin2/Septin9/Shtn1/Slc8a2/Stmn1/Tcp1/Cct2/Cct4/Cct5/Cct3/Cct8/Cct6a/Tpt1/Tuba1c/Tuba4a/…	75
475	F2_commons	GO:0019898	extrinsic component of membrane	64/1407	337/28804	5.88513e-21	1.27059e-19	5.71835e-20	Aldh3a2/Eno1/Amph/Anxa1/Anxa2/Apoe/Cdh13/Cadps/Ctnna2/Snap91/Cltc/Dlg4/Opa1/Eea1/Ehd2/Emc2/Esyt1/Ezr/Farp1/Fermt2/Gripap1/Kras/Gnai1/Gnai2/Gng12/Gng3/Gnb1/Gnb2/Gnao1/Gnaq/Gnas/Gnaz/Gna11/Gna13/Gnb4/Gnb5/Jup/Kif1a/Pam16/Mgll/Bin1/Nucb1/S100a10/S100a6/Tgm3/Ptk2b/Src/Rph3a/Rac1/Rgs6/Ryr2/Atp2a2/Snx9/Stk39/Syn2/Syn3/Snap25/Stxbp5/Rhoa/Trio/Fyn/Ubxn6/Kcnab2/Wipi2	64
476	F2_commons	GO:0030141	secretory granule	74/1407	440/28804	8.95103e-21	1.88419e-19	8.47992e-20	Hspd1/Arpc2/Cd38/Actn1/Snca/Rnpep/Anxa11/Anxa7/Ap2a1/Ap2a2/Ap2m1/Bsg/Cadps/Calr/Clip2/Cpe/Ctsg/Cav1/Cdc42/Col1a1/Cxadr/Dld/Dmxl2/Dynll1/Trim36/Fga/Fgb/Fgg/Flot2/Hgs/Itpr1/Itgb1/Ica1/Klk7/Kif1a/Ltf/Ppfia3/Lamp1/Lamp2/Msn/Pcsk1/Ncs1/Vgf/Elane/Lrp1/Pdia3/Rph3a/Rab14/Rab3a/Ptprn2/Ptprn/Scg2/Slc2a3/Sri/Slirp/Sod1/Syt1/Syt2/Syt7/Stx1a/Stxbp1/Stxbp5/Tcp1/Cct6a/Tmed10/Tmed2/Ogt/Vps33b/Vamp1/Vamp2/Vamp3/V…	74
477	F2_commons	GO:0044291	cell-cell contact zone	33/1407	90/28804	1.06285e-20	2.18273e-19	9.82351e-20	Ywhah/Actn1/Ank2/Ank3/Anxa5/Anxa6/Slc4a1/Camk2d/Cadm4/Cxadr/Dsp/Dst/Flot1/Flot2/Gja1/Itgb1/Jup/Jam3/Ahnak/Fxyd1/Prkca/Rap2b/Atp2a2/Pak1/Scn2a/Slc9a1/Atp1a1/Atp1b1/Slc2a1/Sptan1/Sptbn4/Tjp2/Vcl	33
478	F2_commons	GO:0000502	proteasome complex	28/1407	64/28804	3.04951e-20	6.11355e-19	2.75144e-19	Psmd1/Psmd11/Psmd12/Psmd13/Psmd14/Psmd2/Psmd3/Psmd6/Psmd7/Psmc6/Psmc1/Psmc4/Psmc2/Dnajb2/Psma1/Psma3/Psma4/Psma5/Psma6/Psma7/Psmb1/Psmb2/Psmb4/Psmb5/Psmb6/Vcp/Ubqln1/Rad23b	28
479	F2_commons	GO:0031253	cell projection membrane	61/1407	320/28804	4.03763e-20	7.90624e-19	3.55825e-19	Rps3/Arpc1a/Arpc2/Arf4/Arf6/Aqp4/Epb41l3/Cd44/Pdxp/Cntnap2/Cdkl5/Dlg1/Dnm2/Entpd2/Ehd1/Ehd3/Eef1a1/Slc1a2/Ezr/Fscn1/Gabra1/Gabbr1/Gnb1/Gna13/Hsp90ab1/Itgav/Itgb1/Slc7a5/Slc7a8/Mpp2/Macf1/Mapt/Msn/Slc9a3r1/Gap43/Nme1/Psd2/Psd3/Cybrd1/Atp2b1/Atp2b2/Plekha1/Pacsin1/Prkcb/Pcmt1/Src/Rac1/Rab35/Rab8a/Ptprz1/Arhgef2/Septin2/Atp1b2/Slc12a5/Sptbn1/Snap29/Rhoa/Tpm1/Myo1c/Myo1d/Utrn	61
480	F2_commons	GO:0030863	cortical cytoskeleton	37/1407	121/28804	6.41084e-20	1.2268e-18	5.5213e-19	Actb/Actr2/Cap1/Actn1/Actn4/Slc4a1/Cfl1/Coro1a/Dstn/Dlg4/Dbn1/Eef1a1/Capza2/Capzb/Flna/Flot1/Flot2/Gsn/Lancl2/Llgl1/Lasp1/Myadm/Pvalb/Prkcb/Pclo/Rdx/Septin2/Trpc4/Slc2a1/Snx9/Sptan1/Sptbn1/Sptbn2/Sptbn4/Tpm3/Utrn/Wdr1	37
481	F2_commons	GO:0001726	ruffle	41/1407	151/28804	8.74129e-20	1.63559e-18	7.36108e-19	Rps3/Arpc2/Actr3/Arf4/Arf6/Actn1/Anxa2/Tesc/Pdxp/Cit/Cdkl5/Dnm2/Eef1a1/Ezr/Fscn1/Gsn/Gas7/Gnas/Itgav/Itgb1/Macf1/Myadm/Nme1/Nme2/Psd2/Psd3/Plekha1/Pacsin1/S100a6/Src/Rdx/Rac1/Rab5a/Ptprz1/Arhgef2/Pak1/Tln1/Rhoa/Tpm1/Myo1c/Atp6v1b2	41
482	F2_commons	GO:0030285	integral component of synaptic vesicle membrane	23/1407	42/28804	1.0706e-19	1.95966e-18	8.81957e-19	Lamp1/Atp2b1/Mal2/Ptprn2/Ptprs/Scamp5/Slc6a17/Slc6a7/Sv2b/Syngr1/Syp/Synpr/Syt2/Stx1a/Vamp1/Vamp3/Slc17a7/Slc17a6/Slc32a1/Atp6v0a1/Atp6v1g2/Wfs1/Slc30a3	23
483	F2_commons	GO:0005844	polysome	30/1407	78/28804	1.21615e-19	2.17873e-18	9.8055e-19	Rps25/Rps29/Rps3/Rps4x/Rps6/Rpl10a/Rpl11/Rpl17/Rpl18/Rpl18a/Rpl19/Rpl24/Rpl30/Rpl31/Rpl32/Rpl36a/Rpl38/Rpl39/Rpl6/Rpl7/Rpl7a/Rpl8/Dhx9/Calr/Eef2/Fxr2/Myh10/Psma6/Hdlbp/Vim	30
484	F2_commons	GO:0030139	endocytic vesicle	48/1407	211/28804	2.10623e-19	3.69468e-18	1.66281e-18	Arf6/Anxa11/Ap2a1/Ap2a2/Ap2b1/Ap2m1/Ap2s1/Apoa1/Calr/Igf2r/Cdc42/Snap91/Cltc/Cpne6/Coro1a/Dnm2/Ehd1/Ehd2/Ehd3/Fth1/Flnb/Flot2/Gsn/Gapvd1/Itsn1/Scarb2/Lamp1/Lamp2/Rapgef2/Rab11b/Rab14/Rab17/Rab23/Rab35/Rab5a/Rab8a/Rab8b/Rala/Rap1a/Srgap2/Snx3/Syt7/Stxbp1/Myo1c/Vps11/Vps26b/Vamp3/Vim	48
485	F2_commons	GO:1990204	oxidoreductase complex	36/1407	121/28804	5.58699e-19	9.60049e-18	4.32076e-18	Ogdh/Cat/Cyb5b/Uqcrc1/Uqcrc2/Cyc1/Dld/Dlst/Etfb/Etfdh/Gpd1/Idh3a/Idh3b/Dbt/Ldha/Ldhb/Ndufa12/Ndufa13/Ndufa2/Ndufa5/Ndufa9/Ndufb10/Ndufb6/Ndufb7/Ndufv1/Ndufv2/Ndufv3/Ndufs6/Ndufs7/Cyb5r3/Ndufs1/P4hb/Pdha1/Pdhb/Pdhx/Sdhb	36
486	F2_commons	GO:0098685	Schaffer collateral - CA1 synapse	35/1407	115/28804	7.61053e-19	1.28161e-17	5.76798e-18	Actb/Abr/Akap12/Ina/Camk2a/Cadm1/Cdc42/Snap91/Cdk5/Dgkb/Sh3gl2/Epha4/Capzb/Gabbr1/Gria2/Gsk3b/Itpr1/Itgb1/Iqsec2/Mpp2/Ncam1/L1cam/Nefh/Nefl/Pfn1/Pfn2/Ptprd/Ptprs/Ppp3ca/Slc6a7/Syn2/Syp/Stxbp5/Tnr/Fyn	35
487	F2_commons	GO:0043292	contractile fiber	49/1407	236/28804	5.12479e-18	8.46092e-17	3.80789e-17	Rpl15/Rpl17/Rpl4/Rpl6/Rpl7/Acta2/Dbi/Ak1/Actn1/Actn4/Cryab/Ank2/Ank3/Anxa5/Slc4a1/Calm3/Pde4d/Cfl2/Cst3/Csrp1/Dst/Dag1/Flna/Aldoa/Gja1/Pygm/Jup/Bin1/Myl3/Myl2/Myh7/Ahnak/Pdlim5/Pgm1/Atp2b4/Plec/Psma6/Lman1/Ryr2/Pak1/Ppp3ca/Slc2a1/Sri/Sptan1/Sptbn1/Tmod2/Tpm1/Tnnc1/Vcl	49
488	F2_commons	GO:0015934	large ribosomal subunit	35/1407	123/28804	8.34289e-18	1.35091e-16	6.07984e-17	Rplp0/Rpl10/Rpl10a/Rpl11/Rpl12/Rpl13/Rpl13a/Rpl14/Rpl15/Rpl17/Rpl18/Rpl18a/Rpl19/Rpl21/Rpl24/Rpl26/Rpl27a/Rpl28/Rpl3/Rpl30/Rpl31/Rpl32/Rpl34/Rpl35a/Rpl36a/Rpl37a/Rpl38/Rpl39/Rpl4/Rpl6/Rpl7/Rpl7a/Rpl8/Rpl9/Npm1	35
489	F2_commons	GO:0014704	intercalated disc	26/1407	67/28804	2.53467e-17	4.02678e-16	1.81228e-16	Ywhah/Actn1/Ank2/Ank3/Anxa5/Anxa6/Slc4a1/Camk2d/Cxadr/Dsp/Dst/Gja1/Itgb1/Jup/Fxyd1/Prkca/Atp2a2/Pak1/Scn2a/Slc9a1/Atp1a1/Atp1b1/Slc2a1/Sptan1/Sptbn4/Vcl	26
490	F2_commons	GO:0030175	filopodium	31/1407	99/28804	2.99909e-17	4.50935e-16	2.02946e-16	Abi1/Abi2/Arf6/App/Ap2a1/Cdc42/Cfl1/Cxadr/Cdk5/Dync1h1/Dbn1/Dag1/Epha4/Ermn/Ezr/Fscn1/Fxr2/Itgav/Itgb1/Lrrc7/Msn/Gap43/Rufy3/Src/Rdx/Ptprz1/Shtn1/Srcin1/Snap25/Tubb3/Utrn	31
491	F2_commons	GO:0031594	neuromuscular junction	31/1407	99/28804	2.99909e-17	4.50935e-16	2.02946e-16	App/Ank3/Camk2d/Prkar1a/Cxadr/Dlg1/Dlg2/Dlg4/Dnajc5/Epha4/Itgb1/Lama5/Lamb2/Lamc1/Myh10/Nefl/Pls3/Prkce/Pclo/Unc13a/Rph3a/Sv2a/Syngr1/Syngr3/Syp/Syt2/Stx1b/Stxbp5/Tbc1d24/Utrn/Vamp1	31
492	F2_commons	GO:0048786	presynaptic active zone	31/1407	99/28804	2.99909e-17	4.50935e-16	2.02946e-16	App/Ntrk2/Canx/Ctnna2/Snap91/C1qbp/Cntnap2/Flot1/Flot2/Iqsec2/Ppfia2/Ppfia3/Grm3/Atp2b1/Atp2b2/Atp2b4/Phb2/Pclo/Unc13a/Rab3a/Sv2a/Syp/Snap25/Stx1a/Stx1b/Stxbp1/Vps11/Slc17a7/Slc32a1/Cacna2d1/Zzef1	31
493	F2_commons	GO:0022627	cytosolic small ribosomal subunit	22/1407	47/28804	5.57637e-17	8.23737e-16	3.70728e-16	Rps11/Rps13/Rps14/Rps15a/Rps16/Rps17/Rps18/Rps2/Rps20/Rps25/Rps29/Rps3/Fau/Rps4x/Rps5/Rps6/Rps7/Rps8/Rps9/Ddx3x/Mcts1/Rps27a	22
494	F2_commons	GO:0019897	extrinsic component of plasma membrane	42/1407	190/28804	1.13434e-16	1.64675e-15	7.4113e-16	Eno1/Anxa1/Anxa2/Apoe/Cdh13/Ctnna2/Snap91/Dlg4/Eea1/Esyt1/Farp1/Fermt2/Kras/Gnai1/Gnai2/Gng12/Gng3/Gnb1/Gnb2/Gnao1/Gnaq/Gnas/Gnaz/Gna11/Gna13/Gnb4/Gnb5/Jup/S100a10/S100a6/Tgm3/Ptk2b/Src/Rac1/Ryr2/Atp2a2/Snx9/Snap25/Stxbp5/Rhoa/Fyn/Kcnab2	42
495	F2_commons	GO:0031300	intrinsic component of organelle membrane	64/1407	408/28804	1.36179e-16	1.94344e-15	8.74657e-16	Arl6ip1/Tap2/Canx/Calr/Cnr1/Cpt1a/Dnajb2/Dnajc5/Etfdh/Hspa5/Ergic1/Emc2/Mmgt1/Esyt1/Fundc2/Gdap1/Itpr1/Lamp1/Lamp2/Chchd6/Apoo/Apool/Mfn2/Ccdc47/Fkbp8/Slc25a3/Sacm1l/Atp2b1/Pdia3/Mal2/Rab14/Rab2a/Rab3a/Rab3c/Rab5a/Ptprn2/Ptprs/Rtn4/Scamp5/Sfxn1/Sfxn3/Slc8a2/Slc6a17/Slc6a7/Sv2b/Syngr1/Syp/Synpr/Syt2/Stx1a/Sec62/Tmem33/Tmem43/Tecr/Vamp1/Vamp3/Slc17a7/Slc17a6/Slc32a1/Lrrc8a/Atp6v0a1/Atp6v1g2/Wfs1/Sl…	64
496	F2_commons	GO:0016323	basolateral plasma membrane	48/1407	246/28804	1.53512e-16	2.15428e-15	9.69548e-16	Slc3a2/Cd38/Ank2/Ank3/Anxa2/Ap2a1/Aqp4/Slc4a1/Ctnna2/Cav1/Cd44/Cd81/Cadm1/Cxadr/Dsp/Dlg1/Dlg2/Dag1/Entpd1/Slc4a4/Slc1a3/Ezr/Flot1/Flot2/Hsp90ab1/Slc7a5/Slc7a8/Llgl1/Lrrc7/Msn/Slc16a1/Atp2b1/Atp2b4/Lrp1/Lin7a/Lin7b/Pcmt1/Rab17/Trpc4/Slc9a1/Atp1a1/Atp1b1/Atp1b3/Slc13a3/Slc2a1/Stk39/Tfrc/Myo1d	48
497	F2_commons	GO:0031234	extrinsic component of cytoplasmic side of plasma membrane	31/1407	105/28804	1.96085e-16	2.70661e-15	1.21813e-15	Dlg4/Esyt1/Farp1/Fermt2/Kras/Gnai1/Gnai2/Gng12/Gng3/Gnb1/Gnb2/Gnao1/Gnaq/Gnas/Gnaz/Gna11/Gna13/Gnb4/Gnb5/S100a6/Tgm3/Ptk2b/Src/Rac1/Ryr2/Atp2a2/Snx9/Snap25/Rhoa/Fyn/Kcnab2	31
498	F2_commons	GO:0030864	cortical actin cytoskeleton	28/1407	86/28804	3.25435e-16	4.41962e-15	1.98908e-15	Actr2/Cap1/Actn1/Actn4/Cfl1/Coro1a/Dstn/Dbn1/Eef1a1/Flot1/Flot2/Gsn/Lancl2/Llgl1/Lasp1/Myadm/Pvalb/Prkcb/Rdx/Septin2/Slc2a1/Snx9/Sptan1/Sptbn1/Sptbn2/Sptbn4/Utrn/Wdr1	28
499	F2_commons	GO:0030016	myofibril	45/1407	223/28804	3.62507e-16	4.82112e-15	2.16977e-15	Rpl15/Rpl17/Rpl4/Rpl6/Rpl7/Ak1/Actn1/Actn4/Cryab/Ank2/Ank3/Anxa5/Slc4a1/Calm3/Pde4d/Cfl2/Csrp1/Dst/Dag1/Flna/Aldoa/Pygm/Jup/Bin1/Myl3/Myl2/Myh7/Ahnak/Pdlim5/Pgm1/Atp2b4/Plec/Psma6/Lman1/Ryr2/Pak1/Ppp3ca/Slc2a1/Sri/Sptan1/Sptbn1/Tmod2/Tpm1/Tnnc1/Vcl	45
500	F2_commons	GO:1905369	endopeptidase complex	30/1407	100/28804	3.66451e-16	4.82112e-15	2.16977e-15	Psmd1/Psmd11/Psmd12/Psmd13/Psmd14/Psmd2/Psmd3/Psmd6/Psmd7/Psmc6/Psmc1/Psmc4/Psmc2/Capns1/C3/Dnajb2/Psma1/Psma3/Psma4/Psma5/Psma6/Psma7/Psmb1/Psmb2/Psmb4/Psmb5/Psmb6/Vcp/Ubqln1/Rad23b	30
501	F2_commons	GO:0031256	leading edge membrane	37/1407	156/28804	6.68229e-16	8.52498e-15	3.83672e-15	Rps3/Arpc2/Arf4/Amph/Epb41l3/Cd44/Cdc42/Pdxp/Cntnap2/Cdkl5/Dnm2/Eef1a1/Slc1a2/Gabra1/Gabbr1/Itgav/Itgb1/Mpp2/Macf1/Mapt/Nme1/Psd2/Psd3/Atp2b1/Atp2b2/Plekha1/Pacsin1/Src/Rac1/Ptprz1/Arhgef2/Slc12a5/Sptbn1/Rhoa/Tpm1/Myo1c/Myo1d	37
502	F2_commons	GO:0055037	recycling endosome	37/1407	156/28804	6.68229e-16	8.52498e-15	3.83672e-15	Arf6/App/Ap1g1/Arfgef2/Eea1/Eipr1/Ehd1/Ehd2/Ehd3/Gripap1/Ran/Gnas/Ltf/Avl9/Pigr/Atp9a/Ndrg1/Relch/Rac1/Rab11b/Rab14/Rab17/Rab8a/Rap2a/Rap2b/Scamp2/Scamp5/Slc9a6/Sorl1/Vps50/Tfrc/Tpp1/Vps51/Vps53/Vti1b/Vamp3/Sorcs2	37
503	F2_commons	GO:0009925	basal plasma membrane	50/1407	275/28804	7.30234e-16	9.17696e-15	4.13015e-15	Slc3a2/Cd38/Ank2/Ank3/Anxa2/Ap2a1/Aqp4/Slc4a1/Ctnna2/Cav1/Cd44/Cd81/Cadm1/Cxadr/Dsp/Dlg1/Dlg2/Dag1/Entpd1/Slc4a4/Slc1a3/Ezr/Flot1/Flot2/Hsp90ab1/Slc7a5/Slc7a8/Llgl1/Lrrc7/Msn/Slc16a1/Atp2b1/Atp2b4/Plec/Lrp1/Lin7a/Lin7b/Pcmt1/Rab17/Trpc4/Slc9a1/Atp1a1/Atp1b1/Atp1b3/Slc13a3/Slc2a1/Stk39/Tfrc/Myo1c/Myo1d	50
504	F2_commons	GO:0032432	actin filament bundle	29/1407	97/28804	1.25862e-15	1.55847e-14	7.014e-15	Acta2/Actb/Actn1/Actn4/Cryab/Anxa2/Cfl1/Coro2b/Dst/Fscn1/Fermt2/Flna/Flnb/Limch1/Mylk/Myh10/Myh14/Myh7/Marcks/Pdlim5/Pls3/Septin11/Septin5/Septin7/Septin9/Tpm1/Tpm3/Ptpn11/Vcl	29
505	F2_commons	GO:0045178	basal part of cell	52/1407	300/28804	1.51819e-15	1.85264e-14	8.33791e-15	Slc3a2/Adcy10/Cd38/Ank2/Ank3/Anxa2/Ap2a1/Aqp4/Slc4a1/Ctnna2/Cav1/Cd44/Cd81/Cadm1/Cxadr/Dsp/Dlg1/Dlg2/Dag1/Entpd1/Slc4a4/Slc1a3/Ezr/Flot1/Flot2/Hsp90ab1/Itga2/Slc7a5/Slc7a8/Llgl1/Lrrc7/Msn/Slc16a1/Atp2b1/Atp2b4/Plec/Lrp1/Lin7a/Lin7b/Pcmt1/Rab17/Trpc4/Slc9a1/Atp1a1/Atp1b1/Atp1b3/Slc13a3/Slc2a1/Stk39/Tfrc/Myo1c/Myo1d	52
506	F2_commons	GO:0010008	endosome membrane	51/1407	291/28804	1.7872e-15	2.14974e-14	9.67505e-15	Pld3/Arf6/Anxa2/Anxa6/Ctsd/Igf2r/Cd63/Tmem30a/Cdip1/Chmp3/Chmp4b/Snap91/Ehd1/Ehd2/Ehd3/Epha4/Gripap1/Llgl1/Lamp1/Lamp2/Ncdn/Pip5k1c/Pigr/Atp9a/Ndrg1/Ankfy1/Rac1/Rab11b/Rab17/Rab21/Rab23/Rab35/Rab5a/Rab8a/Rap2a/Rap2b/Rhob/Scamp2/Scamp5/Slc9a6/Snx12/Snx3/Snx4/Tfrc/Uba1/Ubxn6/Vps33b/Vps35/Vps4a/Vti1b/Sorcs2	51
507	F2_commons	GO:0030017	sarcomere	41/1407	198/28804	2.91882e-15	3.46147e-14	1.55786e-14	Rpl15/Rpl17/Rpl4/Rpl6/Rpl7/Ak1/Actn1/Actn4/Cryab/Ank2/Ank3/Anxa5/Slc4a1/Calm3/Cfl2/Csrp1/Dst/Flna/Aldoa/Pygm/Jup/Bin1/Myl3/Myh7/Pdlim5/Pgm1/Atp2b4/Plec/Psma6/Lman1/Ryr2/Pak1/Ppp3ca/Slc2a1/Sri/Sptan1/Sptbn1/Tmod2/Tpm1/Tnnc1/Vcl	41
508	F2_commons	GO:0042788	polysomal ribosome	18/1407	35/28804	4.63112e-15	5.41583e-14	2.43743e-14	Rps29/Rpl10a/Rpl11/Rpl18/Rpl18a/Rpl19/Rpl24/Rpl30/Rpl31/Rpl32/Rpl36a/Rpl38/Rpl39/Rpl6/Rpl7a/Rpl8/Dhx9/Eef2	18
509	F2_commons	GO:0005790	smooth endoplasmic reticulum	18/1407	36/28804	8.83958e-15	1.01958e-13	4.58868e-14	Rpl10/Canx/Calr/Hspa5/Erp29/Hsp90b1/Aldob/Hyou1/Itpr1/Ppib/Prdx4/Pdia3/Pdia4/Pdia6/Rtn1/Ryr2/Sri/Myo1d	18
510	F2_commons	GO:0045211	postsynaptic membrane	53/1407	326/28804	1.26808e-14	1.44287e-13	6.49372e-14	Ank2/Ank3/Canx/Comt/Ctnna2/Cadm1/Cntn2/Dgkb/Adam10/Adam22/Dlg1/Dlg2/Dlg4/Dlgap1/Dbn1/Dnm2/Dag1/Epha4/Ephb2/Farp1/Fxyd6/Gabra1/Gabbr1/Gabbr2/Gria2/Hspa8/Igsf21/Itgb1/Iqsec2/Lrrc7/Mpp2/Grm2/Grm3/Marcks/Ncam1/Nbea/Nrgn/Nrcam/Atp2b2/Pacsin1/Lin7a/Lin7b/Rph3a/Ptprs/Ptprz1/Rtn4/Srgap2/Slc6a1/Slc6a11/Slc8a2/Strn/Cacna2d1/Sorcs2	53
511	F2_commons	GO:0097386	glial cell projection	19/1407	43/28804	2.83578e-14	3.14174e-13	1.41396e-13	App/Aqp4/Ermn/Eif2s1/Slc1a2/Ezr/Lgals3/Gfap/Glul/Itgb1/Grm2/Grm3/Mapt/Sirt2/Nfasc/Slc2a13/Atp1b2/Fyn/Wasf3	19
512	F2_commons	GO:0099522	cytosolic region	19/1407	43/28804	2.83578e-14	3.14174e-13	1.41396e-13	Sncb/Camk2a/Dbn1/Dag1/Sh3gl2/Eif4e/Aldoc/Hspa8/Hnrnpa2b1/Ppfia2/Marcksl1/Marcks/Ncs1/Pin1/Prkca/Prkcb/Prkce/Prkcg/Stxbp5	19
513	F2_commons	GO:0042641	actomyosin	27/1407	97/28804	8.41583e-14	9.20276e-13	4.14176e-13	Acta2/Actb/Actn1/Actn4/Anxa2/Coro2b/Dst/Fscn1/Fermt2/Flnb/Limch1/Mylk/Myh10/Myh14/Myh7/Pdlim5/Pdcd6ip/Septin11/Septin5/Septin7/Septin9/Cdc42bpb/Stx1a/Tpm1/Tpm3/Ptpn11/Vcl	27
514	F2_commons	GO:0015935	small ribosomal subunit	25/1407	83/28804	9.49322e-14	1.02478e-12	4.61209e-13	Rps11/Rps13/Rps14/Rps15a/Rps16/Rps17/Rps18/Rps2/Rps20/Rps25/Rps29/Rps3/Fau/Rps4x/Rps5/Rps6/Rps7/Rps8/Rps9/Ddx3x/Mcts1/Npm1/Ptcd3/Rack1/Rps27a	25
515	F2_commons	GO:0031301	integral component of organelle membrane	56/1407	378/28804	1.29935e-13	1.38488e-12	6.23274e-13	Arl6ip1/Tap2/Canx/Calr/Cnr1/Cpt1a/Etfdh/Hspa5/Ergic1/Emc2/Mmgt1/Esyt1/Fundc2/Gdap1/Itpr1/Lamp1/Lamp2/Chchd6/Apoo/Apool/Ccdc47/Fkbp8/Slc25a3/Sacm1l/Atp2b1/Pdia3/Mal2/Ptprn2/Ptprs/Rtn4/Scamp5/Sfxn1/Sfxn3/Slc8a2/Slc6a17/Slc6a7/Sv2b/Syngr1/Syp/Synpr/Syt2/Stx1a/Sec62/Tmem33/Tmem43/Tecr/Vamp1/Vamp3/Slc17a7/Slc17a6/Slc32a1/Lrrc8a/Atp6v0a1/Atp6v1g2/Wfs1/Slc30a3	56
516	F2_commons	GO:0098982	GABA-ergic synapse	28/1407	109/28804	2.65144e-13	2.79064e-12	1.25594e-12	Plcb1/Git1/Cdh13/Camk4/Cnr1/C1qbp/Dag1/Flot1/Gabra1/Gabbr1/Gabbr2/Itpr1/Nrxn3/Gap43/Atp2b1/Atp2b2/Atp2b3/Phb2/Pclo/Arhgef7/Septin11/Pak1/Slc6a1/Slc6a11/Slc6a17/Sv2a/Syt7/Slc32a1	28
517	F2_commons	GO:0030136	clathrin-coated vesicle	29/1407	117/28804	2.6971e-13	2.80365e-12	1.2618e-12	Ap1g1/Ap1m1/Ap2a1/Ap2a2/Ap2b1/Ap2m1/Ap2s1/Bcap31/Igf2r/Snap91/Cltc/Clint1/Cpne6/Dnajc5/Dnm2/Ocrl/Nrgn/Lrp1/Rab14/Rab35/Rab3a/Rab8a/Rab8b/Snx3/Snx9/Syp/Vps33b/Vamp2/Vamp3	29
518	F2_commons	GO:0005741	mitochondrial outer membrane	37/1407	188/28804	3.4143e-13	3.50591e-12	1.57785e-12	Cnp/Slc25a4/Snca/Maoa/Maob/Aifm1/Arg1/Cnr1/Cpt1a/Cisd1/Pde2a/Slc44a1/Cyb5b/Dnm1l/Opa1/Epha4/Fundc2/Gdap1/Gja1/Hk1/Acsl6/Prnp/Pgrmc1/Mgst1/Mtarc2/Mtch2/Mfn2/Cyb5r3/Nme1/Pebp1/Plec/Phb2/Nipsnap2/Hadhb/Vdac2/Vdac3/Wasf1	37
519	F2_commons	GO:0005770	late endosome	43/1407	247/28804	3.6572e-13	3.66591e-12	1.64986e-12	Pld3/Anxa2/Anxa6/Apoe/Prkar1a/M6pr/Igf2r/Cd63/Tmem30a/Cdip1/Chmp3/Chmp4b/Cst3/Dync1li2/Map2k1/Exoc8/Gja1/Gapdh/Hspa8/Lamp1/Lamp2/Map1lc3a/Mapk1/Mapk3/Osbpl1a/Psap/Src/Rapgef2/Rab14/Rap1a/Rhob/Slc9a6/Sorl1/Tpt1/Ubxn6/Vps11/Vps18/Vps26b/Vps33b/Vps35/Vps4a/Vti1b/Slc30a3	43
520	F2_commons	GO:0099240	intrinsic component of synaptic membrane	43/1407	247/28804	3.6572e-13	3.66591e-12	1.64986e-12	Canx/Cnr1/Cadm1/Cntn2/Adam22/Dlg2/Dlg4/Epha4/Ephb2/Slc1a2/Flot2/Fxyd6/Gabra1/Gabbr1/Gabbr2/Gria2/Itgb1/Lrrc7/Mpp2/Marcksl1/Grm2/Grm3/Marcks/Ncam1/Nrcam/Atp2b1/Atp2b2/Atp2b4/Kcna2/Ptprd/Ptprs/Ptprz1/Rtn4/Slc6a1/Slc6a11/Scn2a/Slc8a2/Atp1a3/Slc6a7/Snap25/Syt7/Stx1a/Cacna2d1	43
521	F2_commons	GO:0098889	intrinsic component of presynaptic membrane	30/1407	129/28804	6.35605e-13	6.29623e-12	2.83366e-12	Canx/Cnr1/Cadm1/Epha4/Ephb2/Slc1a2/Flot2/Fxyd6/Gabbr1/Gabbr2/Gria2/Marcksl1/Grm3/Marcks/Ncam1/Atp2b1/Atp2b2/Atp2b4/Kcna2/Ptprd/Ptprs/Slc6a1/Slc6a11/Scn2a/Atp1a3/Slc6a7/Snap25/Syt7/Stx1a/Cacna2d1	30
522	F2_commons	GO:0005884	actin filament	30/1407	134/28804	1.82157e-12	1.78344e-11	8.0265e-12	Abi2/Actb/Arpc2/Arpc3/Actr3/Actn1/Anxa1/Actbl2/Coro1a/Dpysl3/Dbn1/Ezr/Flna/Gas7/Gng12/Jam3/Pdlim5/Pls3/Ptges3/Src/Rac1/Pak1/Sptbn4/Tpm1/Tpm3/Fyn/Myo1c/Vps11/Vps18/Vcl	30
523	F2_commons	GO:0043204	perikaryon	31/1407	143/28804	1.93747e-12	1.87511e-11	8.43906e-12	Arpc2/Cryab/Anxa5/Got2/Ntrk2/Camk2b/Cpe/Ckap5/Top1/Map2k1/Map2k4/Epha4/Eno2/Gria2/Glul/Hspa8/Hnrnpa2b1/Map1b/Mapk1/Mapk9/Sirt2/Ncdn/Pcsk1/Nefh/Kcna2/Rufy3/Pcmt1/Septin4/Ppp5c/Shtn1/Slc12a5	31
524	F2_commons	GO:0032587	ruffle membrane	22/1407	72/28804	2.07923e-12	1.98945e-11	8.95363e-12	Rps3/Arpc2/Arf4/Pdxp/Cdkl5/Dnm2/Eef1a1/Itgav/Itgb1/Macf1/Nme1/Psd2/Psd3/Plekha1/Pacsin1/Src/Rac1/Ptprz1/Arhgef2/Rhoa/Tpm1/Myo1c	22
525	F2_commons	GO:0019867	outer membrane	38/1407	209/28804	2.15087e-12	2.01226e-11	9.05631e-12	Cnp/Slc25a4/Eno1/Snca/Maoa/Maob/Aifm1/Arg1/Cnr1/Cpt1a/Cisd1/Pde2a/Slc44a1/Cyb5b/Dnm1l/Opa1/Epha4/Fundc2/Gdap1/Gja1/Hk1/Acsl6/Prnp/Pgrmc1/Mgst1/Mtarc2/Mtch2/Mfn2/Cyb5r3/Nme1/Pebp1/Plec/Phb2/Nipsnap2/Hadhb/Vdac2/Vdac3/Wasf1	38
526	F2_commons	GO:0031968	organelle outer membrane	38/1407	209/28804	2.15087e-12	2.01226e-11	9.05631e-12	Cnp/Slc25a4/Eno1/Snca/Maoa/Maob/Aifm1/Arg1/Cnr1/Cpt1a/Cisd1/Pde2a/Slc44a1/Cyb5b/Dnm1l/Opa1/Epha4/Fundc2/Gdap1/Gja1/Hk1/Acsl6/Prnp/Pgrmc1/Mgst1/Mtarc2/Mtch2/Mfn2/Cyb5r3/Nme1/Pebp1/Plec/Phb2/Nipsnap2/Hadhb/Vdac2/Vdac3/Wasf1	38
527	F2_commons	GO:0016324	apical plasma membrane	53/1407	370/28804	2.25433e-12	2.08588e-11	9.38761e-12	Slc3a2/Adcy10/Akr1a1/Anxa1/Anxa4/Anxa6/Ap2a1/Pfkm/Ctsb/Cav1/Cd44/Cd81/Cd9/Cntfr/Exoc1/Ezr/Gja1/Hsp90ab1/Slc7a5/Slc7a8/Msn/Slc16a1/Slc16a2/Slc9a3r1/Slc9a3r2/Fxyd1/Plpp1/C2cd2l/Cybrd1/Atp2b1/Atp2b2/Plec/Pip/Pdia3/Slc2a13/Rdx/Rapgef2/Rab14/Rab17/Ahcyl1/Slc9a1/Atp1a1/Atp1b1/Atp1b2/Atp1b3/Slc2a1/Sptbn2/Stk39/Vamp3/Atp6v1a/Atp6v1b2/Atp6v0d1/Atp6v1e1	53
528	F2_commons	GO:1905368	peptidase complex	30/1407	136/28804	2.7337e-12	2.50193e-11	1.12601e-11	Psmd1/Psmd11/Psmd12/Psmd13/Psmd14/Psmd2/Psmd3/Psmd6/Psmd7/Psmc6/Psmc1/Psmc4/Psmc2/Capns1/C3/Dnajb2/Psma1/Psma3/Psma4/Psma5/Psma6/Psma7/Psmb1/Psmb2/Psmb4/Psmb5/Psmb6/Vcp/Ubqln1/Rad23b	30
529	F2_commons	GO:0001725	stress fiber	24/1407	88/28804	3.25271e-12	2.9136e-11	1.31128e-11	Acta2/Actb/Actn1/Actn4/Anxa2/Coro2b/Dst/Fscn1/Fermt2/Flnb/Limch1/Mylk/Myh10/Myh14/Myh7/Pdlim5/Septin11/Septin5/Septin7/Septin9/Tpm1/Tpm3/Ptpn11/Vcl	24
530	F2_commons	GO:0097517	contractile actin filament bundle	24/1407	88/28804	3.25271e-12	2.9136e-11	1.31128e-11	Acta2/Actb/Actn1/Actn4/Anxa2/Coro2b/Dst/Fscn1/Fermt2/Flnb/Limch1/Mylk/Myh10/Myh14/Myh7/Pdlim5/Septin11/Septin5/Septin7/Septin9/Tpm1/Tpm3/Ptpn11/Vcl	24
531	F2_commons	GO:0055038	recycling endosome membrane	19/1407	54/28804	3.88991e-12	3.44768e-11	1.55165e-11	Arf6/Ehd1/Ehd2/Ehd3/Pigr/Atp9a/Ndrg1/Rac1/Rab11b/Rab17/Rab8a/Rap2a/Rap2b/Scamp2/Scamp5/Slc9a6/Tfrc/Vti1b/Sorcs2	19
532	F2_commons	GO:0030662	coated vesicle membrane	24/1407	89/28804	4.24897e-12	3.7267e-11	1.67722e-11	Ap1g1/Ap1m1/Ap2a1/Ap2a2/Ap2b1/Ap2m1/Ap2s1/Snap91/Cltc/Clint1/Copb2/Dnajc5/Uso1/Nrgn/Pef1/Pdcd6/Sec13/Sec24c/Rab3a/Syp/Vti1b/Vamp2/Vamp3/Sec22b	24
533	F2_commons	GO:0030055	cell-substrate junction	35/1407	185/28804	4.86172e-12	4.22017e-11	1.89932e-11	Arpc2/Actr3/Actn1/Anxa6/Git1/Cav1/Cfl1/Coro2b/Map2k1/Dst/Dag1/Ezr/Fermt2/Fermt3/Flnb/Gsn/Itga2/Itgav/Itgb1/Itgb2/Itgb8/Lasp1/Mapre2/Mapk1/Mapk3/Msn/Plec/Ptk2b/Src/Rdx/Rala/Arhgef7/Pak1/Tln1/Vcl	35
534	F2_commons	GO:0005838	proteasome regulatory particle	13/1407	23/28804	6.17775e-12	5.30782e-11	2.38882e-11	Psmd1/Psmd11/Psmd12/Psmd13/Psmd14/Psmd2/Psmd3/Psmd6/Psmd7/Psmc6/Psmc1/Psmc4/Psmc2	13
535	F2_commons	GO:0045177	apical part of cell	62/1407	488/28804	6.48696e-12	5.51719e-11	2.48305e-11	Slc3a2/Adcy10/Akr1a1/App/Anxa1/Anxa4/Anxa6/Ap2a1/Pfkm/Ctsb/Cav1/Cd44/Cd81/Cd9/Cdc42/Clic4/Cntfr/Exoc1/Ezr/Gja1/Hsp90ab1/Slc7a5/Slc7a8/Mgst1/Msn/Slc16a1/Slc16a2/Slc9a3r1/Slc9a3r2/Chl1/Pebp1/Fxyd1/Plpp1/C2cd2l/Cybrd1/Atp2b1/Atp2b2/Plec/Pip/Lrp1/Pdia3/Prkca/Slc2a13/Rdx/Rapgef2/Rab14/Rab17/Ahcyl1/Slc9a1/Atp1a1/Atp1b1/Atp1b2/Atp1b3/Slc2a1/Sptbn2/Stk39/Vamp3/Atp6v1a/Atp6v1b2/Atp6v1c1/Atp6v0d1/Atp6v1e1	62
536	F2_commons	GO:1990351	transporter complex	54/1407	395/28804	8.95146e-12	7.53713e-11	3.39213e-11	Calm3/Pde4d/Tmem30a/Clcc1/Clic4/Cntnap2/Uqcrc1/Uqcrc2/Cyc1/Dpp6/Dlg4/Gabra1/Gria2/Hspa2/Dpp10/Abhd12/Ndufa12/Ndufa13/Ndufa2/Ndufa5/Ndufa9/Ndufb10/Ndufb6/Ndufb7/Ndufv1/Ndufv2/Ndufv3/Ndufs6/Ndufs7/Ndufs1/Nrn1/Sacm1l/Atp8a1/Atp8a2/Kcna2/Ptk2b/Ryr2/Atp2a2/Ptpa/Trpc4/Scn2a/Scn2b/Slc9a1/Atp1a1/Atp1a3/Atp1b1/Atp1b2/Atp1b3/Snap25/Stxbp5/Cacna2d1/Cacna2d2/Kcnab2/Lrrc8a	54
537	F2_commons	GO:0030315	T-tubule	21/1407	70/28804	9.77495e-12	8.14902e-11	3.66752e-11	Ank2/Ank3/Aqp4/Got2/Camk2d/Prkar2a/Cltc/Dlg1/Ezr/Msn/Bin1/Fxyd1/Atp2b4/Prkce/Scn2a/Scn2b/Slc9a1/Atp1a1/Atp1b1/Sri/Cacna2d1	21
538	F2_commons	GO:0062023	collagen-containing extracellular matrix	54/1407	396/28804	9.88407e-12	8.1592e-11	3.6721e-11	Agrn/Alb/Anxa1/Anxa11/Anxa2/Anxa4/Anxa5/Anxa6/Anxa7/Calr/Ctsb/Ctsd/Col1a1/Col3a1/Col6a1/Col1a2/Col4a2/Col6a2/Col6a3/Cst3/Adam10/Dlg1/Dag1/Entpd1/Entpd2/Fbn1/Fga/Fgb/Fgg/Lgals1/Lgals3/Gsto1/Hnrnpm/Hapln1/Itgb1/Itih1/Lama5/Lamb2/Lamc1/Mfap2/Elane/Plxdc2/Lman1/S100a10/S100a13/S100a6/Tgm2/Tgm3/Pkm/Ptprz1/Sparcl1/Tnc/Tnr/Vcan	54
539	F2_commons	GO:0005925	focal adhesion	33/1407	172/28804	1.32132e-11	1.08015e-10	4.86127e-11	Arpc2/Actn1/Anxa6/Git1/Cav1/Cfl1/Coro2b/Map2k1/Dst/Dag1/Ezr/Fermt2/Flnb/Gsn/Itga2/Itgav/Itgb1/Itgb2/Itgb8/Lasp1/Mapre2/Mapk1/Mapk3/Msn/Plec/Ptk2b/Src/Rdx/Rala/Arhgef7/Pak1/Tln1/Vcl	33
540	F2_commons	GO:0022624	proteasome accessory complex	13/1407	25/28804	2.56179e-11	2.05431e-10	9.24556e-11	Psmd1/Psmd11/Psmd12/Psmd13/Psmd14/Psmd2/Psmd3/Psmd6/Psmd7/Psmc6/Psmc1/Psmc4/Psmc2	13
541	F2_commons	GO:0099523	presynaptic cytosol	13/1407	25/28804	2.56179e-11	2.05431e-10	9.24556e-11	Sncb/Camk2a/Sh3gl2/Hspa8/Ppfia2/Marcksl1/Marcks/Ncs1/Prkca/Prkcb/Prkce/Prkcg/Stxbp5	13
542	F2_commons	GO:0030117	membrane coat	24/1407	97/28804	3.1353e-11	2.46722e-10	1.11039e-10	Ap1g1/Ap1m1/Ap2a1/Ap2a2/Ap2b1/Ap2m1/Ap2s1/Aak1/Ap3b2/Ap3m2/Igf2r/Chmp4b/Snap91/Cltc/Clint1/Copb2/Dnm1/Eps15l1/Pef1/Pdcd6/Sec13/Sec24c/Vps11/Vps18	24
543	F2_commons	GO:0048475	coated membrane	24/1407	97/28804	3.1353e-11	2.46722e-10	1.11039e-10	Ap1g1/Ap1m1/Ap2a1/Ap2a2/Ap2b1/Ap2m1/Ap2s1/Aak1/Ap3b2/Ap3m2/Igf2r/Chmp4b/Snap91/Cltc/Clint1/Copb2/Dnm1/Eps15l1/Pef1/Pdcd6/Sec13/Sec24c/Vps11/Vps18	24
544	F2_commons	GO:1902495	transmembrane transporter complex	51/1407	373/28804	3.36223e-11	2.6213e-10	1.17973e-10	Calm3/Pde4d/Clcc1/Clic4/Cntnap2/Uqcrc1/Uqcrc2/Cyc1/Dpp6/Dlg4/Gabra1/Gria2/Hspa2/Dpp10/Abhd12/Ndufa12/Ndufa13/Ndufa2/Ndufa5/Ndufa9/Ndufb10/Ndufb6/Ndufb7/Ndufv1/Ndufv2/Ndufv3/Ndufs6/Ndufs7/Ndufs1/Nrn1/Sacm1l/Kcna2/Ptk2b/Ryr2/Atp2a2/Ptpa/Trpc4/Scn2a/Scn2b/Slc9a1/Atp1a1/Atp1a3/Atp1b1/Atp1b2/Atp1b3/Snap25/Stxbp5/Cacna2d1/Cacna2d2/Kcnab2/Lrrc8a	51
545	F2_commons	GO:0031201	SNARE complex	17/1407	48/28804	4.68602e-11	3.61985e-10	1.62913e-10	Napa/Napb/Cplx2/Napg/Snx4/Syn2/Ykt6/Snap25/Snap29/Stx1a/Stx1b/Stxbp5/Vti1b/Vamp1/Vamp2/Vamp3/Sec22b	17
546	F2_commons	GO:0030667	secretory granule membrane	23/1407	91/28804	5.03686e-11	3.85549e-10	1.73519e-10	Cd38/Actn1/Snca/Anxa7/Bsg/Cadps/Cpe/Cav1/Flot2/Itpr1/Ica1/Kif1a/Lamp2/Msn/Vgf/Ptprn2/Slc2a3/Sri/Stxbp5/Tmed10/Tmed2/Vamp1/Vamp2	23
547	F2_commons	GO:0044853	plasma membrane raft	28/1407	136/28804	8.21784e-11	6.23371e-10	2.80552e-10	Add2/Cdh13/Prkar1a/Prkar2a/Ctsb/Cav1/Cntnap2/Dag1/Ehd2/Ezr/Flot1/Flot2/Gnaq/Hk1/Itgb2/Mapk1/Mapk3/Fxyd1/Plpp1/Ptgis/Src/Trpc4/Atp1a1/Atp1b1/Atp1b3/Slc2a1/Ptpn11/Myo1d	28
548	F2_commons	GO:0043194	axon initial segment	13/1407	27/28804	9.01496e-11	6.77732e-10	3.05018e-10	Ank3/Camk2d/Cntn2/Cntnap2/Dlg2/Lrrc7/Bin1/Nfasc/Nrcam/Kcna2/Scn2a/Sptbn4/Kcnab2	13
549	F2_commons	GO:0005635	nuclear envelope	55/1407	435/28804	1.21062e-10	9.02075e-10	4.05984e-10	Agpat3/Apeh/Eno1/Snca/App/Anxa11/Anxa4/Anxa7/Apoe/Cacybp/Calr/Igf2r/Chmp3/Chmp4b/Cst3/Dync1h1/Dnajb2/Dctn1/Dst/Eif5a/Xpo1/Cse1l/Gsto1/Gapdh/Ran/Kpnb1/Itpr1/Itsn1/Prnp/Pgrmc2/Mapk3/Bin1/Gpx4/Pafah1b1/Lmna/Dpy19l1/S100a6/Scai/Sec13/Ranbp1/Rtn4/Rtcb/Ryr2/Scrn1/Pak1/Sorl1/Stx1a/Tmx4/Tmem109/Tmem33/Tmem43/Tnpo3/Myo1c/Vps4a/Vapa	55
550	F2_commons	GO:0032153	cell division site	18/1407	58/28804	1.57082e-10	1.16021e-09	5.22158e-10	Zfyve19/Arf6/Pdxp/Mylk/Myh10/Septin3/Psd2/Rala/Rhob/Septin11/Septin2/Septin4/Septin5/Septin7/Septin8/Septin9/Rhoa/Tpm3	18
551	F2_commons	GO:0030018	Z disc	27/1407	131/28804	1.73303e-10	1.26888e-09	5.71066e-10	Actn1/Actn4/Cryab/Ank2/Ank3/Anxa5/Slc4a1/Cfl2/Csrp1/Dst/Flna/Aldoa/Pygm/Jup/Bin1/Myh7/Pdlim5/Pgm1/Atp2b4/Plec/Ryr2/Pak1/Ppp3ca/Slc2a1/Sri/Sptan1/Vcl	27
552	F2_commons	GO:0005839	proteasome core complex	11/1407	19/28804	1.91294e-10	1.38853e-09	6.24917e-10	Psma1/Psma3/Psma4/Psma5/Psma6/Psma7/Psmb1/Psmb2/Psmb4/Psmb5/Psmb6	11
553	F2_commons	GO:0098791	Golgi apparatus subcompartment	44/1407	311/28804	2.47024e-10	1.77773e-09	8.00077e-10	Hspd1/Ap1g1/Ap1m1/Ap3b2/Atl1/Bcap31/Arfgef2/M6pr/Igf2r/Lap3/Adam10/Dnm2/Eipr1/Flna/Uso1/Glg1/Gnas/Ocrl/Ica1/Llgl1/Lamp2/Nbea/Pcsk1/Nucb1/Optn/Atp8a1/Pick1/Atp9a/Prepl/Pclo/Relch/Rac1/Rab14/Rab21/Rab6a/Scamp2/Scamp5/Sorl1/Snx9/Snap25/Vps51/Vps53/Vamp2/Nsf	44
554	F2_commons	GO:0099056	integral component of presynaptic membrane	25/1407	116/28804	2.99976e-10	2.14051e-09	9.63348e-10	Canx/Cnr1/Cadm1/Epha4/Ephb2/Slc1a2/Fxyd6/Gabbr1/Gabbr2/Gria2/Grm3/Ncam1/Atp2b1/Atp2b2/Atp2b4/Kcna2/Ptprd/Ptprs/Slc6a1/Slc6a11/Scn2a/Atp1a3/Slc6a7/Syt7/Stx1a	25
555	F2_commons	GO:0031674	I band	28/1407	144/28804	3.33652e-10	2.3608e-09	1.06249e-09	Actn1/Actn4/Cryab/Ank2/Ank3/Anxa5/Slc4a1/Cfl2/Csrp1/Dst/Flna/Aldoa/Pygm/Jup/Bin1/Myl3/Myh7/Pdlim5/Pgm1/Atp2b4/Plec/Ryr2/Pak1/Ppp3ca/Slc2a1/Sri/Sptan1/Vcl	28
556	F2_commons	GO:0005834	heterotrimeric G-protein complex	14/1407	35/28804	3.6459e-10	2.55821e-09	1.15134e-09	Gnai1/Gnai2/Gng12/Gng3/Gnb1/Gnb2/Gnao1/Gnaq/Gnas/Gnaz/Gna11/Gna13/Gnb4/Gnb5	14
557	F2_commons	GO:1905360	GTPase complex	15/1407	41/28804	3.81295e-10	2.65331e-09	1.19414e-09	Hras/Gnai1/Gnai2/Gng12/Gng3/Gnb1/Gnb2/Gnao1/Gnaq/Gnas/Gnaz/Gna11/Gna13/Gnb4/Gnb5	15
558	F2_commons	GO:0005759	mitochondrial matrix	42/1407	293/28804	4.17451e-10	2.8811e-09	1.29666e-09	Hspe1/Acaa2/Rps3/Abat/Hspd1/Acat1/Acot9/Snca/Cps1/Ccar2/Pde2a/Cs/C1qbp/Acot7/Dld/Etfb/Etfdh/Fdps/Glud1/Hspa1b/Hagh/Idh3a/Idh3b/Lrpprc/Dbt/Mdh2/Pam16/Ndufa9/Park7/Ptcd3/Prdx1/Pdha1/Pdhb/Pdhx/Ssbp1/Hspa9/Suclg1/Sod2/Tfam/Hadha/Hadhb/Vdac2	42
559	F2_commons	GO:0033270	paranode region of axon	10/1407	16/28804	4.58415e-10	3.13809e-09	1.41232e-09	Ank3/Epb41l3/Dlg1/Ermn/Mag/Sirt2/Nfasc/Scn2a/Sptan1/Sptbn4	10
560	F2_commons	GO:0120111	neuron projection cytoplasm	15/1407	42/28804	5.66355e-10	3.84573e-09	1.7308e-09	Camk2a/Canx/Cdkl5/Ckap5/Dlg4/Map2k1/Map2k4/Dynll1/Gria2/Hnrnpa2b1/Kif3a/Abhd12/Mapk1/Ranbp1/Sod1	15
561	F2_commons	GO:0005798	Golgi-associated vesicle	22/1407	94/28804	6.53272e-10	4.36823e-09	1.96595e-09	Actr1a/App/Ap1g1/Ap1m1/Igf2r/Cltc/Copb2/Adam10/Gnas/Map6d1/Nrgn/Nucb1/Pacs1/Pacsin1/Pclo/Unc13a/Rab14/Rab8a/Rab8b/Tmed10/Tmed2/Sec22b	22
562	F2_commons	GO:0005774	vacuolar membrane	38/1407	252/28804	6.53678e-10	4.36823e-09	1.96595e-09	Pld3/Arl8a/Anxa2/Anxa6/Ap1g1/Ap1m1/Ctsd/Cd63/Cdip1/Chmp3/Chmp4b/Gabarapl2/Wdr59/Gfap/Hspa8/Hsp90ab1/Scarb2/Lamp1/Lamp2/Map1lc3a/Cybrd1/Sec13/Tmem106b/Uba1/Ubxn6/Vps4a/Vti1b/Lrrc8a/Atp6v0a1/Atp6v0c/Atp6v1a/Atp6v1b2/Atp6v1c1/Atp6v0d1/Atp6v1e1/Atp6v1g1/Atp6v1g2/Atp6v1h	38
563	F2_commons	GO:0030665	clathrin-coated vesicle membrane	16/1407	49/28804	7.00483e-10	4.64415e-09	2.09013e-09	Ap1g1/Ap1m1/Ap2a1/Ap2a2/Ap2b1/Ap2m1/Ap2s1/Snap91/Cltc/Clint1/Dnajc5/Nrgn/Rab3a/Syp/Vamp2/Vamp3	16
564	F2_commons	GO:0044224	juxtaparanode region of axon	8/1407	10/28804	1.31031e-09	8.61937e-09	3.8792e-09	Epb41l3/Cntn2/Cntnap2/Dlg2/Dlg4/Sirt2/Kcna2/Kcnab2	8
565	F2_commons	GO:0005791	rough endoplasmic reticulum	21/1407	89/28804	1.35707e-09	8.85779e-09	3.9865e-09	Hspd1/Rpl4/Arl6ip1/Snca/App/Ntrk2/Canx/Ckap4/Rpn1/Fga/Aldob/Glul/Pcsk1/Nucb1/Ccdc47/Pebp1/Pkm/Rab14/Ssr4/Uba1/Vdac3	21
566	F2_commons	GO:0005802	trans-Golgi network	37/1407	250/28804	1.85491e-09	1.20141e-08	5.40702e-09	Ap1g1/Ap1m1/Ap3b2/Arfgef2/M6pr/Igf2r/Lap3/Adam10/Dnm2/Eipr1/Flna/Gnas/Ocrl/Llgl1/Lamp2/Nbea/Pcsk1/Nucb1/Optn/Atp8a1/Pick1/Atp9a/Prepl/Pclo/Relch/Rac1/Rab14/Rab21/Rab6a/Scamp2/Scamp5/Sorl1/Snx9/Snap25/Vps51/Vps53/Vamp2	37
567	F2_commons	GO:0033176	proton-transporting V-type ATPase complex	12/1407	28/28804	2.58541e-09	1.66177e-08	7.4789e-09	Atp6v0a1/Atp6v0c/Atp6v1a/Atp6v1b2/Atp6v1c1/Atp6v1d/Atp6v0d1/Atp6v1e1/Atp6v1g1/Atp6v1g2/Atp6v1h/Atp6ap1	12
568	F2_commons	GO:0097470	ribbon synapse	11/1407	23/28804	2.85458e-09	1.82087e-08	8.19496e-09	Amph/Cltc/Dnm1/Sh3gl2/Hspa8/Iqsec2/Kif3a/Pacsin1/Pclo/Atp2a2/Snap25	11
569	F2_commons	GO:0001533	cornified envelope	17/1407	61/28804	3.24029e-09	2.05137e-08	9.23232e-09	Anxa1/Anxa2/Capn1/Casp14/Sprr1b/Dsp/Flg/Flg2/Lgals3/Lgals7/Hrnr/Jup/Klk7/Pkp1/S100a9/Tgm3/Serpinb12	17
570	F2_commons	GO:0044305	calyx of Held	12/1407	29/28804	4.21398e-09	2.64789e-08	1.1917e-08	Actb/Git1/Cplx2/Itsn1/Ncs1/Kcna2/Prkca/Prkcb/Prkcg/Unc13a/Septin5/Atp1a3	12
571	F2_commons	GO:0099571	postsynaptic cytoskeleton	10/1407	19/28804	4.62044e-09	2.86802e-08	1.29077e-08	Abi2/Actb/Ina/Dbn1/Itsn1/Myh10/Marcks/Nefh/Nefl/Sptbn2	10
572	F2_commons	GO:0005905	clathrin-coated pit	18/1407	70/28804	4.63243e-09	2.86802e-08	1.29077e-08	Hspd1/App/Ap2a1/Ap2a2/Ap2b1/Ap2m1/Ap2s1/Aak1/Snap91/Cltc/Dnm1l/Dnm2/Eps15l1/Ocrl/Itsn1/Lrp1/Rab35/Tfrc	18
573	F2_commons	GO:0045335	phagocytic vesicle	23/1407	113/28804	4.94097e-09	3.03671e-08	1.36669e-08	Anxa11/Calr/Cdc42/Coro1a/Flnb/Gsn/Lamp1/Lamp2/Rab11b/Rab14/Rab23/Rab5a/Rab8a/Rab8b/Rap1a/Srgap2/Snx3/Syt7/Stxbp1/Myo1c/Vps26b/Vamp3/Vim	23
574	F2_commons	GO:0005912	adherens junction	26/1407	142/28804	5.37961e-09	3.28234e-08	1.47724e-08	Abi2/Actb/Ctnna2/Cd99l2/Cxadr/Dlg1/Dag1/Ezr/Fermt2/Flot1/Flot2/Igsf21/Itgb1/Jup/Msn/Pdlim5/Pkp1/Ddx6/Lin7a/Lin7b/Ndrg1/Tgm1/Rdx/Sptbn4/Tln1/Vcl	26
575	F2_commons	GO:0005902	microvillus	22/1407	105/28804	6.02268e-09	3.64827e-08	1.64193e-08	Cnp/Bpifa1/Cbr1/Cd44/Clic4/Dlg1/Ezr/Fscn1/Itgav/Jam3/Slc7a5/Slc7a8/Aoc3/Msn/Slc9a3r1/Nfasc/Rdx/Myo1c/Myo1d/Atp6v1a/Atp6v1b2/Atp6v1e1	22
576	F2_commons	GO:0099699	integral component of synaptic membrane	34/1407	227/28804	6.10447e-09	3.6714e-08	1.65234e-08	Canx/Cnr1/Cadm1/Adam22/Epha4/Ephb2/Slc1a2/Fxyd6/Gabra1/Gabbr1/Gabbr2/Gria2/Itgb1/Lrrc7/Grm2/Grm3/Ncam1/Nrcam/Atp2b1/Atp2b2/Atp2b4/Kcna2/Ptprd/Ptprs/Ptprz1/Rtn4/Slc6a1/Slc6a11/Scn2a/Slc8a2/Atp1a3/Slc6a7/Syt7/Stx1a	34
577	F2_commons	GO:0099568	cytoplasmic region	34/1407	229/28804	7.66496e-09	4.57723e-08	2.06001e-08	Arl3/Actr1a/Arfgef2/Camk2a/Canx/Prkar1a/Prkar2a/Ctnna2/Cdkl5/Ckap5/Dlg4/Map2k1/Map2k4/Dctn1/Dynll1/Gria2/Gnai1/Hnrnpa2b1/Iqsec2/Kif3a/Ppfia3/Abhd12/Map4/Mapt/Mapk1/Pclo/Unc13a/Ranbp1/Septin2/Septin7/Septin9/Sod1/Tubb4a/Atg7	34
578	F2_commons	GO:0033268	node of Ranvier	10/1407	20/28804	8.83463e-09	5.23856e-08	2.35765e-08	Ank3/Cntn2/Dlg1/Dag1/Hapln2/Bin1/Nfasc/Nrcam/Scn2a/Sptbn4	10
579	F2_commons	GO:0031225	anchored component of membrane	31/1407	198/28804	9.72078e-09	5.72371e-08	2.57599e-08	Nt5e/Alpl/Cdh13/Cntfr/Cntn2/Dlg2/Dlg4/Dnajc5/Flot2/Folr2/Enpp6/Igsf21/Lsamp/Ly6h/Mpp2/Prnp/Marcksl1/Marcks/Ncam1/Ncam2/Nrn1/Negr1/Omg/Rab14/Rab2a/Rab3a/Rab3c/Rab5a/Snap25/Vti1b/Cacna2d1	31
580	F2_commons	GO:0030496	midbody	30/1407	188/28804	1.06844e-08	6.2474e-08	2.81168e-08	Zfyve19/Arf6/Arl3/Arl8a/Anxa11/Anxa2/Cdc42/Chmp3/Chmp4b/Clic4/Pdxp/Lap3/Crmp1/Hspa5/Hsp90b1/Ran/Gnai1/Gnai2/Mapre3/Myh10/Sirt2/Pin1/Pdcd6ip/Gdi1/Rab8a/Rack1/Sccpdh/Septin2/Slc2a1/Vps4a	30
581	F2_commons	GO:0002102	podosome	11/1407	26/28804	1.42401e-08	8.26909e-08	3.72156e-08	Actb/Actr2/Arpc2/Actr3/Fscn1/Fermt3/Gsn/Src/Arhgef2/Tpm3/Vcl	11
582	F2_commons	GO:0036464	cytoplasmic ribonucleoprotein granule	34/1407	235/28804	1.49044e-08	8.58644e-08	3.86438e-08	Psmc2/Rps4x/Rps6/Rplp0/Rpl28/Rpl6/Actb/Ina/Dhx9/Ddx1/Ddx3x/Ctsg/Cdc42/Ckap5/Top1/Edc3/Eif2s1/Eif4e/Fxr2/Hnrnpk/Hnrnpa2b1/Kpnb1/Mapt/Marcks/Pcbp1/Pabpc1/Ddx6/Psma4/Psma6/G3bp2/Rac1/Rptor/Sqstm1/Vcp	34
583	F2_commons	GO:0098936	intrinsic component of postsynaptic membrane	29/1407	180/28804	1.49906e-08	8.58644e-08	3.86438e-08	Canx/Cadm1/Cntn2/Adam22/Dlg2/Dlg4/Epha4/Ephb2/Fxyd6/Gabra1/Gabbr1/Gabbr2/Gria2/Itgb1/Lrrc7/Mpp2/Grm2/Grm3/Marcks/Ncam1/Nrcam/Atp2b2/Ptprs/Ptprz1/Rtn4/Slc6a1/Slc6a11/Slc8a2/Cacna2d1	29
584	F2_commons	GO:0031312	extrinsic component of organelle membrane	16/1407	61/28804	2.43521e-08	1.38544e-07	6.23525e-08	Aldh3a2/Amph/Cadps/Snap91/Cltc/Opa1/Emc2/Gripap1/Kif1a/Pam16/Bin1/Nucb1/Rph3a/Syn2/Syn3/Stxbp5	16
585	F2_commons	GO:0097449	astrocyte projection	10/1407	22/28804	2.82637e-08	1.59718e-07	7.18823e-08	App/Aqp4/Eif2s1/Slc1a2/Ezr/Gfap/Grm2/Grm3/Slc2a13/Atp1b2	10
586	F2_commons	GO:0005940	septin ring	8/1407	13/28804	3.28336e-08	1.81881e-07	8.18566e-08	Septin3/Septin11/Septin2/Septin4/Septin5/Septin7/Septin8/Septin9	8
587	F2_commons	GO:0031105	septin complex	8/1407	13/28804	3.28336e-08	1.81881e-07	8.18566e-08	Septin3/Septin11/Septin2/Septin4/Septin5/Septin7/Septin8/Septin9	8
588	F2_commons	GO:0098833	presynaptic endocytic zone	8/1407	13/28804	3.28336e-08	1.81881e-07	8.18566e-08	Amph/Snap91/Cltc/Dnm1/Dnm1l/Itsn1/Pip5k1c/Pacsin1	8
589	F2_commons	GO:0101031	chaperone complex	12/1407	34/28804	3.54626e-08	1.9516e-07	8.78331e-08	Hspa8/Hsp90ab1/Ptges3/Ppp5c/Stip1/Tcp1/Cct2/Cct4/Cct5/Cct3/Cct8/Cct6a	12
590	F2_commons	GO:0030134	COPII-coated ER to Golgi transport vesicle	15/1407	55/28804	3.74996e-08	2.0503e-07	9.22752e-08	App/Ergic1/Uso1/Pef1/Pdcd6/Lman1/Sec13/Sec24c/Tmed10/Tmed2/Tmed7/Tmed9/Vti1b/Sec22b/Lman2	15
591	F2_commons	GO:0016471	vacuolar proton-transporting V-type ATPase complex	10/1407	23/28804	4.78092e-08	2.59712e-07	1.16885e-07	Atp6v0a1/Atp6v0c/Atp6v1a/Atp6v1b2/Atp6v1c1/Atp6v0d1/Atp6v1e1/Atp6v1g1/Atp6v1g2/Atp6v1h	10
592	F2_commons	GO:0008180	COP9 signalosome	12/1407	35/28804	5.15653e-08	2.76548e-07	1.24462e-07	Epb41l2/Basp1/Gps1/Cops2/Cops3/Cops6/Dynll1/Hspa5/Flot1/Grb2/Hsp90ab1/Nckipsd	12
593	F2_commons	GO:0031045	dense core granule	12/1407	35/28804	5.15653e-08	2.76548e-07	1.24462e-07	Actn1/Cadps/Cpe/Dmxl2/Kif1a/Ncs1/Scg2/Sod1/Syt1/Syt2/Syt7/Stxbp5	12
594	F2_commons	GO:0030118	clathrin coat	14/1407	49/28804	5.57651e-08	2.97179e-07	1.33747e-07	Ap1g1/Ap1m1/Ap2a1/Ap2a2/Ap2b1/Ap2m1/Ap2s1/Aak1/Ap3m2/Igf2r/Snap91/Cltc/Clint1/Eps15l1	14
595	F2_commons	GO:0005777	peroxisome	25/1407	149/28804	6.41079e-08	3.37368e-07	1.51834e-07	Hspd1/Aldh3a2/Cat/Cav1/Ech1/Dnm1l/Eci2/Fdps/Hsdl2/Isoc1/Idh1/Idh2/Acsl6/Mgst1/Mtarc2/Prdx1/Prdx5/Hsd17b4/Zadh2/Rab8b/Sod1/Syt7/Tkt/Tuba8/Vim	25
596	F2_commons	GO:0042579	microbody	25/1407	149/28804	6.41079e-08	3.37368e-07	1.51834e-07	Hspd1/Aldh3a2/Cat/Cav1/Ech1/Dnm1l/Eci2/Fdps/Hsdl2/Isoc1/Idh1/Idh2/Acsl6/Mgst1/Mtarc2/Prdx1/Prdx5/Hsd17b4/Zadh2/Rab8b/Sod1/Syt7/Tkt/Tuba8/Vim	25
597	F2_commons	GO:0005832	chaperonin-containing T-complex	7/1407	10/28804	6.89124e-08	3.58174e-07	1.61199e-07	Tcp1/Cct2/Cct4/Cct5/Cct3/Cct8/Cct6a	7
598	F2_commons	GO:0033180	proton-transporting V-type ATPase, V1 domain	7/1407	10/28804	6.89124e-08	3.58174e-07	1.61199e-07	Atp6v1a/Atp6v1b2/Atp6v1c1/Atp6v1e1/Atp6v1g1/Atp6v1h/Atp6ap1	7
599	F2_commons	GO:0005747	mitochondrial respiratory chain complex I	14/1407	50/28804	7.39783e-08	3.77513e-07	1.69902e-07	Ndufa12/Ndufa13/Ndufa2/Ndufa5/Ndufa9/Ndufb10/Ndufb6/Ndufb7/Ndufv1/Ndufv2/Ndufv3/Ndufs6/Ndufs7/Ndufs1	14
600	F2_commons	GO:0030964	NADH dehydrogenase complex	14/1407	50/28804	7.39783e-08	3.77513e-07	1.69902e-07	Ndufa12/Ndufa13/Ndufa2/Ndufa5/Ndufa9/Ndufb10/Ndufb6/Ndufb7/Ndufv1/Ndufv2/Ndufv3/Ndufs6/Ndufs7/Ndufs1	14
601	F2_commons	GO:0045271	respiratory chain complex I	14/1407	50/28804	7.39783e-08	3.77513e-07	1.69902e-07	Ndufa12/Ndufa13/Ndufa2/Ndufa5/Ndufa9/Ndufb10/Ndufb6/Ndufb7/Ndufv1/Ndufv2/Ndufv3/Ndufs6/Ndufs7/Ndufs1	14
602	F2_commons	GO:0140534	endoplasmic reticulum protein-containing complex	23/1407	131/28804	9.05366e-08	4.59228e-07	2.06678e-07	Arl6ip1/Tap2/Calr/Ddost/Rpn1/Hspa5/Hsp90b1/Emc2/Mmgt1/Faf2/Prkcsh/Hyou1/Mlec/Ganab/Ppib/P4hb/Pdia3/Pdia4/Pdia6/Sel1l/Vcp/Ssr4/Hsd17b12	23
603	F2_commons	GO:0035770	ribonucleoprotein granule	34/1407	253/28804	9.44061e-08	4.75988e-07	2.14221e-07	Psmc2/Rps4x/Rps6/Rplp0/Rpl28/Rpl6/Actb/Ina/Dhx9/Ddx1/Ddx3x/Ctsg/Cdc42/Ckap5/Top1/Edc3/Eif2s1/Eif4e/Fxr2/Hnrnpk/Hnrnpa2b1/Kpnb1/Mapt/Marcks/Pcbp1/Pabpc1/Ddx6/Psma4/Psma6/G3bp2/Rac1/Rptor/Sqstm1/Vcp	34
604	F2_commons	GO:0030120	vesicle coat	15/1407	59/28804	1.04575e-07	5.24118e-07	2.35883e-07	Ap1g1/Ap1m1/Ap2a1/Ap2a2/Ap2b1/Ap2m1/Ap2s1/Snap91/Cltc/Clint1/Copb2/Pef1/Pdcd6/Sec13/Sec24c	15
605	F2_commons	GO:0098798	mitochondrial protein-containing complex	37/1407	291/28804	1.10984e-07	5.52952e-07	2.4886e-07	Slc25a4/Uqcrc1/Uqcrc2/Cyc1/Dld/Etfb/Etfdh/Idh3a/Idh3b/Dbt/Chchd6/Apoo/Apool/Pam16/Ndufa12/Ndufa13/Ndufa2/Ndufa5/Ndufa9/Ndufb10/Ndufb6/Ndufb7/Ndufv1/Ndufv2/Ndufv3/Ndufs6/Ndufs7/Ndufs1/Ptcd3/Phb2/Pdha1/Pdhb/Pdhx/Sdhb/Suclg1/Hadha/Hadhb	37
606	F2_commons	GO:0005746	mitochondrial respirasome	18/1407	85/28804	1.20031e-07	5.94507e-07	2.67561e-07	Uqcrc1/Uqcrc2/Cyc1/Ndufa12/Ndufa13/Ndufa2/Ndufa5/Ndufa9/Ndufb10/Ndufb6/Ndufb7/Ndufv1/Ndufv2/Ndufv3/Ndufs6/Ndufs7/Ndufs1/Sdhb	18
607	F2_commons	GO:0045334	clathrin-coated endocytic vesicle	10/1407	25/28804	1.24871e-07	6.14863e-07	2.76723e-07	Ap2a1/Ap2a2/Ap2b1/Ap2m1/Ap2s1/Snap91/Cltc/Cpne6/Dnm2/Rab35	10
608	F2_commons	GO:0070062	extracellular exosome	20/1407	104/28804	1.31771e-07	6.45063e-07	2.90315e-07	Hspd1/Alb/Anxa1/Anxa2/Cd63/Cd81/Cd9/Aldoa/Hspa4/Hspa8/Hnrnpa2b1/Bag6/Cd47/Lamp2/Ahnak/Pdcd6ip/Rap2b/Sord/Sri/Tfrc	20
609	F2_commons	GO:0032156	septin cytoskeleton	8/1407	15/28804	1.50335e-07	7.3169e-07	3.29302e-07	Septin3/Septin11/Septin2/Septin4/Septin5/Septin7/Septin8/Septin9	8
610	F2_commons	GO:0099144	anchored component of synaptic membrane	9/1407	20/28804	1.58937e-07	7.69111e-07	3.46143e-07	Cntn2/Dlg2/Dlg4/Flot2/Mpp2/Marcksl1/Marcks/Snap25/Cacna2d1	9
611	F2_commons	GO:0005901	caveola	19/1407	96/28804	1.67899e-07	8.07836e-07	3.63572e-07	Cdh13/Ctsb/Cav1/Ehd2/Flot1/Flot2/Gnaq/Hk1/Mapk1/Mapk3/Fxyd1/Plpp1/Ptgis/Src/Trpc4/Atp1a1/Atp1b1/Atp1b3/Slc2a1	19
612	F2_commons	GO:0098803	respiratory chain complex	18/1407	87/28804	1.74444e-07	8.34556e-07	3.75597e-07	Uqcrc1/Uqcrc2/Cyc1/Ndufa12/Ndufa13/Ndufa2/Ndufa5/Ndufa9/Ndufb10/Ndufb6/Ndufb7/Ndufv1/Ndufv2/Ndufv3/Ndufs6/Ndufs7/Ndufs1/Sdhb	18
613	F2_commons	GO:0002199	zona pellucida receptor complex	7/1407	11/28804	1.81464e-07	8.63235e-07	3.88504e-07	Hspa1b/Tcp1/Cct2/Cct4/Cct3/Cct8/Cct6a	7
614	F2_commons	GO:0043230	extracellular organelle	22/1407	126/28804	1.89528e-07	8.91522e-07	4.01235e-07	Hspd1/Alb/Alpl/Anxa1/Anxa2/Cd63/Cd81/Cd9/Aldoa/Hspa4/Hspa8/Hnrnpa2b1/Bag6/Cd47/Ppfia3/Lamp2/Ahnak/Pdcd6ip/Rap2b/Sord/Sri/Tfrc	22
615	F2_commons	GO:0065010	extracellular membrane-bounded organelle	22/1407	126/28804	1.89528e-07	8.91522e-07	4.01235e-07	Hspd1/Alb/Alpl/Anxa1/Anxa2/Cd63/Cd81/Cd9/Aldoa/Hspa4/Hspa8/Hnrnpa2b1/Bag6/Cd47/Ppfia3/Lamp2/Ahnak/Pdcd6ip/Rap2b/Sord/Sri/Tfrc	22
616	F2_commons	GO:1903561	extracellular vesicle	21/1407	117/28804	2.2063e-07	1.03206e-06	4.64484e-07	Hspd1/Alb/Anxa1/Anxa2/Cd63/Cd81/Cd9/Aldoa/Hspa4/Hspa8/Hnrnpa2b1/Bag6/Cd47/Ppfia3/Lamp2/Ahnak/Pdcd6ip/Rap2b/Sord/Sri/Tfrc	21
617	F2_commons	GO:0016528	sarcoplasm	19/1407	98/28804	2.36022e-07	1.09796e-06	4.94143e-07	Ank3/Camk2b/Camk2g/Calr/Calu/Hsp90b1/Fabp3/Gsn/Agl/Pygm/Itpr1/Myh10/Plec/Reep5/Ryr2/Atp2a2/Sri/Tmem109/Cacna2d1	19
618	F2_commons	GO:0005776	autophagosome	18/1407	89/28804	2.50546e-07	1.15912e-06	5.21669e-07	Chmp3/Chmp4b/Fth1/Gabarapl2/Hspa8/Lamp1/Lamp2/Map1lc3a/Mapk15/Pip4k2a/Pip4k2b/Pip4k2c/Rab23/Sqstm1/Ulk3/Snap29/Ubqln1/Wipi2	18
619	F2_commons	GO:0016234	inclusion body	17/1407	80/28804	2.54008e-07	1.16871e-06	5.25987e-07	Psmc6/Psmc4/Snca/Sncb/Clu/Dnajb2/Eef2/Gys1/Agl/Hspa1b/Hsp90ab1/Prnp/Mapt/Nefh/Psap/Sqstm1/Ubqln1	17
620	F2_commons	GO:0070044	synaptobrevin 2-SNAP-25-syntaxin-1a complex	5/1407	5/28804	2.76228e-07	1.26404e-06	5.6889e-07	Napa/Napb/Snap25/Stx1a/Vamp2	5
621	F2_commons	GO:0000221	vacuolar proton-transporting V-type ATPase, V1 domain	6/1407	8/28804	3.45793e-07	1.55699e-06	7.00734e-07	Atp6v1a/Atp6v1b2/Atp6v1c1/Atp6v1e1/Atp6v1g1/Atp6v1h	6
622	F2_commons	GO:0019773	proteasome core complex, alpha-subunit complex	6/1407	8/28804	3.45793e-07	1.55699e-06	7.00734e-07	Psma1/Psma3/Psma4/Psma5/Psma6/Psma7	6
623	F2_commons	GO:0033010	paranodal junction	6/1407	8/28804	3.45793e-07	1.55699e-06	7.00734e-07	Ank2/Jam3/Sirt2/Nfasc/Sptan1/Sptbn2	6
624	F2_commons	GO:0034663	endoplasmic reticulum chaperone complex	7/1407	12/28804	4.17038e-07	1.85791e-06	8.36166e-07	Hspa5/Hsp90b1/Hyou1/Ppib/P4hb/Pdia4/Pdia6	7
625	F2_commons	GO:0098684	photoreceptor ribbon synapse	7/1407	12/28804	4.17038e-07	1.85791e-06	8.36166e-07	Amph/Cltc/Dnm1/Sh3gl2/Hspa8/Iqsec2/Pacsin1	7
626	F2_commons	GO:0034399	nuclear periphery	22/1407	132/28804	4.3776e-07	1.93189e-06	8.69457e-07	Anp32a/Actb/Anxa2/Basp1/Clic4/Dag1/Eif6/Hnrnpm/Hnrnpa2b1/Mapt/Nono/Npm1/Psip1/Lmna/Prpf40a/Phb2/Psma6/S100a10/Sptbn4/Ddx39b/Stx1b/Smarca4	22
627	F2_commons	GO:0032839	dendrite cytoplasm	10/1407	28/28804	4.38231e-07	1.93189e-06	8.69457e-07	Camk2a/Canx/Cdkl5/Dlg4/Map2k1/Map2k4/Gria2/Abhd12/Mapk1/Sod1	10
628	F2_commons	GO:0098800	inner mitochondrial membrane protein complex	23/1407	143/28804	4.6527e-07	2.0404e-06	9.18296e-07	Uqcrc1/Uqcrc2/Cyc1/Chchd6/Apoo/Apool/Pam16/Ndufa12/Ndufa13/Ndufa2/Ndufa5/Ndufa9/Ndufb10/Ndufb6/Ndufb7/Ndufv1/Ndufv2/Ndufv3/Ndufs6/Ndufs7/Ndufs1/Phb2/Sdhb	23
629	F2_commons	GO:0045239	tricarboxylic acid cycle enzyme complex	8/1407	17/28804	5.20133e-07	2.26918e-06	1.02126e-06	Ogdh/Dld/Dlst/Idh3a/Idh3b/Dbt/Suclg1/Sucla2	8
630	F2_commons	GO:0044295	axonal growth cone	12/1407	43/28804	6.59075e-07	2.86052e-06	1.2874e-06	Agrn/Dbn1/Epha4/Flna/Hsp90aa1/Hsp90ab1/Mapt/L1cam/Fkbp4/Lrp1/Shtn1/Snap25	12
631	F2_commons	GO:0070469	respirasome	18/1407	95/28804	6.95446e-07	3.0029e-06	1.35147e-06	Uqcrc1/Uqcrc2/Cyc1/Ndufa12/Ndufa13/Ndufa2/Ndufa5/Ndufa9/Ndufb10/Ndufb6/Ndufb7/Ndufv1/Ndufv2/Ndufv3/Ndufs6/Ndufs7/Ndufs1/Sdhb	18
632	F2_commons	GO:0030119	AP-type membrane coat adaptor complex	12/1407	44/28804	8.66041e-07	3.72044e-06	1.67441e-06	Ap1g1/Ap1m1/Ap2a1/Ap2a2/Ap2b1/Ap2m1/Ap2s1/Ap3b2/Ap3m2/Snap91/Vps11/Vps18	12
633	F2_commons	GO:0030132	clathrin coat of coated pit	8/1407	18/28804	8.96008e-07	3.82964e-06	1.72355e-06	Ap2a1/Ap2a2/Ap2b1/Ap2m1/Ap2s1/Snap91/Cltc/Eps15l1	8
634	F2_commons	GO:0005885	Arp2/3 protein complex	6/1407	9/28804	9.94197e-07	4.2066e-06	1.89321e-06	Actr2/Arpc1a/Arpc2/Arpc3/Arpc5l/Actr3	6
635	F2_commons	GO:0098850	extrinsic component of synaptic vesicle membrane	6/1407	9/28804	9.94197e-07	4.2066e-06	1.89321e-06	Amph/Cltc/Bin1/Rph3a/Syn2/Syn3	6
636	F2_commons	GO:0043195	terminal bouton	17/1407	88/28804	1.06019e-06	4.46342e-06	2.00879e-06	Snca/Aak1/Ntrk2/Sncb/Cplx2/Dpysl2/Gria2/Hspa8/Prnp/L1cam/Pclo/Unc13a/Rab3a/Rab5a/Ptprn2/Septin5/Syp	17
637	F2_commons	GO:0060076	excitatory synapse	16/1407	79/28804	1.12856e-06	4.72131e-06	2.12486e-06	Actr3/Ntrk2/Ctnna2/Snap91/Cntnap2/Dlg4/Dbn1/Atp2b2/Pfn1/Pclo/Unc13a/Sptbn2/Syp/Syt1/Slc17a7/Slc17a6	16
638	F2_commons	GO:0032838	plasma membrane bounded cell projection cytoplasm	26/1407	184/28804	1.13267e-06	4.72131e-06	2.12486e-06	Arl3/Arfgef2/Camk2a/Canx/Prkar1a/Prkar2a/Cdkl5/Ckap5/Dlg4/Map2k1/Map2k4/Dynll1/Gria2/Hnrnpa2b1/Kif3a/Abhd12/Map4/Mapt/Mapk1/Ranbp1/Septin2/Septin7/Septin9/Sod1/Tubb4a/Atg7	26
639	F2_commons	GO:0031672	A band	11/1407	38/28804	1.28994e-06	5.2982e-06	2.38449e-06	Rpl15/Rpl17/Rpl4/Rpl6/Rpl7/Cryab/Ank2/Dst/Myl3/Ryr2/Sptbn1	11
640	F2_commons	GO:0032154	cleavage furrow	11/1407	38/28804	1.28994e-06	5.2982e-06	2.38449e-06	Zfyve19/Arf6/Pdxp/Mylk/Myh10/Psd2/Rala/Rhob/Septin5/Rhoa/Tpm3	11
641	F2_commons	GO:0099091	postsynaptic specialization, intracellular component	11/1407	38/28804	1.28994e-06	5.2982e-06	2.38449e-06	Abr/Ctnna2/Cdkl5/Dlg1/Dlgap1/Dnm2/Gapdh/Iqsec2/Src/Arhgef2/Fyn	11
642	F2_commons	GO:0000139	Golgi membrane	34/1407	284/28804	1.4489e-06	5.9222e-06	2.66532e-06	Pld3/Actr3/Bcap31/Arfgef2/Cav1/Cdc42/Copb2/Dnm1l/Dnm2/Ergic1/Mmgt1/Gabarapl2/Uso1/Glg1/Glipr2/Ica1/Apoo/Nucb1/Sacm1l/Lman1/Prkce/Rac1/Rab1a/Rab2a/Rab39b/Rab6a/Rtn1/Scamp5/Slc2a1/Sptbn2/Tmed10/Vapa/Sec22b/Lman2	34
643	F2_commons	GO:0043083	synaptic cleft	8/1407	19/28804	1.48118e-06	6.02491e-06	2.71155e-06	Agrn/Apoe/Dnm3/Lama5/Lamb2/Lamc1/Lgi1/Nptx1	8
644	F2_commons	GO:0090533	cation-transporting ATPase complex	7/1407	14/28804	1.65724e-06	6.70863e-06	3.01926e-06	Atp2a2/Slc9a1/Atp1a1/Atp1a3/Atp1b1/Atp1b2/Atp1b3	7
645	F2_commons	GO:0030125	clathrin vesicle coat	10/1407	32/28804	1.80109e-06	7.22152e-06	3.25009e-06	Ap1g1/Ap1m1/Ap2a1/Ap2a2/Ap2b1/Ap2m1/Ap2s1/Snap91/Cltc/Clint1	10
646	F2_commons	GO:0099092	postsynaptic density, intracellular component	10/1407	32/28804	1.80109e-06	7.22152e-06	3.25009e-06	Abr/Ctnna2/Cdkl5/Dlg1/Dlgap1/Dnm2/Gapdh/Iqsec2/Arhgef2/Fyn	10
647	F2_commons	GO:0030131	clathrin adaptor complex	9/1407	26/28804	2.26522e-06	9.03942e-06	4.06825e-06	Ap1g1/Ap1m1/Ap2a1/Ap2a2/Ap2b1/Ap2m1/Ap2s1/Ap3m2/Snap91	9
648	F2_commons	GO:0099025	anchored component of postsynaptic membrane	6/1407	10/28804	2.38212e-06	9.46108e-06	4.25802e-06	Cntn2/Dlg2/Dlg4/Mpp2/Marcks/Cacna2d1	6
649	F2_commons	GO:0001917	photoreceptor inner segment	13/1407	57/28804	2.79399e-06	1.10448e-05	4.97078e-06	Bsg/Dnm1/Dnm2/Dnm3/Eno2/Gnb1/Guk1/Hspa8/Rdh11/Atp1a3/Atp1b2/Slc2a1/Sptbn2	13
650	F2_commons	GO:0098862	cluster of actin-based cell projections	27/1407	205/28804	2.82983e-06	1.11342e-05	5.01101e-06	Actr3/Actn1/Coro1a/Dnm1l/Ezr/Capza2/Capzb/Flna/Flnb/Gna13/Hsp90ab1/Myl6/Myh10/Myh14/Slc9a3r1/Slc9a3r2/Pvalb/Cybrd1/Pls3/Pafah1b1/Plec/Prkcb/Pcmt1/Rdx/Rac1/Myo1c/Myo1d	27
651	F2_commons	GO:0048787	presynaptic active zone membrane	12/1407	49/28804	3.02048e-06	1.17743e-05	5.29909e-06	Canx/Snap91/Cntnap2/Flot2/Atp2b1/Atp2b2/Atp2b4/Snap25/Stx1a/Stx1b/Stxbp1/Cacna2d1	12
652	F2_commons	GO:0098686	hippocampal mossy fiber to CA3 synapse	12/1407	49/28804	3.02048e-06	1.17743e-05	5.29909e-06	Ywhaz/Ctnna2/Sh3gl2/Capzb/Mal2/Ptprd/Syt1/Syt12/Syt7/Stxbp5/Tnr/Slc30a3	12
653	F2_commons	GO:0099524	postsynaptic cytosol	9/1407	27/28804	3.25052e-06	1.26126e-05	5.67638e-06	Dbn1/Dag1/Eif4e/Aldoc/Hspa8/Hnrnpa2b1/Ncs1/Pin1/Prkcg	9
654	F2_commons	GO:0016529	sarcoplasmic reticulum	15/1407	76/28804	3.40979e-06	1.31699e-05	5.92721e-06	Ank3/Camk2b/Camk2g/Calr/Calu/Hsp90b1/Agl/Pygm/Itpr1/Reep5/Ryr2/Atp2a2/Sri/Tmem109/Cacna2d1	15
655	F2_commons	GO:0031901	early endosome membrane	18/1407	106/28804	3.63036e-06	1.39578e-05	6.28181e-06	Pld3/Tmem30a/Ehd1/Epha4/Gripap1/Llgl1/Atp9a/Rac1/Rab21/Rab5a/Slc9a6/Snx12/Snx3/Snx4/Ubxn6/Vps33b/Vti1b/Sorcs2	18
656	F2_commons	GO:0030904	retromer complex	8/1407	21/28804	3.65292e-06	1.39807e-05	6.2921e-06	Dctn1/Ankfy1/Snx12/Snx27/Snx3/Vps26b/Vps29/Vps35	8
657	F2_commons	GO:0016469	proton-transporting two-sector ATPase complex	12/1407	50/28804	3.7984e-06	1.44717e-05	6.5131e-06	Atp6v0a1/Atp6v0c/Atp6v1a/Atp6v1b2/Atp6v1c1/Atp6v1d/Atp6v0d1/Atp6v1e1/Atp6v1g1/Atp6v1g2/Atp6v1h/Atp6ap1	12
658	F2_commons	GO:0030122	AP-2 adaptor complex	6/1407	11/28804	5.02292e-06	1.90509e-05	8.57397e-06	Ap2a1/Ap2a2/Ap2b1/Ap2m1/Ap2s1/Snap91	6
659	F2_commons	GO:0098533	ATPase dependent transmembrane transport complex	7/1407	16/28804	5.06648e-06	1.91299e-05	8.60955e-06	Atp2a2/Slc9a1/Atp1a1/Atp1a3/Atp1b1/Atp1b2/Atp1b3	7
660	F2_commons	GO:0036126	sperm flagellum	24/1407	176/28804	5.41584e-06	2.03578e-05	9.16214e-06	Hspd1/Ak1/Pfkm/Prkar1a/Cul3/Capzb/Aldoa/Ran/Ldha/Marcks/Slc9a3r1/Pgam1/Atp2b4/Ddx6/Rap1a/Septin2/Septin4/Septin7/Sqstm1/Atp1a1/Atp1b1/Atp1b3/Slirp/Vdac2	24
661	F2_commons	GO:0097440	apical dendrite	9/1407	29/28804	6.35704e-06	2.37895e-05	1.07066e-05	Arpc2/Clu/Flna/Itsn1/Map1b/Nefh/Ptk2b/Ykt6/Myo1d	9
662	F2_commons	GO:0005819	spindle	38/1407	360/28804	7.58899e-06	2.8274e-05	1.27249e-05	Rps3/Arl3/Arl8a/App/Anxa11/Git1/Camk2b/Calm3/Ccar2/Cdc42/Chmp3/Chmp4b/Cltc/Cul3/Ckap5/Dctn1/Dynll1/Hspa2/Kif3a/Map4/Mapre2/Mapre3/Mapk15/Myh10/Sirt2/Nsfl1c/Npm1/Nudcd2/Pafah1b1/Arhgef7/Septin2/Tpt1/Tubb2a/Tubb3/Tubb4a/Tubb4b/Tppp/Vps4a	38
663	F2_commons	GO:0033178	proton-transporting two-sector ATPase complex, catalytic domain	7/1407	17/28804	8.24892e-06	3.05973e-05	1.37705e-05	Atp6v1a/Atp6v1b2/Atp6v1c1/Atp6v1e1/Atp6v1g1/Atp6v1h/Atp6ap1	7
664	F2_commons	GO:0005765	lysosomal membrane	26/1407	205/28804	8.57979e-06	3.15466e-05	1.41978e-05	Pld3/Arl8a/Anxa2/Anxa6/Ap1g1/Ap1m1/Ctsd/Cd63/Cdip1/Chmp3/Chmp4b/Wdr59/Gfap/Hspa8/Hsp90ab1/Scarb2/Lamp1/Lamp2/Cybrd1/Sec13/Tmem106b/Uba1/Ubxn6/Vti1b/Lrrc8a/Atp6v1g1	26
665	F2_commons	GO:0098852	lytic vacuole membrane	26/1407	205/28804	8.57979e-06	3.15466e-05	1.41978e-05	Pld3/Arl8a/Anxa2/Anxa6/Ap1g1/Ap1m1/Ctsd/Cd63/Cdip1/Chmp3/Chmp4b/Wdr59/Gfap/Hspa8/Hsp90ab1/Scarb2/Lamp1/Lamp2/Cybrd1/Sec13/Tmem106b/Uba1/Ubxn6/Vti1b/Lrrc8a/Atp6v1g1	26
666	F2_commons	GO:0031514	motile cilium	31/1407	269/28804	9.04992e-06	3.31306e-05	1.49106e-05	Hspd1/Acta2/Adcy10/Ak1/Anxa1/Pfkm/Prkar1a/Cul3/Dld/Capzb/Aldoa/Ran/Kif3a/Ldha/Marcks/Slc9a3r1/Pgam1/Atp2b4/Pafah1b1/Ddx6/Rap1a/Septin2/Septin4/Septin7/Sqstm1/Atp1a1/Atp1b1/Atp1b3/Sord/Slirp/Vdac2	31
667	F2_commons	GO:0099055	integral component of postsynaptic membrane	23/1407	170/28804	9.61955e-06	3.47959e-05	1.56601e-05	Canx/Cadm1/Adam22/Epha4/Ephb2/Fxyd6/Gabra1/Gabbr1/Gabbr2/Gria2/Itgb1/Lrrc7/Grm2/Grm3/Ncam1/Nrcam/Atp2b2/Ptprs/Ptprz1/Rtn4/Slc6a1/Slc6a11/Slc8a2	23
668	F2_commons	GO:0008540	proteasome regulatory particle, base subcomplex	6/1407	12/28804	9.62879e-06	3.47959e-05	1.56601e-05	Psmd1/Psmd2/Psmc6/Psmc1/Psmc4/Psmc2	6
669	F2_commons	GO:0030128	clathrin coat of endocytic vesicle	6/1407	12/28804	9.62879e-06	3.47959e-05	1.56601e-05	Ap2a1/Ap2a2/Ap2b1/Ap2m1/Ap2s1/Snap91	6
670	F2_commons	GO:0030057	desmosome	8/1407	24/28804	1.15773e-05	4.16585e-05	1.87487e-05	Cdsn/Dsc1/Dsc3/Dsp/Jup/Jam3/Pkp1/Uba1	8
671	F2_commons	GO:0001772	immunological synapse	11/1407	47/28804	1.2454e-05	4.46224e-05	2.00826e-05	Prkar1a/Alcam/Cd81/Coro1a/Dlg1/Ezr/Lgals3/Atp2b1/Pdcd6ip/Arhgdia/Snx27	11
672	F2_commons	GO:0031970	organelle envelope lumen	17/1407	105/28804	1.29394e-05	4.61653e-05	2.0777e-05	Alpl/Snca/App/Aifm1/Cacybp/Cat/Igf2r/Cycs/Opa1/Gatm/Ndufb7/Ndufs1/Nln/Park7/Pdia3/Sorl1/Sod1	17
673	F2_commons	GO:0099535	synapse-associated extracellular matrix	5/1407	8/28804	1.36635e-05	4.85429e-05	2.18471e-05	Ptprz1/Sparcl1/Tnc/Tnr/Vcan	5
674	F2_commons	GO:0005788	endoplasmic reticulum lumen	15/1407	85/28804	1.42942e-05	5.05703e-05	2.27595e-05	Aifm1/Calr/Calu/Clu/Hspa5/Erp29/Erp44/Hsp90b1/Pcsk1/Pdia3/Pdia4/Pdia6/Ptprn2/Txndc5/Tmem43	15
675	F2_commons	GO:0016363	nuclear matrix	17/1407	106/28804	1.47176e-05	5.18502e-05	2.33355e-05	Anp32a/Actb/Anxa2/Basp1/Clic4/Hnrnpm/Hnrnpa2b1/Nono/Npm1/Lmna/Prpf40a/Phb2/Psma6/S100a10/Sptbn4/Ddx39b/Smarca4	17
676	F2_commons	GO:0005916	fascia adherens	6/1407	13/28804	1.71404e-05	5.98846e-05	2.69515e-05	Actn1/Dsp/Gja1/Jup/Sptan1/Vcl	6
677	F2_commons	GO:0030669	clathrin-coated endocytic vesicle membrane	6/1407	13/28804	1.71404e-05	5.98846e-05	2.69515e-05	Ap2a1/Ap2a2/Ap2b1/Ap2m1/Ap2s1/Snap91	6
678	F2_commons	GO:0016328	lateral plasma membrane	13/1407	67/28804	1.83806e-05	6.36891e-05	2.86637e-05	Ank3/Anxa1/Dlg1/Gja1/Jup/Slc16a1/Ppp2r1a/Atp1a1/Atp1b1/Atp1b2/Sptan1/Tbcd/Myo1c	13
679	F2_commons	GO:0043198	dendritic shaft	13/1407	67/28804	1.83806e-05	6.36891e-05	2.86637e-05	Arpc2/Prkar2b/Dbn1/Epha4/Slc1a2/Flna/Gabbr1/Gria2/Gsk3b/Hspa8/Mpp2/Arhgef2/Nsf	13
680	F2_commons	GO:0005793	endoplasmic reticulum-Golgi intermediate compartment	14/1407	78/28804	2.24495e-05	7.74692e-05	3.48655e-05	Hspa5/Erp44/Ergic1/Nucb1/P4hb/Pdia6/Lman1/Rab1b/Tmed10/Tmed2/Tmed7/Tmed9/Sec22b/Lman2	14
681	F2_commons	GO:0097729	9+2 motile cilium	24/1407	192/28804	2.39033e-05	8.21493e-05	3.69718e-05	Hspd1/Ak1/Pfkm/Prkar1a/Cul3/Capzb/Aldoa/Ran/Ldha/Marcks/Slc9a3r1/Pgam1/Atp2b4/Ddx6/Rap1a/Septin2/Septin4/Septin7/Sqstm1/Atp1a1/Atp1b1/Atp1b3/Slirp/Vdac2	24
682	F2_commons	GO:0005903	brush border	20/1407	144/28804	2.43693e-05	8.34104e-05	3.75394e-05	Actr3/Actn1/Dnm1l/Ezr/Capza2/Capzb/Flna/Flnb/Gna13/Hsp90ab1/Myl6/Myh10/Myh14/Slc9a3r1/Cybrd1/Plec/Prkcb/Pcmt1/Myo1c/Myo1d	20
683	F2_commons	GO:0005954	calcium- and calmodulin-dependent protein kinase complex	4/1407	5/28804	2.72463e-05	9.25057e-05	4.16328e-05	Camk2a/Camk2b/Camk2d/Camk2g	4
684	F2_commons	GO:1990745	EARP complex	4/1407	5/28804	2.72463e-05	9.25057e-05	4.16328e-05	Eipr1/Vps50/Vps51/Vps53	4
685	F2_commons	GO:0098993	anchored component of synaptic vesicle membrane	6/1407	14/28804	2.87527e-05	9.69136e-05	4.36166e-05	Dnajc5/Rab14/Rab2a/Rab3a/Rab3c/Rab5a	6
686	F2_commons	GO:0030673	axolemma	7/1407	20/28804	2.88899e-05	9.69136e-05	4.36166e-05	Epb41l3/Cntnap2/Slc1a2/Gabbr1/Mapt/Sptbn1/Myo1d	7
687	F2_commons	GO:0044292	dendrite terminus	7/1407	20/28804	2.88899e-05	9.69136e-05	4.36166e-05	Cdkl5/Hsp90aa1/Hsp90ab1/L1cam/Gpr179/Src/Slc32a1	7
688	F2_commons	GO:0008541	proteasome regulatory particle, lid subcomplex	5/1407	9/28804	2.95002e-05	9.74083e-05	4.38392e-05	Psmd11/Psmd12/Psmd13/Psmd14/Psmd3	5
689	F2_commons	GO:0035748	myelin sheath abaxonal region	5/1407	9/28804	2.95002e-05	9.74083e-05	4.38392e-05	Cnp/Dlg1/Itgb1/Llgl1/Sirt2	5
690	F2_commons	GO:0097450	astrocyte end-foot	5/1407	9/28804	2.95002e-05	9.74083e-05	4.38392e-05	Aqp4/Eif2s1/Gfap/Slc2a13/Atp1b2	5
691	F2_commons	GO:0098835	presynaptic endocytic zone membrane	5/1407	9/28804	2.95002e-05	9.74083e-05	4.38392e-05	Snap91/Cltc/Dnm1/Dnm1l/Pip5k1c	5
692	F2_commons	GO:0099023	vesicle tethering complex	13/1407	71/28804	3.51112e-05	0.000115483	5.19739e-05	Cdc42/Eipr1/Exoc1/Exoc2/Exoc5/Exoc8/Septin2/Stxbp6/Vps11/Vps18/Vps33b/Vps51/Vps53	13
693	F2_commons	GO:0012507	ER to Golgi transport vesicle membrane	7/1407	21/28804	4.15084e-05	0.000135993	6.12043e-05	Uso1/Pef1/Pdcd6/Sec13/Sec24c/Vti1b/Sec22b	7
694	F2_commons	GO:0030137	COPI-coated vesicle	8/1407	29/28804	5.43077e-05	0.000177237	7.97665e-05	Actr1a/Copb2/Gnas/Pacs1/Pacsin1/Tmed10/Tmed2/Sec22b	8
695	F2_commons	GO:0072562	blood microparticle	5/1407	10/28804	5.66182e-05	0.000184064	8.2839e-05	Anxa5/Fga/Fgb/Fgg/Hp	5
696	F2_commons	GO:0045111	intermediate filament cytoskeleton	22/1407	178/28804	6.095e-05	0.000197384	8.8834e-05	Ina/Bcas3/Casp14/Dsp/Dst/Eif6/Gja1/Gfap/Hspa8/Jup/Macf1/Nefh/Nefl/Slc1a4/Nme1/Nme2/Plec/Lmna/Prkce/S100a8/Cct8/Vim	22
697	F2_commons	GO:0098636	protein complex involved in cell adhesion	11/1407	56/28804	7.11194e-05	0.000229435	0.000103259	Lgals1/Itga2/Itgav/Itgb1/Itgb2/Itgb8/Jam3/Lamb2/Lamc1/Tnc/Tnr	11
698	F2_commons	GO:0008091	spectrin	4/1407	6/28804	7.85587e-05	0.000251507	0.000113192	Prkcb/Sptbn1/Sptbn2/Sptbn4	4
699	F2_commons	GO:0097227	sperm annulus	4/1407	6/28804	7.85587e-05	0.000251507	0.000113192	Ddx6/Septin2/Septin4/Septin7	4
700	F2_commons	GO:0009295	nucleoid	10/1407	48/28804	8.94915e-05	0.000284347	0.000127972	Cps1/Lrpprc/Dbt/Ssbp1/Hspa9/Sod2/Tfam/Hadha/Hadhb/Vdac2	10
701	F2_commons	GO:0042645	mitochondrial nucleoid	10/1407	48/28804	8.94915e-05	0.000284347	0.000127972	Cps1/Lrpprc/Dbt/Ssbp1/Hspa9/Sod2/Tfam/Hadha/Hadhb/Vdac2	10
702	F2_commons	GO:0005890	sodium:potassium-exchanging ATPase complex	5/1407	11/28804	9.96142e-05	0.000312967	0.000140853	Atp1a1/Atp1a3/Atp1b1/Atp1b2/Atp1b3	5
703	F2_commons	GO:0019774	proteasome core complex, beta-subunit complex	5/1407	11/28804	9.96142e-05	0.000312967	0.000140853	Psmb1/Psmb2/Psmb4/Psmb5/Psmb6	5
704	F2_commons	GO:0030062	mitochondrial tricarboxylic acid cycle enzyme complex	5/1407	11/28804	9.96142e-05	0.000312967	0.000140853	Dld/Idh3a/Idh3b/Dbt/Suclg1	5
705	F2_commons	GO:0032589	neuron projection membrane	12/1407	71/28804	0.000155362	0.000486302	0.000218863	Epb41l3/Cntnap2/Slc1a2/Gabra1/Gabbr1/Mpp2/Mapt/Atp2b1/Atp2b2/Slc12a5/Sptbn1/Myo1d	12
706	F2_commons	GO:0031143	pseudopodium	5/1407	12/28804	0.00016389	0.000507335	0.000228329	Cnp/Actn4/Mapk1/Mapk3/Msn	5
707	F2_commons	GO:0044294	dendritic growth cone	5/1407	12/28804	0.00016389	0.000507335	0.000228329	Cdkl5/Hsp90aa1/Hsp90ab1/L1cam/Src	5
708	F2_commons	GO:0060187	cell pole	5/1407	12/28804	0.00016389	0.000507335	0.000228329	Slc3a2/Ezr/Msn/Rab8b/Slc32a1	5
709	F2_commons	GO:0005882	intermediate filament	18/1407	140/28804	0.000167063	0.000515264	0.000231898	Ina/Casp14/Dsp/Dst/Eif6/Gja1/Gfap/Hspa8/Jup/Macf1/Nefh/Nefl/Slc1a4/Nme1/Nme2/Plec/Lmna/Vim	18
710	F2_commons	GO:0031227	intrinsic component of endoplasmic reticulum membrane	20/1407	165/28804	0.000168796	0.000518708	0.000233448	Arl6ip1/Tap2/Canx/Calr/Dnajb2/Hspa5/Ergic1/Emc2/Mmgt1/Esyt1/Itpr1/Ccdc47/Fkbp8/Sacm1l/Pdia3/Rtn4/Sec62/Tmem33/Tecr/Wfs1	20
711	F2_commons	GO:0005967	mitochondrial pyruvate dehydrogenase complex	4/1407	7/28804	0.000176184	0.000533621	0.00024016	Dld/Pdha1/Pdhb/Pdhx	4
712	F2_commons	GO:0060199	clathrin-sculpted glutamate transport vesicle	4/1407	7/28804	0.000176184	0.000533621	0.00024016	Dnajc5/Rab3a/Syp/Vamp2	4
713	F2_commons	GO:0060203	clathrin-sculpted glutamate transport vesicle membrane	4/1407	7/28804	0.000176184	0.000533621	0.00024016	Dnajc5/Rab3a/Syp/Vamp2	4
714	F2_commons	GO:0098966	perisynaptic extracellular matrix	4/1407	7/28804	0.000176184	0.000533621	0.00024016	Ptprz1/Tnc/Tnr/Vcan	4
715	F2_commons	GO:0098573	intrinsic component of mitochondrial membrane	13/1407	83/28804	0.000185753	0.000560589	0.000252297	Cnr1/Cpt1a/Etfdh/Fundc2/Gdap1/Chchd6/Apoo/Apool/Mfn2/Slc25a3/Sfxn1/Sfxn3/Slc8a2	13
716	F2_commons	GO:0000145	exocyst	6/1407	19/28804	0.000210366	0.0006326	0.000284706	Exoc1/Exoc2/Exoc5/Exoc8/Septin2/Stxbp6	6
717	F2_commons	GO:0030140	trans-Golgi network transport vesicle	8/1407	35/28804	0.000229347	0.000687226	0.00030929	Ap1g1/Ap1m1/Igf2r/Cltc/Nrgn/Rab14/Rab8a/Rab8b	8
718	F2_commons	GO:0005604	basement membrane	16/1407	120/28804	0.000247842	0.000737715	0.000332013	Agrn/Alb/Anxa2/Col4a2/Cst3/Dlg1/Dag1/Entpd1/Entpd2/Fbn1/Gsto1/Itgb1/Lama5/Lamb2/Lamc1/Tnc	16
719	F2_commons	GO:0030176	integral component of endoplasmic reticulum membrane	19/1407	157/28804	0.000247949	0.000737715	0.000332013	Arl6ip1/Tap2/Canx/Calr/Hspa5/Ergic1/Emc2/Mmgt1/Esyt1/Itpr1/Ccdc47/Fkbp8/Sacm1l/Pdia3/Rtn4/Sec62/Tmem33/Tecr/Wfs1	19
720	F2_commons	GO:0031209	SCAR complex	5/1407	13/28804	0.000255608	0.000749902	0.000337498	Abi1/Abi2/Cyfip2/Wasf1/Wasf3	5
721	F2_commons	GO:0044327	dendritic spine head	5/1407	13/28804	0.000255608	0.000749902	0.000337498	Dnm3/Nrgn/Ppp1r1b/Srgap2/Atp1a3	5
722	F2_commons	GO:0098871	postsynaptic actin cytoskeleton	5/1407	13/28804	0.000255608	0.000749902	0.000337498	Abi2/Actb/Dbn1/Itsn1/Myh10	5
723	F2_commons	GO:0099026	anchored component of presynaptic membrane	5/1407	13/28804	0.000255608	0.000749902	0.000337498	Flot2/Marcksl1/Marcks/Snap25/Cacna2d1	5
724	F2_commons	GO:0030666	endocytic vesicle membrane	9/1407	45/28804	0.000277857	0.000812346	0.000365601	Ap2a1/Ap2a2/Ap2b1/Ap2m1/Ap2s1/Snap91/Scarb2/Lamp1/Lamp2	9
725	F2_commons	GO:0043218	compact myelin	6/1407	20/28804	0.000288141	0.000839498	0.000377821	Anxa2/Jam3/Mbp/Mag/Sirt2/Pllp	6
726	F2_commons	GO:0098839	postsynaptic density membrane	14/1407	99/28804	0.000321093	0.000932278	0.000419578	Adam22/Dlg1/Dlg2/Dlg4/Gria2/Iqsec2/Lrrc7/Mpp2/Nrcam/Atp2b2/Pacsin1/Ptprs/Ptprz1/Rtn4	14
727	F2_commons	GO:0005726	perichromatin fibrils	4/1407	8/28804	0.000338704	0.000976674	0.000439558	Dhx9/Cpsf6/Tardbp/Smarca4	4
728	F2_commons	GO:0045254	pyruvate dehydrogenase complex	4/1407	8/28804	0.000338704	0.000976674	0.000439558	Dld/Pdha1/Pdhb/Pdhx	4
729	F2_commons	GO:0044754	autolysosome	5/1407	14/28804	0.000381638	0.00109672	0.000493587	Fth1/Lamp1/Lamp2/Map1lc3a/Sqstm1	5
730	F2_commons	GO:0010494	cytoplasmic stress granule	12/1407	78/28804	0.000384974	0.00110255	0.000496208	Ddx1/Ddx3x/Ctsg/Eif2s1/Eif4e/Hnrnpk/Kpnb1/Pabpc1/Ddx6/G3bp2/Rptor/Vcp	12
731	F2_commons	GO:0031091	platelet alpha granule	6/1407	21/28804	0.000386794	0.001104	0.000496863	Snca/Fga/Fgb/Fgg/Stxbp1/Vps33b	6
732	F2_commons	GO:0070160	tight junction	18/1407	152/28804	0.000464975	0.00132267	0.000595274	Actb/Ank3/Cxadr/Dlg1/Gja1/Jam3/Mapk15/Nfasc/Pdcd6ip/Lin7a/Lin7b/Rapgef2/Rap2b/Arhgef2/Strn/Tjp2/Tbcd/Vapa	18
733	F2_commons	GO:0005758	mitochondrial intermembrane space	13/1407	92/28804	0.000522645	0.00148171	0.000666851	Alpl/Snca/Aifm1/Cat/Cycs/Opa1/Gatm/Ndufb7/Ndufs1/Nln/Park7/Pdia3/Sod1	13
734	F2_commons	GO:0043296	apical junction complex	19/1407	167/28804	0.000543219	0.00153487	0.000690777	Actb/Ank3/Cbr1/Cxadr/Dlg1/Jam3/Mapk15/Nfasc/Pdcd6ip/Lin7a/Lin7b/Rapgef2/Rap2b/Arhgef2/Strn/Tjp2/Rhoa/Tbcd/Vapa	19
735	F2_commons	GO:0032592	integral component of mitochondrial membrane	12/1407	81/28804	0.000548093	0.00153832	0.000692329	Cnr1/Cpt1a/Etfdh/Fundc2/Gdap1/Chchd6/Apoo/Apool/Slc25a3/Sfxn1/Sfxn3/Slc8a2	12
736	F2_commons	GO:0046658	anchored component of plasma membrane	12/1407	81/28804	0.000548093	0.00153832	0.000692329	Cntn2/Dlg2/Dlg4/Flot2/Folr2/Igsf21/Mpp2/Marcksl1/Marcks/Nrn1/Snap25/Cacna2d1	12
737	F2_commons	GO:0005952	cAMP-dependent protein kinase complex	4/1407	9/28804	0.000586067	0.00161793	0.00072816	Prkacb/Prkar1a/Prkar2a/Prkar2b	4
738	F2_commons	GO:0030056	hemidesmosome	4/1407	9/28804	0.000586067	0.00161793	0.00072816	Actr3/Dst/Itgb1/Plec	4
739	F2_commons	GO:0044326	dendritic spine neck	4/1407	9/28804	0.000586067	0.00161793	0.00072816	Fxr2/Ppp1r1b/Atp1a3/Sri	4
740	F2_commons	GO:0051286	cell tip	4/1407	9/28804	0.000586067	0.00161793	0.00072816	Ezr/Msn/Rab8b/Slc32a1	4
741	F2_commons	GO:0060198	clathrin-sculpted vesicle	4/1407	9/28804	0.000586067	0.00161793	0.00072816	Dnajc5/Rab3a/Syp/Vamp2	4
742	F2_commons	GO:0032994	protein-lipid complex	9/1407	50/28804	0.000631013	0.00173632	0.00078144	Dbi/App/Apoa1/Apoe/Clu/Hp/Bin1/Pcyox1/Hdlbp	9
743	F2_commons	GO:0031902	late endosome membrane	12/1407	84/28804	0.000765705	0.00209743	0.00094396	Pld3/Anxa2/Anxa6/Cd63/Tmem30a/Cdip1/Chmp3/Chmp4b/Lamp1/Lamp2/Ubxn6/Vti1b	12
744	F2_commons	GO:0098992	neuronal dense core vesicle	5/1407	16/28804	0.000767229	0.00209743	0.00094396	Cadps/Dmxl2/Kif1a/Scg2/Stxbp5	5
745	F2_commons	GO:0044232	organelle membrane contact site	8/1407	42/28804	0.000849206	0.00231402	0.00104144	Bcap31/Canx/Clcc1/Mboat7/Osbpl1a/Sacm1l/C2cd2l/Ahcyl1	8
746	F2_commons	GO:0016281	eukaryotic translation initiation factor 4F complex	4/1407	10/28804	0.000939033	0.00253419	0.00114053	Otud6b/Eif4a1/Eif4a2/Eif4e	4
747	F2_commons	GO:0032127	dense core granule membrane	4/1407	10/28804	0.000939033	0.00253419	0.00114053	Actn1/Cadps/Kif1a/Stxbp5	4
748	F2_commons	GO:0045240	dihydrolipoyl dehydrogenase complex	4/1407	10/28804	0.000939033	0.00253419	0.00114053	Ogdh/Dld/Dlst/Dbt	4
749	F2_commons	GO:0005795	Golgi stack	12/1407	86/28804	0.000947577	0.00254907	0.00114723	Hspd1/Atl1/Bcap31/Uso1/Glg1/Ica1/Llgl1/Nucb1/Rab14/Rab21/Sorl1/Nsf	12
750	F2_commons	GO:0031527	filopodium membrane	5/1407	17/28804	0.00104341	0.00279794	0.00125923	Arf6/Itgav/Msn/Gap43/Utrn	5
751	F2_commons	GO:0035371	microtubule plus-end	6/1407	25/28804	0.00106748	0.00285006	0.00128269	Clip2/Ckap5/Dctn1/Dst/Mapre2/Mapre3	6
752	F2_commons	GO:0000938	GARP complex	3/1407	5/28804	0.00107977	0.00285006	0.00128269	Eipr1/Vps51/Vps53	3
753	F2_commons	GO:0010009	cytoplasmic side of endosome membrane	3/1407	5/28804	0.00107977	0.00285006	0.00128269	Cdip1/Rab21/Rab5a	3
754	F2_commons	GO:0097025	MPP7-DLG1-LIN7 complex	3/1407	5/28804	0.00107977	0.00285006	0.00128269	Dlg1/Lin7a/Lin7b	3
755	F2_commons	GO:0097418	neurofibrillary tangle	3/1407	5/28804	0.00107977	0.00285006	0.00128269	Clu/Mapt/Nefh	3
756	F2_commons	GO:0099634	postsynaptic specialization membrane	16/1407	138/28804	0.00117799	0.00309959	0.00139499	Adam22/Dlg1/Dlg2/Dlg4/Gabra1/Gria2/Hspa8/Iqsec2/Lrrc7/Mpp2/Nrcam/Atp2b2/Pacsin1/Ptprs/Ptprz1/Rtn4	16
757	F2_commons	GO:0016460	myosin II complex	6/1407	26/28804	0.0013309	0.00346941	0.00156143	Limch1/Myl3/Myl6/Myh10/Myh14/Myh7	6
758	F2_commons	GO:0071782	endoplasmic reticulum tubular network	6/1407	26/28804	0.0013309	0.00346941	0.00156143	Atl1/Kpnb1/C2cd2l/Rab18/Reep5/Rtn4	6
759	F2_commons	GO:0097038	perinuclear endoplasmic reticulum	6/1407	26/28804	0.0013309	0.00346941	0.00156143	Dbi/Bcap31/Clu/Adam10/Dst/Fyn	6
760	F2_commons	GO:0034702	ion channel complex	27/1407	295/28804	0.00138085	0.00358233	0.00161225	Calm3/Pde4d/Clcc1/Clic4/Cntnap2/Dpp6/Dlg4/Gabra1/Gria2/Hspa2/Dpp10/Abhd12/Nrn1/Sacm1l/Kcna2/Ptk2b/Ryr2/Ptpa/Trpc4/Scn2a/Scn2b/Snap25/Stxbp5/Cacna2d1/Cacna2d2/Kcnab2/Lrrc8a	27
761	F2_commons	GO:0000159	protein phosphatase type 2A complex	5/1407	18/28804	0.00138698	0.00358233	0.00161225	Ppp2r2a/Ppp2r5d/Ppp2r1a/Ptpa/Ppp2cb	5
762	F2_commons	GO:0005767	secondary lysosome	5/1407	18/28804	0.00138698	0.00358233	0.00161225	Fth1/Lamp1/Lamp2/Map1lc3a/Sqstm1	5
763	F2_commons	GO:0001931	uropod	4/1407	11/28804	0.0014187	0.00364191	0.00163906	Ezr/Flot1/Flot2/Msn	4
764	F2_commons	GO:0031254	cell trailing edge	4/1407	11/28804	0.0014187	0.00364191	0.00163906	Ezr/Flot1/Flot2/Msn	4
765	F2_commons	GO:0016459	myosin complex	9/1407	56/28804	0.00146822	0.00375757	0.00169112	Limch1/Myl3/Myl6/Myl2/Myh10/Myh14/Myh7/Myo1c/Myo1d	9
766	F2_commons	GO:0034703	cation channel complex	22/1407	224/28804	0.00152166	0.00388254	0.00174736	Calm3/Pde4d/Cntnap2/Dpp6/Dlg4/Gria2/Hspa2/Dpp10/Abhd12/Nrn1/Sacm1l/Kcna2/Ptk2b/Ryr2/Ptpa/Trpc4/Scn2a/Scn2b/Snap25/Cacna2d1/Cacna2d2/Kcnab2	22
767	F2_commons	GO:0032588	trans-Golgi network membrane	8/1407	46/28804	0.00157965	0.00401832	0.00180847	Ap1g1/Ap1m1/Gnas/Llgl1/Pick1/Atp9a/Scamp2/Scamp5	8
768	F2_commons	GO:0008287	protein serine/threonine phosphatase complex	9/1407	57/28804	0.00166916	0.00422165	0.00189998	Itpr1/Ppp1r7/Ppp2r2a/Ppp2r5d/Ppp2r1a/Ptpa/Ppp2cb/Ppp3ca/Ppp1cb	9
769	F2_commons	GO:0001669	acrosomal vesicle	17/1407	156/28804	0.00166961	0.00422165	0.00189998	Bsg/Calr/Cav1/Cxadr/Dld/Trim36/Flot2/Itgb1/Ppfia3/Pdia3/Rab3a/Slc2a3/Slirp/Stx1a/Tcp1/Cct6a/Vdac2	17
770	F2_commons	GO:0099146	intrinsic component of postsynaptic density membrane	11/1407	80/28804	0.0017192	0.00433403	0.00195056	Adam22/Dlg2/Dlg4/Gria2/Lrrc7/Mpp2/Nrcam/Atp2b2/Ptprs/Ptprz1/Rtn4	11
771	F2_commons	GO:0099738	cell cortex region	8/1407	47/28804	0.0018234	0.00458298	0.0020626	Actr1a/Ctnna2/Dctn1/Gnai1/Iqsec2/Ppfia3/Pclo/Unc13a	8
772	F2_commons	GO:1903293	phosphatase complex	9/1407	58/28804	0.00189155	0.00474012	0.00213332	Itpr1/Ppp1r7/Ppp2r2a/Ppp2r5d/Ppp2r1a/Ptpa/Ppp2cb/Ppp3ca/Ppp1cb	9
773	F2_commons	GO:0032437	cuticular plate	4/1407	12/28804	0.00204611	0.00503503	0.00226605	Pvalb/Snx9/Sptan1/Sptbn1	4
774	F2_commons	GO:0097441	basal dendrite	4/1407	12/28804	0.00204611	0.00503503	0.00226605	Sh3gl2/Map1b/Nefh/Ykt6	4
775	F2_commons	GO:0005577	fibrinogen complex	3/1407	6/28804	0.00208099	0.00503503	0.00226605	Fga/Fgb/Fgg	3
776	F2_commons	GO:0031597	cytosolic proteasome complex	3/1407	6/28804	0.00208099	0.00503503	0.00226605	Psmd14/Psmc6/Psmc4	3
777	F2_commons	GO:0035749	myelin sheath adaxonal region	3/1407	6/28804	0.00208099	0.00503503	0.00226605	Cnp/Anxa2/Mag	3
778	F2_commons	GO:0045252	oxoglutarate dehydrogenase complex	3/1407	6/28804	0.00208099	0.00503503	0.00226605	Ogdh/Dld/Dlst	3
779	F2_commons	GO:0072534	perineuronal net	3/1407	6/28804	0.00208099	0.00503503	0.00226605	Ptprz1/Tnr/Vcan	3
780	F2_commons	GO:0097457	hippocampal mossy fiber	3/1407	6/28804	0.00208099	0.00503503	0.00226605	Pde2a/Map1b/Slc30a3	3
781	F2_commons	GO:0099012	neuronal dense core vesicle membrane	3/1407	6/28804	0.00208099	0.00503503	0.00226605	Cadps/Kif1a/Stxbp5	3
782	F2_commons	GO:0099030	anchored component of postsynaptic specialization membrane	3/1407	6/28804	0.00208099	0.00503503	0.00226605	Dlg2/Dlg4/Mpp2	3
783	F2_commons	GO:0099031	anchored component of postsynaptic density membrane	3/1407	6/28804	0.00208099	0.00503503	0.00226605	Dlg2/Dlg4/Mpp2	3
784	F2_commons	GO:1902737	dendritic filopodium	3/1407	6/28804	0.00208099	0.00503503	0.00226605	Dbn1/Fxr2/Src	3
785	F2_commons	GO:0044233	mitochondria-associated endoplasmic reticulum membrane	5/1407	20/28804	0.00231356	0.00556576	0.0025049	Bcap31/Canx/Clcc1/Mboat7/Ahcyl1	5
786	F2_commons	GO:0098831	presynaptic active zone cytoplasmic component	5/1407	20/28804	0.00231356	0.00556576	0.0025049	Ctnna2/Iqsec2/Ppfia3/Pclo/Unc13a	5
787	F2_commons	GO:0005811	lipid droplet	13/1407	109/28804	0.00255325	0.00612489	0.00275655	Anxa2/Bcap31/Cav1/Ckap4/Ehd1/Faf2/Gapdh/Hspa4/Cyb5r3/Rab18/Rap1b/Sccpdh/Vcp	13
788	F2_commons	GO:0045171	intercellular bridge	12/1407	97/28804	0.00270612	0.00647315	0.00291328	Dctn1/Ehd2/Gstm1/Gstm2/Gstm3/Nudcd2/Rab35/Septin2/Tubb2a/Tubb3/Tubb4a/Tubb4b	12
789	F2_commons	GO:0005641	nuclear envelope lumen	4/1407	13/28804	0.00284188	0.00674047	0.00303359	App/Cacybp/Igf2r/Sorl1	4
790	F2_commons	GO:0030123	AP-3 adaptor complex	4/1407	13/28804	0.00284188	0.00674047	0.00303359	Ap3b2/Ap3m2/Vps11/Vps18	4
791	F2_commons	GO:0070938	contractile ring	4/1407	13/28804	0.00284188	0.00674047	0.00303359	Pdxp/Dag1/Septin2/Utrn	4
792	F2_commons	GO:0005602	complement component C1 complex	3/1407	7/28804	0.00350959	0.00816318	0.00367389	C1qa/C1qb/C1qc	3
793	F2_commons	GO:0005642	annulate lamellae	3/1407	7/28804	0.00350959	0.00816318	0.00367389	Eif5a/Xpo1/Tnpo3	3
794	F2_commons	GO:0031904	endosome lumen	3/1407	7/28804	0.00350959	0.00816318	0.00367389	Cd63/Gapdh/Hspa8	3
795	F2_commons	GO:0033263	CORVET complex	3/1407	7/28804	0.00350959	0.00816318	0.00367389	Vps11/Vps18/Vps33b	3
796	F2_commons	GO:0034363	intermediate-density lipoprotein particle	3/1407	7/28804	0.00350959	0.00816318	0.00367389	App/Apoa1/Apoe	3
797	F2_commons	GO:0044302	dentate gyrus mossy fiber	3/1407	7/28804	0.00350959	0.00816318	0.00367389	Pde2a/Map1b/Slc30a3	3
798	F2_commons	GO:0106002	mCRD-mediated mRNA stability complex	3/1407	7/28804	0.00350959	0.00816318	0.00367389	Csde1/Hnrnpd/Pabpc1	3
799	F2_commons	GO:0030127	COPII vesicle coat	4/1407	14/28804	0.00382598	0.00885021	0.00398309	Pef1/Pdcd6/Sec13/Sec24c	4
800	F2_commons	GO:0098637	protein complex involved in cell-matrix adhesion	4/1407	14/28804	0.00382598	0.00885021	0.00398309	Lamb2/Lamc1/Tnc/Tnr	4
801	F2_commons	GO:0098688	parallel fiber to Purkinje cell synapse	6/1407	32/28804	0.00408004	0.00940754	0.00423392	Ctnna2/Snap91/Atp2b2/Pfn1/Pclo/Sptbn2	6
802	F2_commons	GO:0005923	bicellular tight junction	15/1407	142/28804	0.00408926	0.00940754	0.00423392	Ank3/Cxadr/Dlg1/Jam3/Mapk15/Pdcd6ip/Lin7a/Lin7b/Rapgef2/Rap2b/Arhgef2/Strn/Tjp2/Tbcd/Vapa	15
803	F2_commons	GO:0098802	plasma membrane signaling receptor complex	19/1407	199/28804	0.00419453	0.00960523	0.00432289	Alcam/Cntfr/Dlg4/Flna/Gabbr1/Gabbr2/Gria2/Ighm/Itga2/Itgav/Itgb1/Itgb2/Itgb8/Abhd12/Nrn1/Sacm1l/Ptk2b/Stxbp5/Tfrc	19
804	F2_commons	GO:0043235	receptor complex	34/1407	430/28804	0.00419801	0.00960523	0.00432289	Nt5dc3/Hspd1/App/Ntrk2/Alcam/Cd44/Cntfr/Dlg4/Epha4/Ephb2/Flna/Gabra1/Gabbr1/Gabbr2/Gria2/Gpr37l1/Hsp90ab1/Ighm/Itga2/Itgav/Itgb1/Itgb2/Itgb8/Abhd12/Nrn1/Sacm1l/Plxna1/Plxna4/Pigr/Lrp1/Ptk2b/Ptprn2/Stxbp5/Tfrc	34
805	F2_commons	GO:0031528	microvillus membrane	5/1407	23/28804	0.00444589	0.0101448	0.00456575	Ezr/Itgav/Slc7a5/Slc7a8/Slc9a3r1	5
806	F2_commons	GO:0005771	multivesicular body	9/1407	66/28804	0.00464534	0.0105713	0.00475768	Prkar1a/Cd63/Chmp3/Chmp4b/Cst3/Gja1/Lamp1/Sorl1/Tpt1	9
807	F2_commons	GO:0098945	intrinsic component of presynaptic active zone membrane	6/1407	33/28804	0.00478404	0.0108576	0.00488652	Canx/Flot2/Atp2b1/Atp2b2/Atp2b4/Cacna2d1	6
808	F2_commons	GO:0031965	nuclear membrane	22/1407	246/28804	0.0047988	0.0108618	0.00488842	Apeh/Eno1/Snca/Anxa4/Cst3/Dnajb2/Xpo1/Gsto1/Gapdh/Kpnb1/Itpr1/Prnp/Lmna/Dpy19l1/Scai/Scrn1/Pak1/Stx1a/Tmx4/Tmem109/Tmem43/Vapa	22
809	F2_commons	GO:0043196	varicosity	4/1407	15/28804	0.00501744	0.0112943	0.00508307	Dnm1/Map1b/Mgll/Bin1	4
810	F2_commons	GO:0043220	Schmidt-Lanterman incisure	4/1407	15/28804	0.00501744	0.0112943	0.00508307	Anxa2/Jam3/Mag/Sirt2	4
811	F2_commons	GO:0005876	spindle microtubule	10/1407	79/28804	0.00503012	0.0112943	0.00508307	Arl3/Calm3/Chmp3/Chmp4b/Cltc/Cul3/Kif3a/Mapre3/Pafah1b1/Septin2	10
812	F2_commons	GO:1904115	axon cytoplasm	3/1407	8/28804	0.00541212	0.0121197	0.00545454	Dynll1/Kif3a/Ranbp1	3
813	F2_commons	GO:1990752	microtubule end	6/1407	34/28804	0.00557335	0.0124476	0.00560214	Clip2/Ckap5/Dctn1/Dst/Mapre2/Mapre3	6
814	F2_commons	GO:0005581	collagen trimer	10/1407	81/28804	0.00601013	0.0133876	0.00602519	Col1a1/Col3a1/Col6a1/Col1a2/Col4a2/Col6a2/Col6a3/C1qa/C1qb/C1qc	10
815	F2_commons	GO:0032421	stereocilium bundle	9/1407	69/28804	0.00624678	0.0138781	0.00624591	Coro1a/Slc9a3r1/Slc9a3r2/Pvalb/Pls3/Pafah1b1/Rdx/Rac1/Myo1c	9
816	F2_commons	GO:0042599	lamellar body	4/1407	16/28804	0.00643417	0.0142251	0.00640212	Clip2/Klk7/Lamp1/Rab14	4
817	F2_commons	GO:0000407	phagophore assembly site	6/1407	35/28804	0.00645369	0.0142251	0.00640212	Bcas3/Rab1b/Sqstm1/Snx30/Atg7/Wipi2	6
818	F2_commons	GO:0061827	sperm head	6/1407	35/28804	0.00645369	0.0142251	0.00640212	Arpc2/Actr3/Aldoa/Hsp90ab1/Park7/Ddx6	6
819	F2_commons	GO:0042588	zymogen granule	5/1407	25/28804	0.00647468	0.0142342	0.00640617	Hspd1/Tmed10/Tmed2/Ogt/Vamp2	5
820	F2_commons	GO:0005881	cytoplasmic microtubule	10/1407	82/28804	0.00655279	0.0143684	0.00646657	Arl3/Bcas3/Arfgef2/Clip2/Dync1h1/Mapre2/Mapre3/Pafah1b1/Tpt1/Tuba1c	10
821	F2_commons	GO:0072686	mitotic spindle	17/1407	179/28804	0.00687473	0.0150351	0.00676665	Rps3/Git1/Cdc42/Cltc/Cul3/Dctn1/Dynll1/Map4/Mapre3/Sirt2/Nudcd2/Arhgef7/Tubb2a/Tubb3/Tubb4a/Tubb4b/Tppp	17
822	F2_commons	GO:0032420	stereocilium	8/1407	58/28804	0.00693431	0.0151261	0.00680761	Coro1a/Slc9a3r1/Slc9a3r2/Pvalb/Pls3/Pafah1b1/Rdx/Myo1c	8
823	F2_commons	GO:0034358	plasma lipoprotein particle	7/1407	47/28804	0.00742013	0.016084	0.00723871	App/Apoa1/Apoe/Clu/Hp/Pcyox1/Hdlbp	7
824	F2_commons	GO:1990777	lipoprotein particle	7/1407	47/28804	0.00742013	0.016084	0.00723871	App/Apoa1/Apoe/Clu/Hp/Pcyox1/Hdlbp	7
825	F2_commons	GO:0000421	autophagosome membrane	6/1407	36/28804	0.00743073	0.016084	0.00723871	Chmp3/Chmp4b/Gabarapl2/Lamp1/Lamp2/Map1lc3a	6
826	F2_commons	GO:0005868	cytoplasmic dynein complex	5/1407	26/28804	0.00769939	0.0165964	0.00746931	Dync1h1/Dync1li2/Dctn1/Dynll1/Snx4	5
827	F2_commons	GO:0008290	F-actin capping protein complex	3/1407	9/28804	0.00782514	0.0165964	0.00746931	Add2/Capza2/Capzb	3
828	F2_commons	GO:0033179	proton-transporting V-type ATPase, V0 domain	3/1407	9/28804	0.00782514	0.0165964	0.00746931	Atp6v0a1/Atp6v0c/Atp6v0d1	3
829	F2_commons	GO:0034366	spherical high-density lipoprotein particle	3/1407	9/28804	0.00782514	0.0165964	0.00746931	Apoa1/Clu/Hp	3
830	F2_commons	GO:0042382	paraspeckles	3/1407	9/28804	0.00782514	0.0165964	0.00746931	Cpsf6/Hnrnpm/Nono	3
831	F2_commons	GO:0044300	cerebellar mossy fiber	3/1407	9/28804	0.00782514	0.0165964	0.00746931	Dlg4/Bin1/Slc17a7	3
832	F2_commons	GO:0061617	MICOS complex	3/1407	9/28804	0.00782514	0.0165964	0.00746931	Chchd6/Apoo/Apool	3
833	F2_commons	GO:0098888	extrinsic component of presynaptic membrane	3/1407	9/28804	0.00782514	0.0165964	0.00746931	Ctnna2/Snap91/Stxbp5	3
834	F2_commons	GO:0030867	rough endoplasmic reticulum membrane	4/1407	17/28804	0.00809287	0.0171211	0.00770545	Arl6ip1/Aldob/Ssr4/Uba1	4
835	F2_commons	GO:0031305	integral component of mitochondrial inner membrane	7/1407	49/28804	0.00931745	0.0196624	0.00884918	Etfdh/Chchd6/Apoo/Apool/Slc25a3/Sfxn1/Sfxn3	7
836	F2_commons	GO:0031985	Golgi cisterna	8/1407	61/28804	0.0093739	0.0197321	0.00888053	Hspd1/Atl1/Bcap31/Glg1/Llgl1/Nucb1/Rab21/Sorl1	8
837	F2_commons	GO:0016235	aggresome	6/1407	38/28804	0.00969735	0.0202108	0.00909601	Clu/Eef2/Hspa1b/Psap/Sqstm1/Ubqln1	6
838	F2_commons	GO:0031941	filamentous actin	6/1407	38/28804	0.00969735	0.0202108	0.00909601	Arpc2/Arpc3/Dpysl3/Jam3/Pdlim5/Myo1c	6
839	F2_commons	GO:0034364	high-density lipoprotein particle	6/1407	38/28804	0.00969735	0.0202108	0.00909601	App/Apoa1/Apoe/Clu/Hp/Hdlbp	6
840	F2_commons	GO:0051233	spindle midzone	6/1407	38/28804	0.00969735	0.0202108	0.00909601	Arl8a/App/Camk2b/Cdc42/Mapre2/Mapre3	6
841	F2_commons	GO:0098948	intrinsic component of postsynaptic specialization membrane	12/1407	114/28804	0.00987856	0.0205377	0.0092431	Adam22/Dlg2/Dlg4/Gabra1/Gria2/Lrrc7/Mpp2/Nrcam/Atp2b2/Ptprs/Ptprz1/Rtn4	12
842	F2_commons	GO:0012510	trans-Golgi network transport vesicle membrane	4/1407	18/28804	0.0100088	0.0207572	0.00934192	Ap1g1/Ap1m1/Cltc/Nrgn	4
843	F2_commons	GO:0031304	intrinsic component of mitochondrial inner membrane	7/1407	50/28804	0.0103888	0.0214924	0.00967277	Etfdh/Chchd6/Apoo/Apool/Slc25a3/Sfxn1/Sfxn3	7
844	F2_commons	GO:0005782	peroxisomal matrix	5/1407	28/28804	0.0106138	0.0218505	0.00983396	Hspd1/Eci2/Prdx1/Prdx5/Hsd17b4	5
845	F2_commons	GO:0031907	microbody lumen	5/1407	28/28804	0.0106138	0.0218505	0.00983396	Hspd1/Eci2/Prdx1/Prdx5/Hsd17b4	5
846	F2_commons	GO:0043034	costamere	4/1407	19/28804	0.0121959	0.0250463	0.0112722	Ank2/Dag1/Ahnak/Vcl	4
847	F2_commons	GO:0032281	AMPA glutamate receptor complex	5/1407	29/28804	0.0123203	0.0252401	0.0113595	Dlg4/Gria2/Abhd12/Nrn1/Sacm1l	5
848	F2_commons	GO:0001520	outer dense fiber	3/1407	11/28804	0.0142854	0.029054	0.0130759	Ak1/Marcks/Ddx6	3
849	F2_commons	GO:0042824	MHC class I peptide loading complex	3/1407	11/28804	0.0142854	0.029054	0.0130759	Tap2/Calr/Pdia3	3
850	F2_commons	GO:0099569	presynaptic cytoskeleton	3/1407	11/28804	0.0142854	0.029054	0.0130759	Nefl/Septin3/Pclo	3
851	F2_commons	GO:0043202	lysosomal lumen	4/1407	20/28804	0.0146665	0.0296856	0.0133602	Pld3/Hspa8/Scarb2/Lamp2	4
852	F2_commons	GO:0098644	complex of collagen trimers	4/1407	20/28804	0.0146665	0.0296856	0.0133602	Col1a1/Col3a1/Col1a2/Col4a2	4
853	F2_commons	GO:0034704	calcium channel complex	8/1407	66/28804	0.0147824	0.0298483	0.0134334	Calm3/Pde4d/Hspa2/Ryr2/Ptpa/Trpc4/Cacna2d1/Cacna2d2	8
854	F2_commons	GO:0005643	nuclear pore	9/1407	81/28804	0.0171595	0.0345653	0.0155563	Chmp3/Chmp4b/Eif5a/Ran/Kpnb1/Sec13/Ranbp1/Myo1c/Vps4a	9
855	F2_commons	GO:0005583	fibrillar collagen trimer	3/1407	12/28804	0.0183652	0.0362993	0.0163367	Col1a1/Col3a1/Col1a2	3
856	F2_commons	GO:0005750	mitochondrial respiratory chain complex III	3/1407	12/28804	0.0183652	0.0362993	0.0163367	Uqcrc1/Uqcrc2/Cyc1	3
857	F2_commons	GO:0005883	neurofilament	3/1407	12/28804	0.0183652	0.0362993	0.0163367	Ina/Nefh/Nefl	3
858	F2_commons	GO:0034709	methylosome	3/1407	12/28804	0.0183652	0.0362993	0.0163367	Clns1a/Prmt5/Snrpd1	3
859	F2_commons	GO:0043256	laminin complex	3/1407	12/28804	0.0183652	0.0362993	0.0163367	Lama5/Lamb2/Lamc1	3
860	F2_commons	GO:0045275	respiratory chain complex III	3/1407	12/28804	0.0183652	0.0362993	0.0163367	Uqcrc1/Uqcrc2/Cyc1	3
861	F2_commons	GO:0098643	banded collagen fibril	3/1407	12/28804	0.0183652	0.0362993	0.0163367	Col1a1/Col3a1/Col1a2	3
862	F2_commons	GO:1990531	phospholipid-translocating ATPase complex	3/1407	12/28804	0.0183652	0.0362993	0.0163367	Tmem30a/Atp8a1/Atp8a2	3
863	F2_commons	GO:0008328	ionotropic glutamate receptor complex	6/1407	44/28804	0.0193796	0.0382146	0.0171987	Dlg4/Gria2/Abhd12/Nrn1/Sacm1l/Ptk2b	6
864	F2_commons	GO:0001891	phagocytic cup	4/1407	22/28804	0.0204999	0.0402353	0.0181081	Coro1a/Dnm2/Rac1/Rack1	4
865	F2_commons	GO:0099243	extrinsic component of synaptic membrane	4/1407	22/28804	0.0204999	0.0402353	0.0181081	Ctnna2/Snap91/Farp1/Stxbp5	4
866	F2_commons	GO:0000015	phosphopyruvate hydratase complex	2/1407	5/28804	0.0216021	0.0416224	0.0187324	Eno1/Eno2	2
867	F2_commons	GO:0030868	smooth endoplasmic reticulum membrane	2/1407	5/28804	0.0216021	0.0416224	0.0187324	Aldob/Itpr1	2
868	F2_commons	GO:0031094	platelet dense tubular network	2/1407	5/28804	0.0216021	0.0416224	0.0187324	Ehd1/Itpr1	2
869	F2_commons	GO:0035061	interchromatin granule	2/1407	5/28804	0.0216021	0.0416224	0.0187324	Cpsf6/Tardbp	2
870	F2_commons	GO:0044316	cone cell pedicle	2/1407	5/28804	0.0216021	0.0416224	0.0187324	Pclo/Slc32a1	2
871	F2_commons	GO:0070418	DNA-dependent protein kinase complex	2/1407	5/28804	0.0216021	0.0416224	0.0187324	Xrcc5/Xrcc6	2
872	F2_commons	GO:0098826	endoplasmic reticulum tubular network membrane	2/1407	5/28804	0.0216021	0.0416224	0.0187324	Atl1/Rtn4	2
873	F2_commons	GO:0099029	anchored component of presynaptic active zone membrane	2/1407	5/28804	0.0216021	0.0416224	0.0187324	Flot2/Cacna2d1	2
874	F2_commons	GO:0030877	beta-catenin destruction complex	3/1407	13/28804	0.0230222	0.0440561	0.0198277	Cacybp/Gsk3a/Gsk3b	3
875	F2_commons	GO:0032009	early phagosome	3/1407	13/28804	0.0230222	0.0440561	0.0198277	Rab5a/Snx3/Syt7	3
876	F2_commons	GO:0044753	amphisome	3/1407	13/28804	0.0230222	0.0440561	0.0198277	Chmp3/Chmp4b/Sqstm1	3
877	F2_commons	GO:0008305	integrin complex	5/1407	34/28804	0.0236385	0.0451329	0.0203123	Itga2/Itgav/Itgb1/Itgb2/Itgb8	5
878	F2_commons	GO:0098878	neurotransmitter receptor complex	6/1407	46/28804	0.0236968	0.0451418	0.0203164	Dlg4/Gria2/Abhd12/Nrn1/Sacm1l/Ptk2b	6

## Sheet: Human_BDEVs_GO_F1- F1+
	Cluster	ID	Description	GeneRatio	BgRatio	pvalue	p.adjust	qvalue	geneID	Count
1	F1-_abundant	GO:0099572	postsynaptic specialization	21/277	342/19869	1.58144e-08	3.85427e-06	2.65528e-06	ADD1/BAIAP2/CTNNB1/CTNND2/DMTN/ADD3/RHEB/HIP1R/PALM/PRRT2/BSN/ARHGAP44/SLC8A1/SYN1/TSC2/CPEB3/DLGAP1/FXR2/GABRA4/RPL8/SH3GL3	21
2	F1-_abundant	GO:0014069	postsynaptic density	20/277	321/19869	2.75894e-08	3.85427e-06	2.65528e-06	ADD1/BAIAP2/CTNNB1/CTNND2/DMTN/ADD3/RHEB/HIP1R/PALM/PRRT2/BSN/ARHGAP44/SLC8A1/SYN1/TSC2/CPEB3/DLGAP1/FXR2/RPL8/SH3GL3	20
3	F1-_abundant	GO:0030133	transport vesicle	23/277	423/19869	3.10142e-08	3.85427e-06	2.65528e-06	CLTA/CLTB/MAP6/PPT1/PHAF1/PRRT2/BSN/ROGDI/SEC31A/RAB5B/RAB7A/SCAMP1/SYN1/STX12/STX7/VPS45/ARFGEF3/COPG1/PCSK2/RAB9A/TMED9/TMEM163/VAMP7	23
4	F1-_abundant	GO:0032279	asymmetric synapse	20/277	327/19869	3.75011e-08	3.85427e-06	2.65528e-06	ADD1/BAIAP2/CTNNB1/CTNND2/DMTN/ADD3/RHEB/HIP1R/PALM/PRRT2/BSN/ARHGAP44/SLC8A1/SYN1/TSC2/CPEB3/DLGAP1/FXR2/RPL8/SH3GL3	20
5	F1-_abundant	GO:0008021	synaptic vesicle	16/277	208/19869	3.91694e-08	3.85427e-06	2.65528e-06	CLTA/CLTB/PPT1/PHAF1/PRRT2/BSN/ROGDI/RAB5B/RAB7A/SCAMP1/SYN1/STX12/STX7/VPS45/TMED9/TMEM163	16
6	F1-_abundant	GO:0005938	cell cortex	19/277	312/19869	8.87817e-08	7.2801e-06	5.01538e-06	ACTN2/CAPN2/CTNNB1/CLTA/CLTB/CTBP1/DMTN/EMD/ADD3/HIP1R/ITPR2/MYH9/NCL/BSN/SPTB/FLNB/FMN2/KRT19/STIM1	19
7	F1-_abundant	GO:0098984	neuron to neuron synapse	20/277	351/19869	1.1948e-07	7.6249e-06	5.25293e-06	ADD1/BAIAP2/CTNNB1/CTNND2/DMTN/ADD3/RHEB/HIP1R/PALM/PRRT2/BSN/ARHGAP44/SLC8A1/SYN1/TSC2/CPEB3/DLGAP1/FXR2/RPL8/SH3GL3	20
8	F1-_abundant	GO:0070382	exocytic vesicle	16/277	226/19869	1.23982e-07	7.6249e-06	5.25293e-06	CLTA/CLTB/PPT1/PHAF1/PRRT2/BSN/ROGDI/RAB5B/RAB7A/SCAMP1/SYN1/STX12/STX7/VPS45/TMED9/TMEM163	16
9	F1-_abundant	GO:0005874	microtubule	23/277	466/19869	1.78198e-07	9.74148e-06	6.71108e-06	BAIAP2/DYNC1I1/DYNC1I2/DYNC1LI1/EMD/KIF5C/KLC1/KIF2A/DCXR/MAP1A/MAP2/MAP6/SLC8A1/CCT7/TUBB/TUBB2B/APC/CYLD/KLC2/LRPPRC/REEP2/STIM1/TBCE	23
10	F1-_abundant	GO:0030658	transport vesicle membrane	15/277	222/19869	5.62023e-07	2.35048e-05	1.61929e-05	CLTA/CLTB/MAP6/PHAF1/PRRT2/BSN/SEC31A/RAB5B/RAB7A/SCAMP1/SYN1/STX12/ARFGEF3/TMEM163/VAMP7	15
11	F1-_abundant	GO:0030672	synaptic vesicle membrane	11/277	114/19869	5.73287e-07	2.35048e-05	1.61929e-05	CLTA/CLTB/PHAF1/PRRT2/BSN/RAB5B/RAB7A/SCAMP1/SYN1/STX12/TMEM163	11
12	F1-_abundant	GO:0099501	exocytic vesicle membrane	11/277	114/19869	5.73287e-07	2.35048e-05	1.61929e-05	CLTA/CLTB/PHAF1/PRRT2/BSN/RAB5B/RAB7A/SCAMP1/SYN1/STX12/TMEM163	11
13	F1-_abundant	GO:0022626	cytosolic ribosome	10/277	105/19869	2.1228e-06	8.03399e-05	5.53476e-05	RPS23/RPS26/RPS27L/RPSA/RPL23/RPL29/FAU/FXR2/RPL8/RPS10	10
14	F1-_abundant	GO:0120111	neuron projection cytoplasm	9/277	90/19869	4.6034e-06	0.000161777	0.000111451	ARL8B/AP3D1/BAIAP2/MAPK8IP3/HSPB1/HIP1R/KIF5C/MAP1A/MAP2	9
15	F1-_abundant	GO:0099568	cytoplasmic region	15/277	285/19869	1.21548e-05	0.000398678	0.000274657	ARL8B/AP3D1/BAIAP2/CTNNB1/MAPK8IP3/CLTA/CLTB/CTBP1/HSPB1/HIP1R/KIF5C/MAP1A/MAP2/BSN/PRKACA	15
16	F1-_abundant	GO:0030426	growth cone	11/277	167/19869	2.34413e-05	0.000692732	0.000477235	ATCAY/MAPK8IP3/KIF5C/KLC1/MAP2/USP9X/TWF2/MYO5A/ADCY10/CNR1/FXR2	11
17	F1-_abundant	GO:0098563	intrinsic component of synaptic vesicle membrane	6/277	42/19869	2.39359e-05	0.000692732	0.000477235	RAB5B/RAB7A/SCAMP1/SYN1/STX12/TMEM163	6
18	F1-_abundant	GO:0030427	site of polarized growth	11/277	173/19869	3.2499e-05	0.00086184	0.000593737	ATCAY/MAPK8IP3/KIF5C/KLC1/MAP2/USP9X/TWF2/MYO5A/ADCY10/CNR1/FXR2	11
19	F1-_abundant	GO:0022627	cytosolic small ribosomal subunit	6/277	45/19869	3.58863e-05	0.00086184	0.000593737	RPS23/RPS26/RPS27L/RPSA/FAU/RPS10	6
20	F1-_abundant	GO:0043197	dendritic spine	11/277	175/19869	3.61236e-05	0.00086184	0.000593737	ACTN2/BAIAP2/HIP1R/PALM/PRRT2/ARHGAP44/SLC8A1/FXR2/LPAR1/MOB4/PRKACA	11
21	F1-_abundant	GO:0044309	neuron spine	11/277	176/19869	3.8063e-05	0.00086184	0.000593737	ACTN2/BAIAP2/HIP1R/PALM/PRRT2/ARHGAP44/SLC8A1/FXR2/LPAR1/MOB4/PRKACA	11
22	F1-_abundant	GO:0150034	distal axon	14/277	278/19869	3.85376e-05	0.00086184	0.000593737	AP3D1/ATCAY/MAPK8IP3/KIF5C/KLC1/MAP2/USP9X/PRRT2/SLC8A1/TWF2/MYO5A/ADCY10/CNR1/FXR2	14
23	F1-_abundant	GO:0044391	ribosomal subunit	11/277	188/19869	6.93169e-05	0.00148278	0.00102151	RPS23/RPS26/RPS27L/RPSA/RPL23/RPL29/FAU/FXR2/MRPL15/RPL8/RPS10	11
24	F1-_abundant	GO:0005925	focal adhesion	17/277	422/19869	9.69597e-05	0.00190817	0.00131457	YWHAB/RPL23/ACTN2/ADD1/CAPN2/CTNNB1/GAK/HSPB1/MYH9/CASK/TLN2/HACD3/AIF1L/CSPG4/FLNB/RPL8/RPS10	17
25	F1-_abundant	GO:0031143	pseudopodium	4/277	18/19869	9.69598e-05	0.00190817	0.00131457	ACTN2/ARRB1/CAPN2/VAMP7	4
26	F1-_abundant	GO:0030055	cell-substrate junction	17/277	432/19869	0.000128495	0.00243152	0.00167512	YWHAB/RPL23/ACTN2/ADD1/CAPN2/CTNNB1/GAK/HSPB1/MYH9/CASK/TLN2/HACD3/AIF1L/CSPG4/FLNB/RPL8/RPS10	17
27	F1-_abundant	GO:0030120	vesicle coat	6/277	57/19869	0.000139023	0.00250441	0.00172533	NECAP1/CLTA/CLTB/SEC31A/CLINT1/COPG1	6
28	F1-_abundant	GO:0099092	postsynaptic density, intracellular component	3/277	8/19869	0.000142527	0.00250441	0.00172533	BAIAP2/CTNNB1/SH3GL3	3
29	F1-_abundant	GO:0043198	dendritic shaft	5/277	38/19869	0.000174957	0.00296823	0.00204487	BAIAP2/MAP1A/MAP2/SLC8A1/LPAR1	5
30	F1-_abundant	GO:0099738	cell cortex region	5/277	39/19869	0.000198418	0.00325406	0.00224178	CTNNB1/CLTA/CLTB/CTBP1/BSN	5
31	F1-_abundant	GO:1904115	axon cytoplasm	6/277	62/19869	0.000222214	0.00348328	0.00239969	ARL8B/AP3D1/MAPK8IP3/HSPB1/KIF5C/MAP1A	6
32	F1-_abundant	GO:0043025	neuronal cell body	18/277	497/19869	0.000228328	0.00348328	0.00239969	APOB/BAIAP2/CAPN2/CTNND2/DMWD/HIP1R/KIF5C/MAP1A/MAP2/PPT1/ROGDI/SLC8A1/STRN3/ADCY10/FXR2/LPAR1/MOB4/PCSK2	18
33	F1-_abundant	GO:0030117	membrane coat	7/277	89/19869	0.000246751	0.00348328	0.00239969	NECAP1/AP3D1/CLTA/CLTB/SEC31A/CLINT1/COPG1	7
34	F1-_abundant	GO:0048475	coated membrane	7/277	89/19869	0.000246751	0.00348328	0.00239969	NECAP1/AP3D1/CLTA/CLTB/SEC31A/CLINT1/COPG1	7
35	F1-_abundant	GO:0005769	early endosome	16/277	414/19869	0.000247794	0.00348328	0.00239969	AP3D1/APOB/CLVS2/SERPINB1/NAPEPLD/RAB5B/RAB5C/SNX1/STX12/STX7/MYO5A/GGA1/HTT/PPP1R21/SH3GL3/TMEM163	16
36	F1-_abundant	GO:0031901	early endosome membrane	10/277	183/19869	0.000257211	0.00351521	0.00242169	CLVS2/NAPEPLD/RAB5B/RAB5C/SNX1/STX12/STX7/GGA1/SH3GL3/TMEM163	10
37	F1-_abundant	GO:0031252	cell leading edge	16/277	421/19869	0.000298593	0.00387323	0.00266834	BAIAP2/CAPRIN1/CTNNB1/HIP1R/MYH9/ARHGAP44/SNX1/SLK/TLN2/TWF2/MYO5A/AIF1L/APC/CSPG4/GABRA4/VAMP7	16
38	F1-_abundant	GO:0099091	postsynaptic specialization, intracellular component	3/277	10/19869	0.000299152	0.00387323	0.00266834	BAIAP2/CTNNB1/SH3GL3	3
39	F1-_abundant	GO:0005802	trans-Golgi network	12/277	262/19869	0.000329057	0.00415119	0.00285982	CLTA/CLTB/CLVS2/PHAF1/SCAMP1/SCAMP3/MYO18A/VPS52/GGA1/OPTN/RAB9A/VAMP7	12
40	F1-_abundant	GO:0005840	ribosome	11/277	232/19869	0.000433606	0.00533335	0.00367424	RPS23/RPS26/RPS27L/RPSA/RPL23/RPL29/FAU/FXR2/MRPL15/RPL8/RPS10	11
41	F1-_abundant	GO:0055037	recycling endosome	10/277	198/19869	0.00048063	0.00566327	0.00390153	DYNC1I1/ARHGAP44/SCAMP1/SCAMP3/STX12/STX7/TBC1D17/MYO5A/VPS52/OPTN	10
42	F1-_abundant	GO:0030018	Z disc	8/277	130/19869	0.00048345	0.00566327	0.00390153	ACTN2/CAB39/CTNNB1/HSPB1/FKBP1A/SLC8A1/FLNB/KRT19	8
43	F1-_abundant	GO:0098685	Schaffer collateral - CA1 synapse	6/277	72/19869	0.000502881	0.00575389	0.00396396	BAIAP2/CTNNB1/CASK/BSN/SYN1/TUBB2B	6
44	F1-_abundant	GO:0098993	anchored component of synaptic vesicle membrane	3/277	12/19869	0.000537213	0.00600702	0.00413834	RAB5B/RAB7A/SYN1	3
45	F1-_abundant	GO:0005875	microtubule associated complex	9/277	166/19869	0.000550512	0.00601893	0.00414655	DYNC1I1/DYNC1I2/DYNC1LI1/KIF5C/KLC1/KIF2A/MAP1A/MAP2/KLC2	9
46	F1-_abundant	GO:0015935	small ribosomal subunit	6/277	77/19869	0.000720183	0.00770282	0.00530661	RPS23/RPS26/RPS27L/RPSA/FAU/RPS10	6
47	F1-_abundant	GO:0030125	clathrin vesicle coat	4/277	30/19869	0.000761334	0.00785484	0.00541133	NECAP1/CLTA/CLTB/CLINT1	4
48	F1-_abundant	GO:0030136	clathrin-coated vesicle	10/277	211/19869	0.000786871	0.00785484	0.00541133	NECAP1/APOB/CLTA/CLTB/CLVS2/HIP1R/SCAMP1/CLINT1/TMED9/VAMP7	10
49	F1-_abundant	GO:0030175	filopodium	7/277	108/19869	0.000798256	0.00785484	0.00541133	ACTN2/BAIAP2/MAP2/PALM/TWF2/MYO5A/FXR2	7
50	F1-_abundant	GO:0030863	cortical cytoskeleton	7/277	108/19869	0.000798256	0.00785484	0.00541133	ACTN2/CAPN2/DMTN/MYH9/BSN/SPTB/KRT19	7
51	F1-_abundant	GO:0032839	dendrite cytoplasm	4/277	31/19869	0.000864622	0.00834106	0.0057463	BAIAP2/HIP1R/KIF5C/MAP2	4
52	F1-_abundant	GO:0031674	I band	8/277	143/19869	0.000905909	0.00857129	0.00590491	ACTN2/CAB39/CTNNB1/HSPB1/FKBP1A/SLC8A1/FLNB/KRT19	8
53	F1-_abundant	GO:0005819	spindle	15/277	426/19869	0.0010001	0.00914621	0.00630098	ARL8B/CTNNB1/CLTA/DYNC1I1/DYNC1LI1/EMD/HSPB1/KIF2A/MAP7D1/MYH9/TUBB/TUBB2B/CYLD/FMN2/NUDCD2	15
54	F1-_abundant	GO:1905369	endopeptidase complex	6/277	82/19869	0.00100385	0.00914621	0.00630098	PSMC3/PSMC5/CAPN2/HSPB1/PSMB8/RAD23A	6
55	F1-_abundant	GO:0042734	presynaptic membrane	8/277	148/19869	0.00113147	0.0101215	0.00697288	KCTD12/CTNNB1/CLTA/CLTB/CASK/PRRT2/CNR1/CNTNAP4	8
56	F1-_abundant	GO:0098858	actin-based cell projection	10/277	223/19869	0.00119743	0.0105203	0.0072476	ACTN2/BAIAP2/CTNNB1/DCXR/MAP2/PALM/TWF2/MYO5A/FMN2/FXR2	10
57	F1-_abundant	GO:0098831	presynaptic active zone cytoplasmic component	3/277	16/19869	0.00131213	0.0113257	0.00780249	CTNNB1/CTBP1/BSN	3
58	F1-_abundant	GO:0000502	proteasome complex	5/277	59/19869	0.00137567	0.0116695	0.0080393	PSMC3/PSMC5/HSPB1/PSMB8/RAD23A	5
59	F1-_abundant	GO:0030135	coated vesicle	12/277	310/19869	0.00143384	0.0119568	0.00823722	NECAP1/APOB/CLTA/CLTB/CLVS2/HIP1R/SEC31A/SCAMP1/CLINT1/COPG1/TMED9/VAMP7	12
60	F1-_abundant	GO:0098843	postsynaptic endocytic zone	2/277	5/19869	0.00188362	0.0150765	0.0103865	CLTA/CLTB	2
61	F1-_abundant	GO:1902737	dendritic filopodium	2/277	5/19869	0.00188362	0.0150765	0.0103865	MAP2/FXR2	2
62	F1-_abundant	GO:0030662	coated vesicle membrane	9/277	198/19869	0.00189989	0.0150765	0.0103865	NECAP1/APOB/CLTA/CLTB/HIP1R/SEC31A/CLINT1/COPG1/VAMP7	9
63	F1-_abundant	GO:0032838	plasma membrane bounded cell projection cytoplasm	10/277	246/19869	0.00246856	0.0192783	0.0132811	ARL8B/AP3D1/BAIAP2/MAPK8IP3/HSPB1/HIP1R/KIF5C/MAP1A/MAP2/PRKACA	10
64	F1-_abundant	GO:0030665	clathrin-coated vesicle membrane	7/277	132/19869	0.00254596	0.0195721	0.0134836	NECAP1/APOB/CLTA/CLTB/HIP1R/CLINT1/VAMP7	7
65	F1-_abundant	GO:0097060	synaptic membrane	13/277	378/19869	0.00262129	0.0198411	0.0136689	SNTA1/BAIAP2/KCTD12/CTNNB1/CLTA/CLTB/HIP1R/CASK/PRRT2/SLC8A1/CNR1/CNTNAP4/GABRA4	13
66	F1-_abundant	GO:0032541	cortical endoplasmic reticulum	2/277	6/19869	0.00279945	0.0205571	0.0141622	EMD/STIM1	2
67	F1-_abundant	GO:0098835	presynaptic endocytic zone membrane	2/277	6/19869	0.00279945	0.0205571	0.0141622	CLTA/CLTB	2
68	F1-_abundant	GO:0032588	trans-Golgi network membrane	6/277	101/19869	0.0029183	0.0211059	0.0145402	CLTA/CLVS2/SCAMP1/SCAMP3/VPS52/RAB9A	6
69	F1-_abundant	GO:0016327	apicolateral plasma membrane	3/277	21/19869	0.00295997	0.0211059	0.0145402	CTNNB1/PALM/KRT19	3
70	F1-_abundant	GO:0005905	clathrin-coated pit	5/277	71/19869	0.00312539	0.021967	0.0151335	NECAP1/ARRB1/CLTA/CLTB/HIP1R	5
71	F1-_abundant	GO:0098791	Golgi apparatus subcompartment	13/277	387/19869	0.00320409	0.0221245	0.0152419	CLTA/CLTB/CLVS2/PHAF1/SCAMP1/SCAMP3/MYO18A/VPS52/GGA1/MOB4/OPTN/RAB9A/VAMP7	13
72	F1-_abundant	GO:0030118	clathrin coat	4/277	44/19869	0.00323773	0.0221245	0.0152419	NECAP1/CLTA/CLTB/CLINT1	4
73	F1-_abundant	GO:0030139	endocytic vesicle	12/277	343/19869	0.00329707	0.0222213	0.0153087	APOB/CLTA/CLTB/RAB5B/RAB5C/RAB7A/STX12/STX7/FLNB/LPAR1/RAB9A/VAMP7	12
74	F1-_abundant	GO:0001726	ruffle	8/277	178/19869	0.0035869	0.023848	0.0164293	BAIAP2/HIP1R/MYH9/TLN2/MYO5A/AIF1L/APC/CSPG4	8
75	F1-_abundant	GO:0005868	cytoplasmic dynein complex	3/277	23/19869	0.00386132	0.0248123	0.0170936	DYNC1I1/DYNC1I2/DYNC1LI1	3
76	F1-_abundant	GO:0071541	eukaryotic translation initiation factor 3 complex, eIF3m	2/277	7/19869	0.00388322	0.0248123	0.0170936	EIF3D/EIF3F	2
77	F1-_abundant	GO:0098833	presynaptic endocytic zone	2/277	7/19869	0.00388322	0.0248123	0.0170936	CLTA/CLTB	2
78	F1-_abundant	GO:0048786	presynaptic active zone	5/277	75/19869	0.00396107	0.0249852	0.0172127	CTNNB1/CTBP1/BSN/ARHGAP44/SYN1	5
79	F1-_abundant	GO:0071782	endoplasmic reticulum tubular network	3/277	24/19869	0.0043679	0.0270146	0.0186108	EMD/REEP2/STIM1	3
80	F1-_abundant	GO:0042470	melanosome	6/277	110/19869	0.00444753	0.0270146	0.0186108	YWHAB/RAB5B/RAB5C/RAB7A/MYO5A/RAB9A	6
81	F1-_abundant	GO:0048770	pigment granule	6/277	110/19869	0.00444753	0.0270146	0.0186108	YWHAB/RAB5B/RAB5C/RAB7A/MYO5A/RAB9A	6
82	F1-_abundant	GO:0005871	kinesin complex	4/277	49/19869	0.00478658	0.0287195	0.0197854	KIF5C/KLC1/KIF2A/KLC2	4
83	F1-_abundant	GO:0019898	extrinsic component of membrane	11/277	316/19869	0.00499519	0.02961	0.0203989	BST1/CTNNB1/ESYT2/FKBP1A/PIK3R1/RAB7A/SYN1/APC/CYLD/MGLL/PAM16	11
84	F1-_abundant	GO:0042382	paraspeckles	2/277	8/19869	0.00513012	0.0300478	0.0207005	CPSF6/NUDT21	2
85	F1-_abundant	GO:0030864	cortical actin cytoskeleton	5/277	80/19869	0.00521643	0.0301939	0.0208011	ACTN2/CAPN2/MYH9/SPTB/KRT19	5
86	F1-_abundant	GO:0005884	actin filament	6/277	114/19869	0.00528953	0.030261	0.0208474	ACTN2/DMTN/TWF2/MYO5A/AIF1L/POF1B	6
87	F1-_abundant	GO:0030016	myofibril	9/277	233/19869	0.0055666	0.0314801	0.0216872	ACTN2/CAB39/CTNNB1/HSPB1/FKBP1A/SLC8A1/TWF2/FLNB/KRT19	9
88	F1-_abundant	GO:1905368	peptidase complex	6/277	118/19869	0.00624281	0.0345745	0.0238189	PSMC3/PSMC5/CAPN2/HSPB1/PSMB8/RAD23A	6
89	F1-_abundant	GO:0031300	intrinsic component of organelle membrane	13/277	420/19869	0.00630656	0.0345745	0.0238189	ATP13A1/ESYT2/RER1/RAB5B/RAB7A/SCAMP1/SYN1/STX12/HACD3/CNR1/MPC1/STIM1/TMEM163	13
90	F1-_abundant	GO:0008540	proteasome regulatory particle, base subcomplex	2/277	9/19869	0.00653542	0.0345745	0.0238189	PSMC3/PSMC5	2
91	F1-_abundant	GO:0014731	spectrin-associated cytoskeleton	2/277	9/19869	0.00653542	0.0345745	0.0238189	DMTN/SPTB	2
92	F1-_abundant	GO:0031095	platelet dense tubular network membrane	2/277	9/19869	0.00653542	0.0345745	0.0238189	DMTN/ITPR2	2
93	F1-_abundant	GO:0099523	presynaptic cytosol	2/277	9/19869	0.00653542	0.0345745	0.0238189	BAIAP2/HTT	2
94	F1-_abundant	GO:0031312	extrinsic component of organelle membrane	4/277	54/19869	0.0067683	0.0354256	0.0244053	FKBP1A/RAB7A/SYN1/PAM16	4
95	F1-_abundant	GO:0043292	contractile fiber	9/277	242/19869	0.00707549	0.0366436	0.0252444	ACTN2/CAB39/CTNNB1/HSPB1/FKBP1A/SLC8A1/TWF2/FLNB/KRT19	9
96	F1-_abundant	GO:0030027	lamellipodium	8/277	203/19869	0.00779594	0.0399542	0.0275251	BAIAP2/CAPRIN1/CTNNB1/SNX1/TWF2/APC/CSPG4/VAMP7	8
97	F1-_abundant	GO:0031235	intrinsic component of the cytoplasmic side of the plasma membrane	2/277	10/19869	0.00809448	0.0405573	0.0279407	PALM/SPTB	2
98	F1-_abundant	GO:0005798	Golgi-associated vesicle	5/277	89/19869	0.00814428	0.0405573	0.0279407	CLTA/CLTB/MAP6/COPG1/TMED9	5
99	F1-_abundant	GO:0030285	integral component of synaptic vesicle membrane	3/277	30/19869	0.00823998	0.0405573	0.0279407	SCAMP1/STX12/TMEM163	3
100	F1-_abundant	GO:0036464	cytoplasmic ribonucleoprotein granule	9/277	248/19869	0.00824336	0.0405573	0.0279407	PSMC3/CAPRIN1/DYNC1I1/TRIM25/SERPINB1/NCL/TUBB/FXR2/TARDBP	9
101	F1-_abundant	GO:0042788	polysomal ribosome	3/277	31/19869	0.0090302	0.0439887	0.0303046	RPS23/RPS26/RPL8	3
102	F1-_abundant	GO:0031253	cell projection membrane	11/277	344/19869	0.00919784	0.0440829	0.0303694	CTNNB1/CLTB/DMTN/HIP1R/NAPEPLD/PALM/CASK/AIF1L/APC/CSPG4/GABRA4	11
103	F1-_abundant	GO:0022625	cytosolic large ribosomal subunit	4/277	59/19869	0.00922873	0.0440829	0.0303694	RPL23/RPL29/FXR2/RPL8	4
104	F1-_abundant	GO:0017101	aminoacyl-tRNA synthetase multienzyme complex	2/277	11/19869	0.00980279	0.0454997	0.0313456	EPRS1/EEF1E1	2
105	F1-_abundant	GO:0030877	beta-catenin destruction complex	2/277	11/19869	0.00980279	0.0454997	0.0313456	CTNNB1/APC	2
106	F1-_abundant	GO:0031094	platelet dense tubular network	2/277	11/19869	0.00980279	0.0454997	0.0313456	DMTN/ITPR2	2
107	F1-_abundant	GO:0030017	sarcomere	8/277	214/19869	0.0105243	0.0483922	0.0333383	ACTN2/CAB39/CTNNB1/HSPB1/FKBP1A/SLC8A1/FLNB/KRT19	8
108	F1+_abundant	GO:0098800	inner mitochondrial membrane protein complex	33/449	158/19869	1.28331e-22	7.64852e-20	5.37639e-20	ATP5PB/ATP5F1A/ATP5F1B/ATP5PD/ATP5MG/ATP5PO/UQCRB/UQCRQ/UQCRFS1/COX4I1/COX6C/NDUFA7/NDUFA8/NDUFB4/NDUFB9/NDUFC2/NDUFS2/NDUFS3/NDUFS5/SDHA/APOO/ATP5F1E/ATP5ME/CHCHD3/MCU/MPC2/MTX2/NDUFA5/NDUFB11/NDUFB6/NDUFB7/NDUFS4/SPG7	33
109	F1+_abundant	GO:0098798	mitochondrial protein-containing complex	35/449	295/19869	1.01714e-15	3.03109e-13	2.13065e-13	SLC25A5/ATP5PB/ATP5F1A/ATP5F1B/ATP5PD/ATP5MG/ATP5PO/UQCRB/UQCRQ/UQCRFS1/COX4I1/COX6C/NDUFA7/NDUFA8/NDUFB4/NDUFB9/NDUFC2/NDUFS2/NDUFS3/NDUFS5/SDHA/VDAC1/APOO/ATP5F1E/ATP5ME/CHCHD3/MCU/MPC2/MTX2/NDUFA5/NDUFB11/NDUFB6/NDUFB7/NDUFS4/SPG7	35
110	F1+_abundant	GO:0005743	mitochondrial inner membrane	44/449	498/19869	1.10726e-14	2.19976e-12	1.54628e-12	SLC25A5/ATP5PB/ATP5F1A/ATP5F1B/ATP5PD/ATP5MG/ATP5PO/SLC25A12/UQCRB/UQCRQ/UQCRFS1/COX4I1/COX6C/SLC25A11/SLC25A22/NDUFA7/NDUFA8/NDUFB4/NDUFB9/NDUFC2/NDUFS2/NDUFS3/NDUFS5/SDHA/APOO/ATAD3A/ATP5F1E/ATP5ME/CHCHD3/COA3/CPT2/FECH/GATM/MCU/MPC2/MTX2/NDUFA5/NDUFB11/NDUFB6/NDUFB7/NDUFS4/SLC25A20/SPG7/TMEM11	44
111	F1+_abundant	GO:0098803	respiratory chain complex	19/449	91/19869	1.48662e-13	2.21506e-11	1.55704e-11	UQCRB/UQCRQ/UQCRFS1/COX4I1/COX6C/NDUFA7/NDUFA8/NDUFB4/NDUFB9/NDUFC2/NDUFS2/NDUFS3/NDUFS5/SDHA/NDUFA5/NDUFB11/NDUFB6/NDUFB7/NDUFS4	19
112	F1+_abundant	GO:0005746	mitochondrial respirasome	19/449	94/19869	2.77273e-13	3.3051e-11	2.32326e-11	UQCRB/UQCRQ/UQCRFS1/COX4I1/COX6C/NDUFA7/NDUFA8/NDUFB4/NDUFB9/NDUFC2/NDUFS2/NDUFS3/NDUFS5/SDHA/NDUFA5/NDUFB11/NDUFB6/NDUFB7/NDUFS4	19
113	F1+_abundant	GO:0070469	respirasome	19/449	101/19869	1.08461e-12	1.07738e-10	7.57322e-11	UQCRB/UQCRQ/UQCRFS1/COX4I1/COX6C/NDUFA7/NDUFA8/NDUFB4/NDUFB9/NDUFC2/NDUFS2/NDUFS3/NDUFS5/SDHA/NDUFA5/NDUFB11/NDUFB6/NDUFB7/NDUFS4	19
114	F1+_abundant	GO:0005747	mitochondrial respiratory chain complex I	13/449	49/19869	4.22701e-11	2.79922e-09	1.96766e-09	NDUFA7/NDUFA8/NDUFB4/NDUFB9/NDUFC2/NDUFS2/NDUFS3/NDUFS5/NDUFA5/NDUFB11/NDUFB6/NDUFB7/NDUFS4	13
115	F1+_abundant	GO:0030964	NADH dehydrogenase complex	13/449	49/19869	4.22701e-11	2.79922e-09	1.96766e-09	NDUFA7/NDUFA8/NDUFB4/NDUFB9/NDUFC2/NDUFS2/NDUFS3/NDUFS5/NDUFA5/NDUFB11/NDUFB6/NDUFB7/NDUFS4	13
116	F1+_abundant	GO:0045271	respiratory chain complex I	13/449	49/19869	4.22701e-11	2.79922e-09	1.96766e-09	NDUFA7/NDUFA8/NDUFB4/NDUFB9/NDUFC2/NDUFS2/NDUFS3/NDUFS5/NDUFA5/NDUFB11/NDUFB6/NDUFB7/NDUFS4	13
117	F1+_abundant	GO:1990204	oxidoreductase complex	18/449	125/19869	4.37929e-10	2.61006e-08	1.83469e-08	UQCRB/UQCRQ/UQCRFS1/NDUFA7/NDUFA8/NDUFB4/NDUFB9/NDUFC2/NDUFS2/NDUFS3/NDUFS5/SDHA/CYB5B/NDUFA5/NDUFB11/NDUFB6/NDUFB7/NDUFS4	18
118	F1+_abundant	GO:0005753	mitochondrial proton-transporting ATP synthase complex	8/449	21/19869	1.0048e-08	5.44418e-07	3.82689e-07	ATP5PB/ATP5F1A/ATP5F1B/ATP5PD/ATP5MG/ATP5PO/ATP5F1E/ATP5ME	8
119	F1+_abundant	GO:0045259	proton-transporting ATP synthase complex	8/449	22/19869	1.54789e-08	7.68785e-07	5.40404e-07	ATP5PB/ATP5F1A/ATP5F1B/ATP5PD/ATP5MG/ATP5PO/ATP5F1E/ATP5ME	8
120	F1+_abundant	GO:0097060	synaptic membrane	25/449	378/19869	1.85663e-06	8.28793e-05	5.82585e-05	CADM3/CNTN1/ADAM23/SYNJ1/CACNG3/CASK/CDH2/DAG1/DMD/DNM2/EXOC3/FXYD6/GRIN2B/ITSN1/LIN7B/NCSTN/NLGN2/NRXN1/NTRK3/PPP1R9B/SHANK2/SIGMAR1/SLC6A11/SRGAP2/UTRN	25
121	F1+_abundant	GO:1902495	transmembrane transporter complex	25/449	379/19869	1.94683e-06	8.28793e-05	5.82585e-05	UQCRB/UQCRQ/UQCRFS1/NDUFA7/NDUFA8/NDUFB4/NDUFB9/NDUFC2/NDUFS2/NDUFS3/NDUFS5/CACNA1E/CACNA2D2/CACNG3/GRIN2B/HCN1/HCN4/KCNMB4/MCU/NDUFA5/NDUFB11/NDUFB6/NDUFB7/NDUFS4/TTYH2	25
122	F1+_abundant	GO:0000276	mitochondrial proton-transporting ATP synthase complex, coupling factor F(o)	5/449	11/19869	2.37999e-06	9.45649e-05	6.64727e-05	ATP5PB/ATP5PD/ATP5MG/ATP5PO/ATP5ME	5
123	F1+_abundant	GO:1990351	transporter complex	25/449	405/19869	6.27927e-06	0.000226216	0.000159015	UQCRB/UQCRQ/UQCRFS1/NDUFA7/NDUFA8/NDUFB4/NDUFB9/NDUFC2/NDUFS2/NDUFS3/NDUFS5/CACNA1E/CACNA2D2/CACNG3/GRIN2B/HCN1/HCN4/KCNMB4/MCU/NDUFA5/NDUFB11/NDUFB6/NDUFB7/NDUFS4/TTYH2	25
124	F1+_abundant	GO:0030055	cell-substrate junction	26/449	432/19869	6.45248e-06	0.000226216	0.000159015	CD59/CPNE3/NCKAP1/THY1/ACTG1/ARPC5/CASK/CD99/CDH2/DAG1/DCTN4/DMD/DNM2/FERMT3/ITGB5/LIMS1/MPZL1/NCSTN/PCBP2/PDGFRB/RPL5/RPS13/RRAS/SDCBP/SORBS1/YES1	26
125	F1+_abundant	GO:0045261	proton-transporting ATP synthase complex, catalytic core F(1)	4/449	7/19869	8.53333e-06	0.000282548	0.000198612	ATP5F1A/ATP5F1B/ATP5PO/ATP5F1E	4
126	F1+_abundant	GO:0045263	proton-transporting ATP synthase complex, coupling factor F(o)	5/449	14/19869	9.74961e-06	0.00030583	0.000214978	ATP5PB/ATP5PD/ATP5MG/ATP5PO/ATP5ME	5
127	F1+_abundant	GO:0016469	proton-transporting two-sector ATPase complex	8/449	50/19869	1.49227e-05	0.000444696	0.000312591	ATP5PB/ATP5F1A/ATP5F1B/ATP5PD/ATP5MG/ATP5PO/ATP5F1E/ATP5ME	8
128	F1+_abundant	GO:0030027	lamellipodium	16/449	203/19869	1.61266e-05	0.000457689	0.000321724	NCKAP1/ARPC5/CAPRIN1/CDC42BPA/CDC42BPB/CDH2/DAG1/DDX3X/DNM2/ITSN1/NRBP1/PODXL/PPP1R9B/PTPRM/SRCIN1/SRGAP2	16
129	F1+_abundant	GO:0005925	focal adhesion	24/449	422/19869	3.65387e-05	0.000989868	0.000695809	CD59/CPNE3/NCKAP1/THY1/ACTG1/ARPC5/CASK/CD99/CDH2/DAG1/DCTN4/DNM2/ITGB5/LIMS1/MPZL1/NCSTN/PCBP2/PDGFRB/RPL5/RPS13/RRAS/SDCBP/SORBS1/YES1	24
130	F1+_abundant	GO:0005759	mitochondrial matrix	26/449	483/19869	4.41549e-05	0.00112991	0.00079425	SLC25A5/ATP5PB/ATP5F1A/ATP5F1B/TUFM/GLS/NDUFA7/NDUFS2/NDUFS3/PRDX3/VDAC1/ABHD10/ACAD8/AK4/ATAD3A/ATP5F1E/AUH/BCAT2/DGLUCY/FECH/HIBADH/LONP1/LYRM7/ME3/PCCA/TST	26
131	F1+_abundant	GO:0035577	azurophil granule membrane	8/449	58/19869	4.54997e-05	0.00112991	0.00079425	CPNE3/NDUFC2/STOM/BST2/LPCAT1/MGST1/NCSTN/SNAP29	8
132	F1+_abundant	GO:0005766	primary lysosome	13/449	155/19869	5.24981e-05	0.00120342	0.000845921	CPNE3/NDUFC2/PADI2/STOM/BST2/HEXB/LPCAT1/MGST1/NCSTN/RNASE3/SDCBP/SNAP29/TXNDC5	13
133	F1+_abundant	GO:0042582	azurophil granule	13/449	155/19869	5.24981e-05	0.00120342	0.000845921	CPNE3/NDUFC2/PADI2/STOM/BST2/HEXB/LPCAT1/MGST1/NCSTN/RNASE3/SDCBP/SNAP29/TXNDC5	13
134	F1+_abundant	GO:0031305	integral component of mitochondrial inner membrane	8/449	60/19869	5.83883e-05	0.00128887	0.000905986	APOO/CHCHD3/COA3/MCU/MPC2/MTX2/SPG7/TMEM11	8
135	F1+_abundant	GO:0031304	intrinsic component of mitochondrial inner membrane	8/449	61/19869	6.58911e-05	0.00140254	0.00098589	APOO/CHCHD3/COA3/MCU/MPC2/MTX2/SPG7/TMEM11	8
136	F1+_abundant	GO:0099572	postsynaptic specialization	20/449	342/19869	0.000110808	0.00216563	0.00152229	ARHGAP44/CACNG3/CDH2/DNM2/GRIN2B/IQSEC1/LIN7B/LRRC7/NLGN2/PAK2/PCBP2/PDLIM5/PKP4/PPP1R9B/RPS13/SHANK2/SIGMAR1/SRCIN1/SRGAP2/TSC2	20
137	F1+_abundant	GO:0031597	cytosolic proteasome complex	3/449	5/19869	0.000110823	0.00216563	0.00152229	PSMC4/PSMD14/UCHL5	3
138	F1+_abundant	GO:0030426	growth cone	13/449	167/19869	0.000112642	0.00216563	0.00152229	COPA/THY1/ARPC5/ATCAY/CSNK1E/DNM2/EXOC3/EXOC7/LAMP5/PPP1R9B/SHANK2/SIGMAR1/SLC2A13	13
139	F1+_abundant	GO:0042734	presynaptic membrane	12/449	148/19869	0.000139751	0.00252801	0.00177702	CADM3/CNTN1/ADAM23/CASK/CDH2/EXOC3/FXYD6/ITSN1/NCSTN/NLGN2/NRXN1/SLC6A11	12
140	F1+_abundant	GO:0014069	postsynaptic density	19/449	321/19869	0.000139974	0.00252801	0.00177702	ARHGAP44/CACNG3/CDH2/DNM2/GRIN2B/IQSEC1/LIN7B/LRRC7/PAK2/PCBP2/PDLIM5/PKP4/PPP1R9B/RPS13/SHANK2/SIGMAR1/SRCIN1/SRGAP2/TSC2	19
141	F1+_abundant	GO:0034774	secretory granule lumen	19/449	322/19869	0.000145714	0.00255428	0.00179549	PADI2/ACAA1/APRT/ARPC5/ATG7/CAMP/DDX3X/FERMT3/FN1/HEXB/LRRC7/MIF/NIT2/PNP/PSMD14/PSMD7/RNASE3/SDCBP/TXNDC5	19
142	F1+_abundant	GO:0098984	neuron to neuron synapse	20/449	351/19869	0.000156988	0.0026449	0.00185918	ARHGAP44/CACNG3/CDH2/DNM2/GRIN2B/IQSEC1/LIN7B/LRRC7/NLGN2/PAK2/PCBP2/PDLIM5/PKP4/PPP1R9B/RPS13/SHANK2/SIGMAR1/SRCIN1/SRGAP2/TSC2	20
143	F1+_abundant	GO:0030427	site of polarized growth	13/449	173/19869	0.000160484	0.0026449	0.00185918	COPA/THY1/ARPC5/ATCAY/CSNK1E/DNM2/EXOC3/EXOC7/LAMP5/PPP1R9B/SHANK2/SIGMAR1/SLC2A13	13
144	F1+_abundant	GO:0060205	cytoplasmic vesicle lumen	19/449	325/19869	0.000164197	0.0026449	0.00185918	PADI2/ACAA1/APRT/ARPC5/ATG7/CAMP/DDX3X/FERMT3/FN1/HEXB/LRRC7/MIF/NIT2/PNP/PSMD14/PSMD7/RNASE3/SDCBP/TXNDC5	19
145	F1+_abundant	GO:0031983	vesicle lumen	19/449	327/19869	0.000177634	0.00271462	0.00190819	PADI2/ACAA1/APRT/ARPC5/ATG7/CAMP/DDX3X/FERMT3/FN1/HEXB/LRRC7/MIF/NIT2/PNP/PSMD14/PSMD7/RNASE3/SDCBP/TXNDC5	19
146	F1+_abundant	GO:0032279	asymmetric synapse	19/449	327/19869	0.000177634	0.00271462	0.00190819	ARHGAP44/CACNG3/CDH2/DNM2/GRIN2B/IQSEC1/LIN7B/LRRC7/PAK2/PCBP2/PDLIM5/PKP4/PPP1R9B/RPS13/SHANK2/SIGMAR1/SRCIN1/SRGAP2/TSC2	19
147	F1+_abundant	GO:0000275	mitochondrial proton-transporting ATP synthase complex, catalytic sector F(1)	3/449	6/19869	0.000217921	0.00324703	0.00228244	ATP5F1A/ATP5F1B/ATP5F1E	3
148	F1+_abundant	GO:0031252	cell leading edge	22/449	421/19869	0.000255875	0.00363382	0.00255433	NCKAP1/THY1/APPL1/ARHGAP44/ARPC5/CAPRIN1/CDC42BPA/CDC42BPB/CDH2/DAG1/DDX3X/DNM2/ITSN1/LAMP5/MTMR9/NRBP1/PLEKHA1/PODXL/PPP1R9B/PTPRM/SRCIN1/SRGAP2	22
149	F1+_abundant	GO:0033177	proton-transporting two-sector ATPase complex, proton-transporting domain	5/449	26/19869	0.000256075	0.00363382	0.00255433	ATP5PB/ATP5PD/ATP5MG/ATP5PO/ATP5ME	5
150	F1+_abundant	GO:0000502	proteasome complex	7/449	59/19869	0.000355411	0.00492616	0.00346275	ADRM1/PSMC4/PSMD14/PSMD7/UBE3C/UBQLN1/UCHL5	7
151	F1+_abundant	GO:0005757	mitochondrial permeability transition pore complex	3/449	7/19869	0.000374962	0.00499848	0.00351359	SLC25A5/VDAC1/SPG7	3
152	F1+_abundant	GO:0000145	exocyst	4/449	16/19869	0.000377402	0.00499848	0.00351359	EXOC1/EXOC3/EXOC5/EXOC7	4
153	F1+_abundant	GO:0045211	postsynaptic membrane	16/449	269/19869	0.000437985	0.00567476	0.00398897	CNTN1/CACNG3/CDH2/DAG1/DMD/DNM2/FXYD6/GRIN2B/LIN7B/NLGN2/NTRK3/SHANK2/SIGMAR1/SLC6A11/SRGAP2/UTRN	16
154	F1+_abundant	GO:0045121	membrane raft	18/449	326/19869	0.00048072	0.00594064	0.00417586	ATP5F1A/CNTN1/STOM/THY1/VDAC1/BST2/CDH2/CRK/DAG1/DMD/EHD2/LAMTOR2/MLC1/PLPP1/PODXL/PPP2CA/SDCBP/SORBS1	18
155	F1+_abundant	GO:0009295	nucleoid	6/449	45/19869	0.000497219	0.00594064	0.00417586	SLC25A5/ATP5F1B/TUFM/VDAC1/ATAD3A/LONP1	6
156	F1+_abundant	GO:0042645	mitochondrial nucleoid	6/449	45/19869	0.000497219	0.00594064	0.00417586	SLC25A5/ATP5F1B/TUFM/VDAC1/ATAD3A/LONP1	6
157	F1+_abundant	GO:0098857	membrane microdomain	18/449	327/19869	0.000498376	0.00594064	0.00417586	ATP5F1A/CNTN1/STOM/THY1/VDAC1/BST2/CDH2/CRK/DAG1/DMD/EHD2/LAMTOR2/MLC1/PLPP1/PODXL/PPP2CA/SDCBP/SORBS1	18
158	F1+_abundant	GO:1905369	endopeptidase complex	8/449	82/19869	0.00052801	0.00617047	0.00433742	ADRM1/HTRA2/PSMC4/PSMD14/PSMD7/UBE3C/UBQLN1/UCHL5	8
159	F1+_abundant	GO:0005765	lysosomal membrane	21/449	418/19869	0.000587531	0.00660695	0.00464423	CPNE3/NDUFC2/STOM/BST2/CHMP2A/CHMP3/COL6A1/DAGLB/LAMP5/LAMTOR2/LMBRD1/LPCAT1/MEAK7/MGST1/NCSTN/SEC13/SNAP29/SPAG9/TECPR1/VPS13C/VPS18	21
160	F1+_abundant	GO:0098852	lytic vacuole membrane	21/449	418/19869	0.000587531	0.00660695	0.00464423	CPNE3/NDUFC2/STOM/BST2/CHMP2A/CHMP3/COL6A1/DAGLB/LAMP5/LAMTOR2/LMBRD1/LPCAT1/MEAK7/MGST1/NCSTN/SEC13/SNAP29/SPAG9/TECPR1/VPS13C/VPS18	21
161	F1+_abundant	GO:0150034	distal axon	16/449	278/19869	0.000626193	0.00691132	0.00485818	COPA/SYNJ1/THY1/ACTG1/ARPC5/ATCAY/CSNK1E/DNM2/EXOC3/EXOC7/LAMP5/PPP1R9B/PTPRN/SHANK2/SIGMAR1/SLC2A13	16
162	F1+_abundant	GO:0005838	proteasome regulatory particle	4/449	19/19869	0.000761699	0.00810665	0.00569843	ADRM1/PSMC4/PSMD14/PSMD7	4
163	F1+_abundant	GO:0033178	proton-transporting two-sector ATPase complex, catalytic domain	4/449	19/19869	0.000761699	0.00810665	0.00569843	ATP5F1A/ATP5F1B/ATP5PO/ATP5F1E	4
164	F1+_abundant	GO:0030667	secretory granule membrane	17/449	313/19869	0.00082102	0.0085847	0.00603446	CD59/CPNE3/NDUFC2/STOM/BST2/EXOC3/LAMTOR2/LPCAT1/MGST1/NCSTN/PTPRN2/SLC2A5/SNAP29/TMED2/TSPAN14/VAMP1/VPS13C	17
165	F1+_abundant	GO:0005774	vacuolar membrane	22/449	461/19869	0.000865839	0.00889724	0.00625415	CPNE3/NDUFC2/STOM/BST2/CHMP2A/CHMP3/COL6A1/DAGLB/LAMP5/LAMTOR2/LMBRD1/LPCAT1/MEAK7/MGST1/NCSTN/SEC13/SNAP29/SPAG9/TECPR1/VPS13C/VPS18/VPS4A	22
166	F1+_abundant	GO:0031968	organelle outer membrane	14/449	235/19869	0.000965628	0.00975448	0.00685673	TUFM/VDAC1/APOO/CHCHD3/CYB5B/MGST1/MTCH1/MTCH2/MTX2/RAB11FIP5/SIGMAR1/TMEM109/VAMP1/VPS13C	14
167	F1+_abundant	GO:0019867	outer membrane	14/449	237/19869	0.00104757	0.0102031	0.00717209	TUFM/VDAC1/APOO/CHCHD3/CYB5B/MGST1/MTCH1/MTCH2/MTX2/RAB11FIP5/SIGMAR1/TMEM109/VAMP1/VPS13C	14
168	F1+_abundant	GO:0042581	specific granule	11/449	160/19869	0.00105706	0.0102031	0.00717209	CD59/STOM/ACAA1/CAMP/LAMTOR2/LRRC7/NIT2/SLC2A5/STXBP3/TSPAN14/VAMP1	11
169	F1+_abundant	GO:0042383	sarcolemma	10/449	136/19869	0.0010614	0.0102031	0.00717209	AHNAK2/BGN/CDH2/COL6A1/DAG1/DMD/NCSTN/PPP3R1/SLC2A5/UTRN	10
170	F1+_abundant	GO:0032592	integral component of mitochondrial membrane	8/449	92/19869	0.00113408	0.0107287	0.00754156	APOO/CHCHD3/COA3/MCU/MPC2/MTX2/SPG7/TMEM11	8
171	F1+_abundant	GO:0070820	tertiary granule	11/449	164/19869	0.00129156	0.0119596	0.00840681	CD59/STOM/ASAH1/CAMP/GOLGA7/LAMTOR2/NIT2/PTPRN2/STXBP3/TSPAN14/VAMP1	11
172	F1+_abundant	GO:0098573	intrinsic component of mitochondrial membrane	8/449	94/19869	0.00130432	0.0119596	0.00840681	APOO/CHCHD3/COA3/MCU/MPC2/MTX2/SPG7/TMEM11	8
173	F1+_abundant	GO:1905368	peptidase complex	9/449	118/19869	0.00144541	0.0130525	0.00917503	ADRM1/HTRA2/PSMC4/PSMD14/PSMD7/SPG7/UBE3C/UBQLN1/UCHL5	9
174	F1+_abundant	GO:0022624	proteasome accessory complex	4/449	23/19869	0.00162018	0.0144123	0.0101309	ADRM1/PSMC4/PSMD14/PSMD7	4
175	F1+_abundant	GO:0043202	lysosomal lumen	8/449	98/19869	0.00170558	0.0149489	0.0105081	BCAN/NCAN/ASAH1/BGN/GC/HEXB/PDGFRB/TXNDC5	8
176	F1+_abundant	GO:0042641	actomyosin	7/449	78/19869	0.00190774	0.0164785	0.0115833	BAG3/CDC42BPA/CDC42BPB/DCTN4/MYL9/PDLIM5/SORBS1	7
177	F1+_abundant	GO:0062023	collagen-containing extracellular matrix	20/449	433/19869	0.00214602	0.0181846	0.0127826	BCAN/AGT/BCAM/BGN/C1QA/C1QB/C1QC/CASK/CDH2/COL4A1/COL4A2/COL6A1/CRELD1/DAG1/EDIL3/FN1/HAPLN4/HNRNPM/HTRA1/NID2	20
178	F1+_abundant	GO:1990062	RPAP3/R2TP/prefoldin-like complex	3/449	12/19869	0.00216629	0.0181846	0.0127826	PFDN6/RUVBL1/RUVBL2	3
179	F1+_abundant	GO:0098889	intrinsic component of presynaptic membrane	7/449	80/19869	0.00220745	0.0182727	0.0128445	CADM3/CNTN1/ADAM23/CDH2/FXYD6/NCSTN/SLC6A11	7
180	F1+_abundant	GO:0005775	vacuolar lumen	11/449	176/19869	0.00226325	0.0184781	0.0129888	BCAN/NCAN/PADI2/ASAH1/BGN/GC/HEXB/PDGFRB/RNASE3/SDCBP/TXNDC5	11
181	F1+_abundant	GO:0030496	midbody	12/449	203/19869	0.0023217	0.0186991	0.0131442	CELF2/CHMP2A/CHMP3/CIT/DNM2/EXOC1/EXOC3/EXOC5/EXOC7/PKP4/TTLL12/VPS4A	12
182	F1+_abundant	GO:0070069	cytochrome complex	5/449	42/19869	0.0024625	0.0195687	0.0137554	UQCRB/UQCRQ/UQCRFS1/COX4I1/COX6C	5
183	F1+_abundant	GO:0005912	adherens junction	11/449	179/19869	0.00258142	0.0202438	0.01423	CDH2/DAG1/LIN7B/PDLIM5/PKP4/PPP1R9B/PTPRM/SDCBP/SORBS1/TBCD/TJP2	11
184	F1+_abundant	GO:0099023	vesicle tethering complex	6/449	62/19869	0.00271988	0.0206308	0.014502	EXOC1/EXOC3/EXOC5/EXOC7/VPS18/VPS52	6
185	F1+_abundant	GO:0005741	mitochondrial outer membrane	12/449	207/19869	0.00272581	0.0206308	0.014502	TUFM/VDAC1/APOO/CHCHD3/CYB5B/MGST1/MTCH1/MTCH2/MTX2/RAB11FIP5/VAMP1/VPS13C	12
186	F1+_abundant	GO:0001401	SAM complex	3/449	13/19869	0.00276924	0.0206308	0.014502	APOO/CHCHD3/MTX2	3
187	F1+_abundant	GO:0140275	MIB complex	3/449	13/19869	0.00276924	0.0206308	0.014502	APOO/CHCHD3/MTX2	3
188	F1+_abundant	GO:0005750	mitochondrial respiratory chain complex III	3/449	14/19869	0.0034658	0.0251905	0.0177072	UQCRB/UQCRQ/UQCRFS1	3
189	F1+_abundant	GO:0045275	respiratory chain complex III	3/449	14/19869	0.0034658	0.0251905	0.0177072	UQCRB/UQCRQ/UQCRFS1	3
190	F1+_abundant	GO:0031011	Ino80 complex	3/449	15/19869	0.00426021	0.0302272	0.0212477	RUVBL1/RUVBL2/UCHL5	3
191	F1+_abundant	GO:0033290	eukaryotic 48S preinitiation complex	3/449	15/19869	0.00426021	0.0302272	0.0212477	EIF2S1/EIF3K/EIF3M	3
192	F1+_abundant	GO:0045335	phagocytic vesicle	9/449	139/19869	0.00438517	0.0307478	0.0216136	ACTG1/APPL1/DNM2/ITGB5/OCRL/RAB11FIP5/RAB23/SRGAP2/STXBP3	9
193	F1+_abundant	GO:0099240	intrinsic component of synaptic membrane	10/449	166/19869	0.00457636	0.0315611	0.0221853	CADM3/CNTN1/ADAM23/CACNG3/CDH2/FXYD6/NCSTN/NLGN2/NTRK3/SLC6A11	10
194	F1+_abundant	GO:0005776	autophagosome	8/449	115/19869	0.00460707	0.0315611	0.0221853	CHMP2A/CHMP3/RAB23/SNAP29/TBC1D17/TECPR1/UBQLN1/VPS18	8
195	F1+_abundant	GO:0097255	R2TP complex	2/449	5/19869	0.00487013	0.0318967	0.0224212	RUVBL1/RUVBL2	2
196	F1+_abundant	GO:0097433	dense body	2/449	5/19869	0.00487013	0.0318967	0.0224212	ACTG1/SND1	2
197	F1+_abundant	GO:0098966	perisynaptic extracellular matrix	2/449	5/19869	0.00487013	0.0318967	0.0224212	BCAN/HAPLN4	2
198	F1+_abundant	GO:0099535	synapse-associated extracellular matrix	2/449	5/19869	0.00487013	0.0318967	0.0224212	BCAN/HAPLN4	2
199	F1+_abundant	GO:0031970	organelle envelope lumen	7/449	94/19869	0.00543938	0.0352377	0.0247697	NDUFA8/NDUFS5/AK2/GATM/HTRA2/NDUFB7/SORL1	7
200	F1+_abundant	GO:0055037	recycling endosome	11/449	198/19869	0.00553195	0.035452	0.0249204	ARHGAP44/EHD2/ITSN1/LAMP5/MLC1/RAB11FIP5/RAB4A/SCAMP2/SORL1/TBC1D17/VPS52	11
201	F1+_abundant	GO:0099056	integral component of presynaptic membrane	6/449	73/19869	0.00612384	0.0386288	0.0271534	CADM3/ADAM23/CDH2/FXYD6/NCSTN/SLC6A11	6
202	F1+_abundant	GO:0016010	dystrophin-associated glycoprotein complex	3/449	17/19869	0.00615728	0.0386288	0.0271534	DAG1/DMD/UTRN	3
203	F1+_abundant	GO:0090543	Flemming body	4/449	34/19869	0.00698006	0.0424579	0.029845	CELF2/EXOC1/EXOC7/VPS4A	4
204	F1+_abundant	GO:0098978	glutamatergic synapse	15/449	324/19869	0.00719316	0.0424579	0.029845	BCAN/ADAM23/ARHGAP44/CACNG3/CAPRIN1/DAG1/DNM2/EIF4A3/FXYD6/GSK3B/NTRK3/PAK2/PPP3R1/SHANK2/VPS18	15
205	F1+_abundant	GO:0001740	Barr body	2/449	6/19869	0.00719623	0.0424579	0.029845	MACROH2A1/H3-3A	2
206	F1+_abundant	GO:0005851	eukaryotic translation initiation factor 2B complex	2/449	6/19869	0.00719623	0.0424579	0.029845	EIF2B1/EIF2S1	2
207	F1+_abundant	GO:0046581	intercellular canaliculus	2/449	6/19869	0.00719623	0.0424579	0.029845	MTDH/STARD10	2
208	F1+_abundant	GO:1904813	ficolin-1-rich granule lumen	8/449	124/19869	0.00720426	0.0424579	0.029845	ARPC5/ASAH1/ATG7/DDX3X/MIF/PNP/PSMD14/PSMD7	8
209	F1+_abundant	GO:0070993	translation preinitiation complex	3/449	18/19869	0.00726629	0.0424579	0.029845	EIF2S1/EIF3K/EIF3M	3
210	F1+_abundant	GO:0031300	intrinsic component of organelle membrane	18/449	420/19869	0.00747931	0.0432783	0.0304217	P2RX7/APOO/BSCL2/CAMLG/CHCHD3/COA3/DPM3/EBP/EMC8/ESYT2/GOLGA7/MCU/MPC2/MTX2/PREB/SEC62/SPG7/TMEM11	18
211	F1+_abundant	GO:0005635	nuclear envelope	20/449	488/19869	0.00798801	0.0457774	0.0321784	P2RX7/CHMP2A/CHMP3/EBP/ITSN1/MRGPRF/MTDH/NAPEPLD/NRXN1/OSBPL8/RANGAP1/SDCBP/SEC13/SIGMAR1/SORL1/TMEM109/TMPO/TMX4/VPS4A/XPO7	20
212	F1+_abundant	GO:0097449	astrocyte projection	3/449	19/19869	0.0084859	0.0481676	0.0338585	EIF2S1/SLC2A13/SLC7A11	3
213	F1+_abundant	GO:0099699	integral component of synaptic membrane	9/449	155/19869	0.00879263	0.0494378	0.0347514	CADM3/ADAM23/CACNG3/CDH2/FXYD6/NCSTN/NLGN2/NTRK3/SLC6A11	9

## Sheet: Human__BDEVs_GO_F2- F2+
	Cluster	ID	Description	GeneRatio	BgRatio	pvalue	p.adjust	qvalue	geneID	Count
1	F2-_abundant	GO:0099572	postsynaptic specialization	25/323	342/19869	4.24445e-10	2.07978e-07	1.42524e-07	ADD1/BAIAP2/CTNNB1/CTNND2/DMTN/ADD3/RHEB/HIP1R/PALM/PRRT2/BSN/ARHGAP44/SLC8A1/SYN1/TSC2/CDH10/CDH2/CRTC1/NCK2/DNAJB1/PJA2/GABRA4/HNRNPH2/PKP4/SYNPO	25
2	F2-_abundant	GO:0014069	postsynaptic density	23/323	321/19869	3.18639e-09	7.40833e-07	5.07681e-07	ADD1/BAIAP2/CTNNB1/CTNND2/DMTN/ADD3/RHEB/HIP1R/PALM/PRRT2/BSN/ARHGAP44/SLC8A1/SYN1/TSC2/CDH2/CRTC1/NCK2/DNAJB1/PJA2/HNRNPH2/PKP4/SYNPO	23
3	F2-_abundant	GO:0032279	asymmetric synapse	23/323	327/19869	4.53571e-09	7.40833e-07	5.07681e-07	ADD1/BAIAP2/CTNNB1/CTNND2/DMTN/ADD3/RHEB/HIP1R/PALM/PRRT2/BSN/ARHGAP44/SLC8A1/SYN1/TSC2/CDH2/CRTC1/NCK2/DNAJB1/PJA2/HNRNPH2/PKP4/SYNPO	23
4	F2-_abundant	GO:0008021	synaptic vesicle	18/323	208/19869	9.37701e-09	1.14868e-06	7.87175e-07	CLTA/CLTB/PPT1/PHAF1/PRRT2/BSN/ROGDI/RAB5B/RAB7A/SCAMP1/SYN1/STX12/STX7/VPS45/DOC2A/NCSTN/RAB12/TMEM163	18
5	F2-_abundant	GO:0098984	neuron to neuron synapse	23/323	351/19869	1.71886e-08	1.68448e-06	1.15435e-06	ADD1/BAIAP2/CTNNB1/CTNND2/DMTN/ADD3/RHEB/HIP1R/PALM/PRRT2/BSN/ARHGAP44/SLC8A1/SYN1/TSC2/CDH2/CRTC1/NCK2/DNAJB1/PJA2/HNRNPH2/PKP4/SYNPO	23
6	F2-_abundant	GO:0070382	exocytic vesicle	18/323	226/19869	3.41318e-08	2.78743e-06	1.91018e-06	CLTA/CLTB/PPT1/PHAF1/PRRT2/BSN/ROGDI/RAB5B/RAB7A/SCAMP1/SYN1/STX12/STX7/VPS45/DOC2A/NCSTN/RAB12/TMEM163	18
7	F2-_abundant	GO:0005938	cell cortex	20/323	312/19869	2.14271e-07	1.437e-05	9.84755e-06	ACTN2/CAPN2/CTNNB1/CLTA/CLTB/CTBP1/DMTN/EMD/ADD3/HIP1R/ITPR2/MYH9/NCL/BSN/SPTB/CDH2/MYL12B/SHROOM2/IQGAP1/STIM1	20
8	F2-_abundant	GO:0120111	neuron projection cytoplasm	11/323	90/19869	2.34613e-07	1.437e-05	9.84755e-06	ARL8B/AP3D1/BAIAP2/MAPK8IP3/HSPB1/HIP1R/KIF5C/MAP1A/MAP2/KIF5B/SFPQ	11
9	F2-_abundant	GO:0030672	synaptic vesicle membrane	12/323	114/19869	3.48789e-07	1.70907e-05	1.1712e-05	CLTA/CLTB/PHAF1/PRRT2/BSN/RAB5B/RAB7A/SCAMP1/SYN1/STX12/DOC2A/TMEM163	12
10	F2-_abundant	GO:0099501	exocytic vesicle membrane	12/323	114/19869	3.48789e-07	1.70907e-05	1.1712e-05	CLTA/CLTB/PHAF1/PRRT2/BSN/RAB5B/RAB7A/SCAMP1/SYN1/STX12/DOC2A/TMEM163	12
11	F2-_abundant	GO:0030426	growth cone	14/323	167/19869	6.2549e-07	2.78627e-05	1.90939e-05	ATCAY/MAPK8IP3/KIF5C/KLC1/MAP2/USP9X/TWF2/MYO5A/DCTN2/NGEF/GPRIN1/NEO1/OLFM1/IQGAP1	14
12	F2-_abundant	GO:0005874	microtubule	24/323	466/19869	7.37712e-07	3.01232e-05	2.0643e-05	BAIAP2/DYNC1I1/DYNC1I2/DYNC1LI1/EMD/KIF5C/KLC1/KIF2A/DCXR/MAP1A/MAP2/MAP6/SLC8A1/CCT7/TUBB/TUBB2B/DCTN2/KLC2/KIF5B/SHROOM2/IQGAP1/STIM1/TUBB1/CYLD	24
13	F2-_abundant	GO:0030427	site of polarized growth	14/323	173/19869	9.58409e-07	3.61247e-05	2.47557e-05	ATCAY/MAPK8IP3/KIF5C/KLC1/MAP2/USP9X/TWF2/MYO5A/DCTN2/NGEF/GPRIN1/NEO1/OLFM1/IQGAP1	14
14	F2-_abundant	GO:0150034	distal axon	17/323	278/19869	3.34302e-06	0.000117006	8.01822e-05	AP3D1/ATCAY/MAPK8IP3/KIF5C/KLC1/MAP2/USP9X/PRRT2/SLC8A1/TWF2/MYO5A/DCTN2/NGEF/GPRIN1/NEO1/OLFM1/IQGAP1	17
15	F2-_abundant	GO:0030133	transport vesicle	21/323	423/19869	6.50444e-06	0.000212478	0.000145608	CLTA/CLTB/MAP6/PPT1/PHAF1/PRRT2/BSN/ROGDI/SEC31A/RAB5B/RAB7A/SCAMP1/SYN1/STX12/STX7/VPS45/DOC2A/NCSTN/PLIN3/RAB12/TMEM163	21
16	F2-_abundant	GO:0032839	dendrite cytoplasm	6/323	31/19869	9.20774e-06	0.000281987	0.000193241	BAIAP2/HIP1R/KIF5C/MAP2/KIF5B/SFPQ	6
17	F2-_abundant	GO:0030658	transport vesicle membrane	14/323	222/19869	1.74243e-05	0.000486679	0.000333513	CLTA/CLTB/MAP6/PHAF1/PRRT2/BSN/SEC31A/RAB5B/RAB7A/SCAMP1/SYN1/STX12/DOC2A/TMEM163	14
18	F2-_abundant	GO:0005875	microtubule associated complex	12/323	166/19869	1.81096e-05	0.000486679	0.000333513	DYNC1I1/DYNC1I2/DYNC1LI1/KIF5C/KLC1/KIF2A/MAP1A/MAP2/DCTN2/KLC2/KIF5B/RABGAP1	12
19	F2-_abundant	GO:0099568	cytoplasmic region	16/323	285/19869	1.88712e-05	0.000486679	0.000333513	ARL8B/AP3D1/BAIAP2/CTNNB1/MAPK8IP3/CLTA/CLTB/CTBP1/HSPB1/HIP1R/KIF5C/MAP1A/MAP2/BSN/KIF5B/SFPQ	16
20	F2-_abundant	GO:0005912	adherens junction	12/323	179/19869	3.82391e-05	0.000936858	0.000642015	ADD1/BAIAP2/CTNNB1/CTNND2/MYH9/CDH10/CDH2/CNN3/PKP4/S100A11/SHROOM2/ZYX	12
21	F2-_abundant	GO:0030018	Z disc	10/323	130/19869	5.33893e-05	0.00124575	0.000853693	ACTN2/CAB39/CTNNB1/HSPB1/FKBP1A/SLC8A1/DNAJB6/MYL12B/PPP3CB/SYNPO	10
22	F2-_abundant	GO:0098563	intrinsic component of synaptic vesicle membrane	6/323	42/19869	5.64456e-05	0.0012572	0.000861538	RAB5B/RAB7A/SCAMP1/SYN1/STX12/TMEM163	6
23	F2-_abundant	GO:1904115	axon cytoplasm	7/323	62/19869	6.42506e-05	0.00136882	0.00093803	ARL8B/AP3D1/MAPK8IP3/HSPB1/KIF5C/MAP1A/KIF5B	7
24	F2-_abundant	GO:0030863	cortical cytoskeleton	9/323	108/19869	6.77219e-05	0.00138266	0.000947513	ACTN2/CAPN2/DMTN/MYH9/BSN/SPTB/CDH2/SHROOM2/IQGAP1	9
25	F2-_abundant	GO:0031674	I band	10/323	143/19869	0.000118908	0.00233059	0.00159712	ACTN2/CAB39/CTNNB1/HSPB1/FKBP1A/SLC8A1/DNAJB6/MYL12B/PPP3CB/SYNPO	10
26	F2-_abundant	GO:0042734	presynaptic membrane	10/323	148/19869	0.000157893	0.00293688	0.0020126	KCTD12/CTNNB1/CLTA/CLTB/CASK/PRRT2/KCTD16/CDH10/CDH2/NCSTN	10
27	F2-_abundant	GO:0005769	early endosome	18/323	414/19869	0.000161828	0.00293688	0.0020126	AP3D1/APOB/CLVS2/SERPINB1/NAPEPLD/RAB5B/RAB5C/SNX1/STX12/STX7/MYO5A/NCSTN/PPP1R21/STAM/TMEM163/TRIM3/VPS33A/WDFY1	18
28	F2-_abundant	GO:0005925	focal adhesion	18/323	422/19869	0.000204671	0.00353758	0.00242425	YWHAB/RPL23/ACTN2/ADD1/CAPN2/CTNNB1/GAK/HSPB1/MYH9/CASK/TLN2/HACD3/CDH2/CNN3/HMGA1/NCSTN/IQGAP1/ZYX	18
29	F2-_abundant	GO:0005774	vacuolar membrane	19/323	461/19869	0.000212187	0.00353758	0.00242425	YWHAB/ARL8B/AP3D1/ARRB1/BST2/CLTA/SH3GLB1/RHEB/RAB5C/RAB7A/STX7/SPAG9/CPNE1/KLC2/KIF5B/NCSTN/SLC7A14/RAB12/VPS33A	19
30	F2-_abundant	GO:0048786	presynaptic active zone	7/323	75/19869	0.000216586	0.00353758	0.00242425	CTNNB1/CTBP1/BSN/ARHGAP44/SYN1/CDH10/CDH2	7
31	F2-_abundant	GO:0030055	cell-substrate junction	18/323	432/19869	0.000271942	0.00429844	0.00294565	YWHAB/RPL23/ACTN2/ADD1/CAPN2/CTNNB1/GAK/HSPB1/MYH9/CASK/TLN2/HACD3/CDH2/CNN3/HMGA1/NCSTN/IQGAP1/ZYX	18
32	F2-_abundant	GO:0030864	cortical actin cytoskeleton	7/323	80/19869	0.000323502	0.00495362	0.00339464	ACTN2/CAPN2/MYH9/SPTB/CDH2/SHROOM2/IQGAP1	7
33	F2-_abundant	GO:0099738	cell cortex region	5/323	39/19869	0.00040266	0.00597888	0.00409724	CTNNB1/CLTA/CLTB/CTBP1/BSN	5
34	F2-_abundant	GO:0097060	synaptic membrane	16/323	378/19869	0.000497042	0.00704335	0.0048267	SNTA1/BAIAP2/KCTD12/CTNNB1/CLTA/CLTB/HIP1R/CASK/PRRT2/SLC8A1/KCTD16/CDH10/CDH2/GABRA4/NCSTN/NTRK3	16
35	F2-_abundant	GO:0005765	lysosomal membrane	17/323	418/19869	0.000526465	0.00704335	0.0048267	ARL8B/AP3D1/ARRB1/BST2/CLTA/RHEB/RAB5C/RAB7A/STX7/SPAG9/CPNE1/KLC2/KIF5B/NCSTN/SLC7A14/RAB12/VPS33A	17
36	F2-_abundant	GO:0098852	lytic vacuole membrane	17/323	418/19869	0.000526465	0.00704335	0.0048267	ARL8B/AP3D1/ARRB1/BST2/CLTA/RHEB/RAB5C/RAB7A/STX7/SPAG9/CPNE1/KLC2/KIF5B/NCSTN/SLC7A14/RAB12/VPS33A	17
37	F2-_abundant	GO:0098562	cytoplasmic side of membrane	11/323	204/19869	0.000531845	0.00704335	0.0048267	RPS26/ESYT2/MYH9/PALM/FKBP1A/SPTB/GNG5/ACP1/PKP4/IQGAP1/CYLD	11
38	F2-_abundant	GO:0071782	endoplasmic reticulum tubular network	4/323	24/19869	0.000563313	0.00716744	0.00491173	EMD/LNPK/RAB3GAP1/STIM1	4
39	F2-_abundant	GO:0031252	cell leading edge	17/323	421/19869	0.000570469	0.00716744	0.00491173	BAIAP2/CAPRIN1/CTNNB1/HIP1R/MYH9/ARHGAP44/SNX1/SLK/TLN2/TWF2/MYO5A/CDH2/GABRA4/CAPG/MTMR6/S100A11/IQGAP1	17
40	F2-_abundant	GO:0017101	aminoacyl-tRNA synthetase multienzyme complex	3/323	11/19869	0.000637488	0.00777843	0.00533044	EPRS1/EEF1E1/AIMP1	3
41	F2-_abundant	GO:0005819	spindle	17/323	426/19869	0.000650849	0.00777843	0.00533044	ARL8B/CTNNB1/CLTA/DYNC1I1/DYNC1LI1/EMD/HSPB1/KIF2A/MAP7D1/MYH9/TUBB/TUBB2B/CAPG/PKP4/RTRAF/TUBB1/CYLD	17
42	F2-_abundant	GO:0098993	anchored component of synaptic vesicle membrane	3/323	12/19869	0.000839779	0.00979743	0.00671403	RAB5B/RAB7A/SYN1	3
43	F2-_abundant	GO:0005905	clathrin-coated pit	6/323	71/19869	0.00103913	0.0118412	0.00811462	NECAP1/ARRB1/CLTA/CLTB/HIP1R/EPN1	6
44	F2-_abundant	GO:0098685	Schaffer collateral - CA1 synapse	6/323	72/19869	0.00111836	0.0124545	0.00853487	BAIAP2/CTNNB1/CASK/BSN/SYN1/TUBB2B	6
45	F2-_abundant	GO:0005871	kinesin complex	5/323	49/19869	0.00116821	0.0127205	0.00871716	KIF5C/KLC1/KIF2A/KLC2/KIF5B	5
46	F2-_abundant	GO:0030125	clathrin vesicle coat	4/323	30/19869	0.00134559	0.0143335	0.0098225	NECAP1/CLTA/CLTB/EPN1	4
47	F2-_abundant	GO:0043025	neuronal cell body	18/323	497/19869	0.0013779	0.0143653	0.00984433	APOB/BAIAP2/CAPN2/CTNND2/DMWD/HIP1R/KIF5C/MAP1A/MAP2/PPT1/ROGDI/SLC8A1/STRN3/PDE1C/CRTC1/DNAJB1/OLFM1/SYNPO	18
48	F2-_abundant	GO:0055037	recycling endosome	10/323	198/19869	0.0015446	0.0157131	0.010768	DYNC1I1/ARHGAP44/SCAMP1/SCAMP3/STX12/STX7/TBC1D17/MYO5A/VPS52/RAB12	10
49	F2-_abundant	GO:0030016	myofibril	11/323	233/19869	0.00157131	0.0157131	0.010768	ACTN2/CAB39/CTNNB1/HSPB1/FKBP1A/SLC8A1/TWF2/DNAJB6/MYL12B/PPP3CB/SYNPO	11
50	F2-_abundant	GO:0022626	cytosolic ribosome	7/323	105/19869	0.00164273	0.0160987	0.0110322	RPS23/RPS26/RPS27L/RPSA/RPL23/RPL29/RPL36	7
51	F2-_abundant	GO:0098831	presynaptic active zone cytoplasmic component	3/323	16/19869	0.002037	0.0187637	0.0128585	CTNNB1/CTBP1/BSN	3
52	F2-_abundant	GO:0019898	extrinsic component of membrane	13/323	316/19869	0.00210647	0.0187637	0.0128585	BST1/CTNNB1/ESYT2/FKBP1A/PIK3R1/RAB7A/SYN1/CDH10/CDH2/DOC2A/GNG5/IQGAP1/CYLD	13
53	F2-_abundant	GO:0043292	contractile fiber	11/323	242/19869	0.00211663	0.0187637	0.0128585	ACTN2/CAB39/CTNNB1/HSPB1/FKBP1A/SLC8A1/TWF2/DNAJB6/MYL12B/PPP3CB/SYNPO	11
54	F2-_abundant	GO:0009898	cytoplasmic side of plasma membrane	9/323	173/19869	0.00214439	0.0187637	0.0128585	ESYT2/MYH9/PALM/SPTB/GNG5/ACP1/PKP4/IQGAP1/CYLD	9
55	F2-_abundant	GO:0042470	melanosome	7/323	110/19869	0.00214443	0.0187637	0.0128585	YWHAB/RAB5B/RAB5C/RAB7A/MYO5A/CAPG/NCSTN	7
56	F2-_abundant	GO:0048770	pigment granule	7/323	110/19869	0.00214443	0.0187637	0.0128585	YWHAB/RAB5B/RAB5C/RAB7A/MYO5A/CAPG/NCSTN	7
57	F2-_abundant	GO:1905369	endopeptidase complex	6/323	82/19869	0.00218983	0.0188248	0.0129004	PSMC3/PSMC5/CAPN2/HSPB1/PSME1/RAD23A	6
58	F2-_abundant	GO:0030120	vesicle coat	5/323	57/19869	0.00230821	0.0192517	0.0131929	NECAP1/CLTA/CLTB/SEC31A/EPN1	5
59	F2-_abundant	GO:0043197	dendritic spine	9/323	175/19869	0.00231806	0.0192517	0.0131929	ACTN2/BAIAP2/HIP1R/PALM/PRRT2/ARHGAP44/SLC8A1/DNAJB1/SYNPO	9
60	F2-_abundant	GO:0032838	plasma membrane bounded cell projection cytoplasm	11/323	246/19869	0.00240394	0.0193509	0.0132609	ARL8B/AP3D1/BAIAP2/MAPK8IP3/HSPB1/HIP1R/KIF5C/MAP1A/MAP2/KIF5B/SFPQ	11
61	F2-_abundant	GO:0044309	neuron spine	9/323	176/19869	0.00240899	0.0193509	0.0132609	ACTN2/BAIAP2/HIP1R/PALM/PRRT2/ARHGAP44/SLC8A1/DNAJB1/SYNPO	9
62	F2-_abundant	GO:0098843	postsynaptic endocytic zone	2/323	5/19869	0.00255057	0.0200261	0.0137236	CLTA/CLTB	2
63	F2-_abundant	GO:0001726	ruffle	9/323	178/19869	0.00259935	0.0200261	0.0137236	BAIAP2/HIP1R/MYH9/TLN2/MYO5A/CAPG/MTMR6/S100A11/IQGAP1	9
64	F2-_abundant	GO:0098978	glutamatergic synapse	13/323	324/19869	0.00261566	0.0200261	0.0137236	AP3D1/BAIAP2/CAPRIN1/CTBP1/PRRT2/BSN/ARHGAP44/CDH10/CRTC1/DNAJB1/NTRK3/PPP3CB/PPP3CC	13
65	F2-_abundant	GO:0000502	proteasome complex	5/323	59/19869	0.00268812	0.0202482	0.0138758	PSMC3/PSMC5/HSPB1/PSME1/RAD23A	5
66	F2-_abundant	GO:0030017	sarcomere	10/323	214/19869	0.00272731	0.0202482	0.0138758	ACTN2/CAB39/CTNNB1/HSPB1/FKBP1A/SLC8A1/DNAJB6/MYL12B/PPP3CB/SYNPO	10
67	F2-_abundant	GO:0031143	pseudopodium	3/323	18/19869	0.00289767	0.0211919	0.0145225	ACTN2/ARRB1/CAPN2	3
68	F2-_abundant	GO:0031901	early endosome membrane	9/323	183/19869	0.00312767	0.0225376	0.0154447	CLVS2/NAPEPLD/RAB5B/RAB5C/SNX1/STX12/STX7/STAM/TMEM163	9
69	F2-_abundant	GO:0043198	dendritic shaft	4/323	38/19869	0.00327343	0.0228239	0.0156408	BAIAP2/MAP1A/MAP2/SLC8A1	4
70	F2-_abundant	GO:0030117	membrane coat	6/323	89/19869	0.00330713	0.0228239	0.0156408	NECAP1/AP3D1/CLTA/CLTB/SEC31A/EPN1	6
71	F2-_abundant	GO:0048475	coated membrane	6/323	89/19869	0.00330713	0.0228239	0.0156408	NECAP1/AP3D1/CLTA/CLTB/SEC31A/EPN1	6
72	F2-_abundant	GO:0005955	calcineurin complex	2/323	6/19869	0.0037848	0.024402	0.0167223	PPP3CB/PPP3CC	2
73	F2-_abundant	GO:0032541	cortical endoplasmic reticulum	2/323	6/19869	0.0037848	0.024402	0.0167223	EMD/STIM1	2
74	F2-_abundant	GO:0060473	cortical granule	2/323	6/19869	0.0037848	0.024402	0.0167223	MYH9/HEXB	2
75	F2-_abundant	GO:0098835	presynaptic endocytic zone membrane	2/323	6/19869	0.0037848	0.024402	0.0167223	CLTA/CLTB	2
76	F2-_abundant	GO:0098850	extrinsic component of synaptic vesicle membrane	2/323	6/19869	0.0037848	0.024402	0.0167223	SYN1/DOC2A	2
77	F2-_abundant	GO:0005766	primary lysosome	8/323	155/19869	0.00391121	0.0245704	0.0168377	BST2/RAB5C/CPPED1/STX7/TUBB/HEXB/CPNE1/NCSTN	8
78	F2-_abundant	GO:0042582	azurophil granule	8/323	155/19869	0.00391121	0.0245704	0.0168377	BST2/RAB5C/CPPED1/STX7/TUBB/HEXB/CPNE1/NCSTN	8
79	F2-_abundant	GO:0035770	ribonucleoprotein granule	11/323	265/19869	0.00423052	0.0262399	0.0179818	PSMC3/CAPRIN1/DYNC1I1/TRIM25/SERPINB1/NCL/TUBB/HNRNPL/IQGAP1/LSM4/UBAP2L	11
80	F2-_abundant	GO:0016327	apicolateral plasma membrane	3/323	21/19869	0.00455593	0.0279051	0.0191229	CTNNB1/PALM/CDH2	3
81	F2-_abundant	GO:0098833	presynaptic endocytic zone	2/323	7/19869	0.00524195	0.0317106	0.0217308	CLTA/CLTB	2
82	F2-_abundant	GO:0030667	secretory granule membrane	12/323	313/19869	0.00538918	0.0322036	0.0220686	BST1/BST2/DYNC1LI1/UBR4/ITPR2/RAB5B/RAB5C/RAB7A/SCAMP1/CPNE1/NCSTN/IQGAP1	12
83	F2-_abundant	GO:0030118	clathrin coat	4/323	44/19869	0.00557911	0.0329369	0.0225712	NECAP1/CLTA/CLTB/EPN1	4
84	F2-_abundant	GO:0005868	cytoplasmic dynein complex	3/323	23/19869	0.00592302	0.0337474	0.0231266	DYNC1I1/DYNC1I2/DYNC1LI1	3
85	F2-_abundant	GO:0022624	proteasome accessory complex	3/323	23/19869	0.00592302	0.0337474	0.0231266	PSMC3/PSMC5/PSME1	3
86	F2-_abundant	GO:0044295	axonal growth cone	3/323	23/19869	0.00592302	0.0337474	0.0231266	KIF5C/NEO1/OLFM1	3
87	F2-_abundant	GO:0022627	cytosolic small ribosomal subunit	4/323	45/19869	0.00604643	0.0340546	0.0233371	RPS23/RPS26/RPS27L/RPSA	4
88	F2-_abundant	GO:0030496	midbody	9/323	203/19869	0.00613721	0.0341731	0.0234183	ARL8B/SH3GLB1/AGAP2/CAPG/MARK4/PKP4/IQGAP1/SPART/CYLD	9
89	F2-_abundant	GO:0005811	lipid droplet	6/323	102/19869	0.00643616	0.035435	0.0242831	APOB/RAB5C/RAB7A/PLIN3/RAB3GAP1/SPART	6
90	F2-_abundant	GO:0008290	F-actin capping protein complex	2/323	8/19869	0.00691448	0.0368271	0.0252371	ADD1/CAPG	2
91	F2-_abundant	GO:0033106	cis-Golgi network membrane	2/323	8/19869	0.00691448	0.0368271	0.0252371	TRAPPC3/ATP2C1	2
92	F2-_abundant	GO:0099092	postsynaptic density, intracellular component	2/323	8/19869	0.00691448	0.0368271	0.0252371	BAIAP2/CTNNB1	2
93	F2-_abundant	GO:0036464	cytoplasmic ribonucleoprotein granule	10/323	248/19869	0.00760599	0.0400746	0.0274625	PSMC3/CAPRIN1/DYNC1I1/TRIM25/SERPINB1/NCL/TUBB/IQGAP1/LSM4/UBAP2L	10
94	F2-_abundant	GO:0030136	clathrin-coated vesicle	9/323	211/19869	0.00782798	0.0408054	0.0279633	NECAP1/APOB/CLTA/CLTB/CLVS2/HIP1R/SCAMP1/EPN1/VPS33A	9
95	F2-_abundant	GO:0016460	myosin II complex	3/323	26/19869	0.00838937	0.0420381	0.0288081	MYH9/MYO18A/MYL12B	3
96	F2-_abundant	GO:0030175	filopodium	6/323	108/19869	0.00844069	0.0420381	0.0288081	ACTN2/BAIAP2/MAP2/PALM/TWF2/MYO5A	6
97	F2-_abundant	GO:0005916	fascia adherens	2/323	9/19869	0.00879506	0.0420381	0.0288081	CTNNB1/CDH2	2
98	F2-_abundant	GO:0008540	proteasome regulatory particle, base subcomplex	2/323	9/19869	0.00879506	0.0420381	0.0288081	PSMC3/PSMC5	2
99	F2-_abundant	GO:0014731	spectrin-associated cytoskeleton	2/323	9/19869	0.00879506	0.0420381	0.0288081	DMTN/SPTB	2
100	F2-_abundant	GO:0031095	platelet dense tubular network membrane	2/323	9/19869	0.00879506	0.0420381	0.0288081	DMTN/ITPR2	2
101	F2-_abundant	GO:0031371	ubiquitin conjugating enzyme complex	2/323	9/19869	0.00879506	0.0420381	0.0288081	UBE2N/UBE2V2	2
102	F2-_abundant	GO:0032593	insulin-responsive compartment	2/323	9/19869	0.00879506	0.0420381	0.0288081	MYO5A/RAB12	2
103	F2-_abundant	GO:0042641	actomyosin	5/323	78/19869	0.00883659	0.0420381	0.0288081	MYH9/MYO18A/MYL12B/SYNPO/ZYX	5
104	F2+_abundant	GO:0098800	inner mitochondrial membrane protein complex	36/452	158/19869	7.09181e-26	4.38983e-23	3.2473e-23	ATP5PB/ATP5F1A/ATP5F1B/ATP5PD/ATP5MG/ATP5PO/UQCRB/UQCRQ/UQCRFS1/COX4I1/COX6C/NDUFA7/NDUFA8/NDUFB4/NDUFB9/NDUFC2/NDUFS2/NDUFS3/NDUFS5/SDHA/ATP5ME/ATP5F1E/MCU/UQCRH/UQCR10/MTX1/MTX2/CHCHD3/MPC1/MPC2/NDUFA11/NDUFB11/NDUFB3/NDUFB8/NDUFS4/SPG7	36
105	F2+_abundant	GO:0005743	mitochondrial inner membrane	53/452	498/19869	5.65656e-21	1.75071e-18	1.29505e-18	SLC25A5/ATP5PB/ATP5F1A/ATP5F1B/ATP5PD/ATP5MG/ATP5PO/SLC25A12/UQCRB/UQCRQ/UQCRFS1/COX4I1/COX6C/SLC25A11/SLC25A22/NDUFA7/NDUFA8/NDUFB4/NDUFB9/NDUFC2/NDUFS2/NDUFS3/NDUFS5/SDHA/ATP5ME/ATP5F1E/MCU/CRAT/CHDH/UQCRH/UQCR10/COA3/MTX1/MTX2/CHCHD3/SLC25A18/MPC1/MPC2/NDUFA11/NDUFB11/NDUFB3/NDUFB8/NDUFS4/FDXR/SPG7/AMBP/SCO1/SHMT2/SFXN5/SQOR/TMEM11/COQ6/ACADVL	53
106	F2+_abundant	GO:0098798	mitochondrial protein-containing complex	39/452	295/19869	6.09836e-19	1.25829e-16	9.30802e-17	SLC25A5/ATP5PB/ATP5F1A/ATP5F1B/ATP5PD/ATP5MG/ATP5PO/UQCRB/UQCRQ/UQCRFS1/COX4I1/COX6C/NDUFA7/NDUFA8/NDUFB4/NDUFB9/NDUFC2/NDUFS2/NDUFS3/NDUFS5/SDHA/VDAC1/ATP5ME/ATP5F1E/MCU/UQCRH/UQCR10/MTX1/MTX2/CHCHD3/MPC1/MPC2/NDUFA11/NDUFB11/NDUFB3/NDUFB8/NDUFS4/SPG7/PPIF	39
107	F2+_abundant	GO:0098803	respiratory chain complex	21/452	91/19869	1.00766e-15	1.55936e-13	1.15351e-13	UQCRB/UQCRQ/UQCRFS1/COX4I1/COX6C/NDUFA7/NDUFA8/NDUFB4/NDUFB9/NDUFC2/NDUFS2/NDUFS3/NDUFS5/SDHA/UQCRH/UQCR10/NDUFA11/NDUFB11/NDUFB3/NDUFB8/NDUFS4	21
108	F2+_abundant	GO:0005746	mitochondrial respirasome	21/452	94/19869	2.03943e-15	2.52481e-13	1.86769e-13	UQCRB/UQCRQ/UQCRFS1/COX4I1/COX6C/NDUFA7/NDUFA8/NDUFB4/NDUFB9/NDUFC2/NDUFS2/NDUFS3/NDUFS5/SDHA/UQCRH/UQCR10/NDUFA11/NDUFB11/NDUFB3/NDUFB8/NDUFS4	21
109	F2+_abundant	GO:0070469	respirasome	21/452	101/19869	9.53602e-15	9.83799e-13	7.27749e-13	UQCRB/UQCRQ/UQCRFS1/COX4I1/COX6C/NDUFA7/NDUFA8/NDUFB4/NDUFB9/NDUFC2/NDUFS2/NDUFS3/NDUFS5/SDHA/UQCRH/UQCR10/NDUFA11/NDUFB11/NDUFB3/NDUFB8/NDUFS4	21
110	F2+_abundant	GO:1990204	oxidoreductase complex	21/452	125/19869	8.00615e-13	7.07972e-11	5.2371e-11	UQCRB/UQCRQ/UQCRFS1/NDUFA7/NDUFA8/NDUFB4/NDUFB9/NDUFC2/NDUFS2/NDUFS3/NDUFS5/SDHA/OGDHL/UQCRH/UQCR10/GMPR2/NDUFA11/NDUFB11/NDUFB3/NDUFB8/NDUFS4	21
111	F2+_abundant	GO:0005747	mitochondrial respiratory chain complex I	13/452	49/19869	4.59102e-11	2.84184e-09	2.1022e-09	NDUFA7/NDUFA8/NDUFB4/NDUFB9/NDUFC2/NDUFS2/NDUFS3/NDUFS5/NDUFA11/NDUFB11/NDUFB3/NDUFB8/NDUFS4	13
112	F2+_abundant	GO:0030964	NADH dehydrogenase complex	13/452	49/19869	4.59102e-11	2.84184e-09	2.1022e-09	NDUFA7/NDUFA8/NDUFB4/NDUFB9/NDUFC2/NDUFS2/NDUFS3/NDUFS5/NDUFA11/NDUFB11/NDUFB3/NDUFB8/NDUFS4	13
113	F2+_abundant	GO:0045271	respiratory chain complex I	13/452	49/19869	4.59102e-11	2.84184e-09	2.1022e-09	NDUFA7/NDUFA8/NDUFB4/NDUFB9/NDUFC2/NDUFS2/NDUFS3/NDUFS5/NDUFA11/NDUFB11/NDUFB3/NDUFB8/NDUFS4	13
114	F2+_abundant	GO:0005753	mitochondrial proton-transporting ATP synthase complex	8/452	21/19869	1.05834e-08	5.95558e-07	4.40554e-07	ATP5PB/ATP5F1A/ATP5F1B/ATP5PD/ATP5MG/ATP5PO/ATP5ME/ATP5F1E	8
115	F2+_abundant	GO:0045259	proton-transporting ATP synthase complex	8/452	22/19869	1.63015e-08	8.40887e-07	6.22032e-07	ATP5PB/ATP5F1A/ATP5F1B/ATP5PD/ATP5MG/ATP5PO/ATP5ME/ATP5F1E	8
116	F2+_abundant	GO:0005759	mitochondrial matrix	32/452	483/19869	7.40166e-08	3.52433e-06	2.60706e-06	SLC25A5/ATP5PB/ATP5F1A/ATP5F1B/TUFM/GLS/NDUFA7/NDUFS2/NDUFS3/PRDX3/VDAC1/OGDHL/HIBCH/AK4/ATP5F1E/NAXD/BCAT2/NFS1/DGLUCY/HADH/LRRC59/NDUFB8/FDXR/OAT/ABHD10/PPIF/PCCA/PC/SHMT2/ACADSB/TST/ACADVL	32
117	F2+_abundant	GO:0031305	integral component of mitochondrial inner membrane	11/452	60/19869	9.39486e-08	4.15387e-06	3.07276e-06	MCU/COA3/MTX1/MTX2/CHCHD3/MPC1/MPC2/SPG7/SCO1/SFXN5/TMEM11	11
118	F2+_abundant	GO:0031304	intrinsic component of mitochondrial inner membrane	11/452	61/19869	1.12297e-07	4.63411e-06	3.428e-06	MCU/COA3/MTX1/MTX2/CHCHD3/MPC1/MPC2/SPG7/SCO1/SFXN5/TMEM11	11
119	F2+_abundant	GO:0032592	integral component of mitochondrial membrane	13/452	92/19869	1.6056e-07	6.21165e-06	4.59496e-06	MCU/COA3/MTX1/MTX2/CHCHD3/FIS1/MPC1/MPC2/SPG7/SCO1/SPIRE1/SFXN5/TMEM11	13
120	F2+_abundant	GO:1902495	transmembrane transporter complex	27/452	379/19869	1.8898e-07	6.8811e-06	5.09018e-06	UQCRB/UQCRQ/UQCRFS1/NDUFA7/NDUFA8/NDUFB4/NDUFB9/NDUFC2/NDUFS2/NDUFS3/NDUFS5/MCU/KCNMB4/PRKACA/UQCRH/UQCR10/GABRB2/GABRB3/NDUFA11/NDUFB11/NDUFB3/NDUFB8/NDUFS4/HCN4/TTYH2/CACNG3/CACNG8	27
121	F2+_abundant	GO:0098573	intrinsic component of mitochondrial membrane	13/452	94/19869	2.07855e-07	7.14789e-06	5.28753e-06	MCU/COA3/MTX1/MTX2/CHCHD3/FIS1/MPC1/MPC2/SPG7/SCO1/SPIRE1/SFXN5/TMEM11	13
122	F2+_abundant	GO:0031301	integral component of organelle membrane	27/452	390/19869	3.33928e-07	1.0879e-05	8.04756e-06	P2RX7/EBP/ZMPSTE24/TMCO1/MCU/COA3/EMC7/EMC8/CAMLG/HLA-A/HLA-B/HLA-DRB5/KTN1/MTX1/MTX2/CHCHD3/FIS1/MPC1/MPC2/SPG7/PREB/SCO1/SPIRE1/BSCL2/SFXN5/TAPT1/TMEM11	27
123	F2+_abundant	GO:0045121	membrane raft	24/452	326/19869	5.05373e-07	1.56413e-05	1.15704e-05	ATP5F1A/CNTN1/STOM/THY1/VDAC1/ABCG2/PRKACA/CD55/CORO1C/DMD/CBL/EGFR/GPC1/GNAI3/ITGA1/MLC1/CD14/MYOF/PLPP3/PLSCR1/PACSIN2/RGS7/SERPINH1/SDCBP	24
124	F2+_abundant	GO:0098857	membrane microdomain	24/452	327/19869	5.34098e-07	1.57432e-05	1.16458e-05	ATP5F1A/CNTN1/STOM/THY1/VDAC1/ABCG2/PRKACA/CD55/CORO1C/DMD/CBL/EGFR/GPC1/GNAI3/ITGA1/MLC1/CD14/MYOF/PLPP3/PLSCR1/PACSIN2/RGS7/SERPINH1/SDCBP	24
125	F2+_abundant	GO:1990351	transporter complex	27/452	405/19869	6.99503e-07	1.96815e-05	1.4559e-05	UQCRB/UQCRQ/UQCRFS1/NDUFA7/NDUFA8/NDUFB4/NDUFB9/NDUFC2/NDUFS2/NDUFS3/NDUFS5/MCU/KCNMB4/PRKACA/UQCRH/UQCR10/GABRB2/GABRB3/NDUFA11/NDUFB11/NDUFB3/NDUFB8/NDUFS4/HCN4/TTYH2/CACNG3/CACNG8	27
126	F2+_abundant	GO:0005635	nuclear envelope	30/452	488/19869	9.27449e-07	2.49605e-05	1.84641e-05	P2RX7/AGPAT5/EBP/AQP1/ZMPSTE24/CENPV/CHMP2A/CHMP6/RANBP2/RNF123/EGFR/IPO7/IST1/TMPO/LRRC59/MRGPRF/MGST3/MYOF/SYNE1/OSBPL6/PTGDS/AMBP/MTDH/RANGAP1/RGS7/SH3BGRL2/TMEM97/SIGMAR1/UBE2I/SDCBP	30
127	F2+_abundant	GO:0031300	intrinsic component of organelle membrane	27/452	420/19869	1.40841e-06	3.63253e-05	2.6871e-05	P2RX7/EBP/ZMPSTE24/TMCO1/MCU/COA3/EMC7/EMC8/CAMLG/HLA-A/HLA-B/HLA-DRB5/KTN1/MTX1/MTX2/CHCHD3/FIS1/MPC1/MPC2/SPG7/PREB/SCO1/SPIRE1/BSCL2/SFXN5/TAPT1/TMEM11	27
128	F2+_abundant	GO:0016469	proton-transporting two-sector ATPase complex	9/452	50/19869	1.65068e-06	4.08708e-05	3.02335e-05	ATP5PB/ATP5F1A/ATP5F1B/ATP5PD/ATP5MG/ATP5PO/ATP5ME/ATP5F1E/ATP6AP2	9
129	F2+_abundant	GO:0031983	vesicle lumen	23/452	327/19869	1.91076e-06	4.54908e-05	3.36511e-05	PADI2/ACAA1/ORM2/APOH/ACTR1B/CAMP/CTSZ/COTL1/CSTB/CYFIP1/DERA/DNAJC3/EGFR/GM2A/GCA/IMPDH2/IST1/SERPING1/PTGES2/PSMA2/PNP/VAT1/SDCBP	23
130	F2+_abundant	GO:0000276	mitochondrial proton-transporting ATP synthase complex, coupling factor F(o)	5/452	11/19869	2.45905e-06	5.63759e-05	4.17031e-05	ATP5PB/ATP5PD/ATP5MG/ATP5PO/ATP5ME	5
131	F2+_abundant	GO:0005775	vacuolar lumen	16/452	176/19869	2.83537e-06	6.26819e-05	4.63679e-05	BCAN/NCAN/PADI2/ACAN/ORM2/HSPG2/BGN/DNAJC3/GM2A/GPC1/GCA/IST1/EPDR1/PTGES2/VAT1/SDCBP	16
132	F2+_abundant	GO:0034774	secretory granule lumen	22/452	322/19869	5.10242e-06	0.00010891	8.05645e-05	PADI2/ACAA1/ORM2/APOH/ACTR1B/CAMP/CTSZ/COTL1/CSTB/CYFIP1/DERA/DNAJC3/GM2A/GCA/IMPDH2/IST1/SERPING1/PTGES2/PSMA2/PNP/VAT1/SDCBP	22
133	F2+_abundant	GO:0060205	cytoplasmic vesicle lumen	22/452	325/19869	5.91774e-06	0.000122103	9.03234e-05	PADI2/ACAA1/ORM2/APOH/ACTR1B/CAMP/CTSZ/COTL1/CSTB/CYFIP1/DERA/DNAJC3/GM2A/GCA/IMPDH2/IST1/SERPING1/PTGES2/PSMA2/PNP/VAT1/SDCBP	22
134	F2+_abundant	GO:0030055	cell-substrate junction	26/452	432/19869	7.26213e-06	0.000145008	0.000107267	CD59/CPNE3/NCKAP1/THY1/RPS10/RPL22/ARPC1B/ATAT1/HSPG2/CD151/CORO1B/CORO1C/CYFIP1/DCTN4/DMD/CBL/EGFR/ITGA1/ITGB5/PI4KA/PACSIN2/RRAS/RRAS2/SDCBP/TPM4/YES1	26
135	F2+_abundant	GO:0005757	mitochondrial permeability transition pore complex	4/452	7/19869	8.76124e-06	0.00016434	0.000121567	SLC25A5/VDAC1/SPG7/PPIF	4
136	F2+_abundant	GO:0045261	proton-transporting ATP synthase complex, catalytic core F(1)	4/452	7/19869	8.76124e-06	0.00016434	0.000121567	ATP5F1A/ATP5F1B/ATP5PO/ATP5F1E	4
137	F2+_abundant	GO:0005750	mitochondrial respiratory chain complex III	5/452	14/19869	1.00696e-05	0.000173142	0.000128079	UQCRB/UQCRQ/UQCRFS1/UQCRH/UQCR10	5
138	F2+_abundant	GO:0045263	proton-transporting ATP synthase complex, coupling factor F(o)	5/452	14/19869	1.00696e-05	0.000173142	0.000128079	ATP5PB/ATP5PD/ATP5MG/ATP5PO/ATP5ME	5
139	F2+_abundant	GO:0045275	respiratory chain complex III	5/452	14/19869	1.00696e-05	0.000173142	0.000128079	UQCRB/UQCRQ/UQCRFS1/UQCRH/UQCR10	5
140	F2+_abundant	GO:0005925	focal adhesion	25/452	422/19869	1.42315e-05	0.000238088	0.000176122	CD59/CPNE3/NCKAP1/THY1/RPS10/RPL22/ARPC1B/ATAT1/HSPG2/CD151/CORO1B/CORO1C/CYFIP1/DCTN4/CBL/EGFR/ITGA1/ITGB5/PI4KA/PACSIN2/RRAS/RRAS2/SDCBP/TPM4/YES1	25
141	F2+_abundant	GO:0033177	proton-transporting two-sector ATPase complex, proton-transporting domain	6/452	26/19869	2.09701e-05	0.000341592	0.000252687	ATP5PB/ATP5PD/ATP5MG/ATP5PO/ATP5ME/ATP6AP2	6
142	F2+_abundant	GO:0043025	neuronal cell body	27/452	497/19869	3.02242e-05	0.000479712	0.000354859	P2RX7/THY1/ANXA3/ASS1/CALB1/PDE1A/CSNK1E/CYFIP1/DIP2B/ITGA1/LPAR1/MAP1S/MAST1/MOB4/NQO1/PCSK2/HPCA/NUMA1/PAM/PMM1/S100B/SEZ6L2/PPP1CA/SHANK2/SLC4A10/SLC12A2/SLC22A3	27
143	F2+_abundant	GO:0070069	cytochrome complex	7/452	42/19869	4.07818e-05	0.000631099	0.000466845	UQCRB/UQCRQ/UQCRFS1/COX4I1/COX6C/UQCRH/UQCR10	7
144	F2+_abundant	GO:0005766	primary lysosome	13/452	155/19869	5.61764e-05	0.000827932	0.000612449	CPNE3/NDUFC2/PADI2/STOM/ORM2/DNAJC3/GM2A/GCA/IST1/LPCAT1/PTGES2/VAT1/SDCBP	13
145	F2+_abundant	GO:0042582	azurophil granule	13/452	155/19869	5.61764e-05	0.000827932	0.000612449	CPNE3/NDUFC2/PADI2/STOM/ORM2/DNAJC3/GM2A/GCA/IST1/LPCAT1/PTGES2/VAT1/SDCBP	13
146	F2+_abundant	GO:0009295	nucleoid	7/452	45/19869	6.46834e-05	0.000909978	0.000673141	SLC25A5/ATP5F1B/TUFM/VDAC1/LRRC59/SHMT2/ACADVL	7
147	F2+_abundant	GO:0042645	mitochondrial nucleoid	7/452	45/19869	6.46834e-05	0.000909978	0.000673141	SLC25A5/ATP5F1B/TUFM/VDAC1/LRRC59/SHMT2/ACADVL	7
148	F2+_abundant	GO:0031965	nuclear membrane	19/452	305/19869	7.81708e-05	0.00107528	0.000795422	P2RX7/AQP1/ZMPSTE24/CENPV/RANBP2/RNF123/EGFR/MRGPRF/MYOF/SYNE1/OSBPL6/PTGDS/AMBP/MTDH/RANGAP1/SH3BGRL2/TMEM97/SIGMAR1/SDCBP	19
149	F2+_abundant	GO:0030176	integral component of endoplasmic reticulum membrane	13/452	164/19869	0.000100186	0.00134815	0.000997274	EBP/ZMPSTE24/TMCO1/EMC7/EMC8/CAMLG/HLA-A/HLA-B/HLA-DRB5/KTN1/PREB/BSCL2/TAPT1	13
150	F2+_abundant	GO:0031227	intrinsic component of endoplasmic reticulum membrane	13/452	172/19869	0.000161704	0.0020882	0.00154471	EBP/ZMPSTE24/TMCO1/EMC7/EMC8/CAMLG/HLA-A/HLA-B/HLA-DRB5/KTN1/PREB/BSCL2/TAPT1	13
151	F2+_abundant	GO:0062023	collagen-containing extracellular matrix	23/452	433/19869	0.000161929	0.0020882	0.00154471	BCAN/ACAN/ORM2/BCAM/HSPG2/APOH/BGN/CTSZ/CD151/COL4A1/CSTB/ADAM11/EDIL3/SOD3/GPC1/MFGE8/NID2/PLSCR1/SERPING1/AMBP/HTRA1/SERPINB6/SERPINH1	23
152	F2+_abundant	GO:0000275	mitochondrial proton-transporting ATP synthase complex, catalytic sector F(1)	3/452	6/19869	0.000222252	0.00280763	0.0020769	ATP5F1A/ATP5F1B/ATP5F1E	3
153	F2+_abundant	GO:0035578	azurophil granule lumen	9/452	91/19869	0.000226965	0.00280982	0.00207852	PADI2/ORM2/DNAJC3/GM2A/GCA/IST1/PTGES2/VAT1/SDCBP	9
154	F2+_abundant	GO:0005793	endoplasmic reticulum-Golgi intermediate compartment	11/452	133/19869	0.000234072	0.00284099	0.00210157	CD59/LRPAP1/CTSZ/CD55/IST1/LAMP5/SCYL1/PLPP3/ECPAS/SERPINH1/UGGT1	11
155	F2+_abundant	GO:0019867	outer membrane	15/452	237/19869	0.000366892	0.00436742	0.00323073	TUFM/VDAC1/AGPAT5/ASS1/ACSL3/MTX1/MTX2/CHCHD3/MTCH1/FIS1/SYNE1/ANKH/SPIRE1/SIGMAR1/VAT1	15
156	F2+_abundant	GO:0030426	growth cone	12/452	167/19869	0.000453949	0.00530178	0.0039219	COPA/THY1/ADGRL1/APBB1/CSNK1E/CYFIP1/CBL/EXOC7/LAMP5/NECTIN1/SHANK2/SIGMAR1	12
157	F2+_abundant	GO:0032584	growth cone membrane	3/452	8/19869	0.000601467	0.0068946	0.00510016	EXOC7/LAMP5/NECTIN1	3
158	F2+_abundant	GO:0030427	site of polarized growth	12/452	173/19869	0.000622717	0.0070084	0.00518435	COPA/THY1/ADGRL1/APBB1/CSNK1E/CYFIP1/CBL/EXOC7/LAMP5/NECTIN1/SHANK2/SIGMAR1	12
159	F2+_abundant	GO:0150034	distal axon	16/452	278/19869	0.000672337	0.00743172	0.00549749	COPA/SYNJ1/THY1/ADGRL1/APBB1/CALB1/CSNK1E/CYFIP1/CBL/EXOC7/LAMP5/NECTIN1/SEPTIN6/SHANK2/SIGMAR1/SLC4A10	16
160	F2+_abundant	GO:0005796	Golgi lumen	9/452	106/19869	0.00070527	0.00765898	0.0056656	BCAN/NCAN/ACAN/LRPAP1/HSPG2/BGN/SOD3/GPC1/RAB33B	9
161	F2+_abundant	GO:0030133	transport vesicle	21/452	423/19869	0.000745033	0.0079513	0.00588184	CD59/COPA/COPS4/APBA2/BGN/ARFGEF3/CD55/COPS5/TRIM9/GAD2/HLA-A/HLA-B/HLA-DRB5/IQSEC1/LAMP5/PCSK2/PAM/SEC23A/ATP6AP2/SEPTIN6/SYNGR2	21
162	F2+_abundant	GO:0033178	proton-transporting two-sector ATPase complex, catalytic domain	4/452	19/19869	0.000780904	0.00819288	0.00606054	ATP5F1A/ATP5F1B/ATP5PO/ATP5F1E	4
163	F2+_abundant	GO:0031253	cell projection membrane	18/452	344/19869	0.000966776	0.00997391	0.00737803	NCKAP1/THY1/AQP1/ABCG2/CORO1C/DMD/EGFR/INPP5K/LAMP5/MTMR9/HPCA/P2RY12/PSD/PACSIN2/NDRG4/ATP6AP2/SHANK2/SLC12A2	18
164	F2+_abundant	GO:0031901	early endosome membrane	12/452	183/19869	0.00101987	0.0102729	0.00759918	GGA1/EGFR/FCGR1A/HLA-A/HLA-B/LAMP5/OSBPL6/VAC14/SNX2/SNX5/SNX6/WASHC2A	12
165	F2+_abundant	GO:0031968	organelle outer membrane	14/452	235/19869	0.00102895	0.0102729	0.00759918	TUFM/VDAC1/AGPAT5/ASS1/ACSL3/MTX1/MTX2/CHCHD3/MTCH1/FIS1/SYNE1/SPIRE1/SIGMAR1/VAT1	14
166	F2+_abundant	GO:0042581	specific granule	11/452	160/19869	0.00111517	0.010957	0.00810527	CD59/STOM/ACAA1/ORM2/ANXA3/CAMP/CTSZ/CYFIP1/SLC2A5/STXBP3/TSPAN14	11
167	F2+_abundant	GO:0031312	extrinsic component of organelle membrane	6/452	54/19869	0.00137511	0.0132999	0.0098384	PSD/VAC14/SNX5/COQ6/ACADVL/ZFYVE1	6
168	F2+_abundant	GO:0031225	anchored component of membrane	11/452	169/19869	0.00173143	0.0164885	0.0121971	BCAN/CD59/CNTN1/THY1/CPM/CD55/GAD2/GPC1/LYNX1/CD14/NTM	11
169	F2+_abundant	GO:0043202	lysosomal lumen	8/452	98/19869	0.00177815	0.0166769	0.0123365	BCAN/NCAN/ACAN/HSPG2/BGN/GM2A/GPC1/EPDR1	8
170	F2+_abundant	GO:0000502	proteasome complex	6/452	59/19869	0.00218119	0.0200978	0.014867	PSMD4/PSMD9/ECPAS/PSMA2/PSMB3/USP14	6
171	F2+_abundant	GO:0030904	retromer complex	3/452	12/19869	0.00220783	0.0200978	0.014867	SNX2/SNX5/SNX6	3
172	F2+_abundant	GO:0043197	dendritic spine	11/452	175/19869	0.00227901	0.0202593	0.0149865	APBA2/CALB1/PRKACA/CYFIP1/LPAR1/MOB4/HPCA/PSD/ATP6AP2/PPP1CA/SHANK2	11
173	F2+_abundant	GO:0005811	lipid droplet	8/452	102/19869	0.00229103	0.0202593	0.0149865	CLDN11/ACSL3/LPCAT1/OSBPL2/BSCL2/SIGMAR1/SYNGR2/ZFYVE1	8
174	F2+_abundant	GO:0044309	neuron spine	11/452	176/19869	0.0023826	0.0207722	0.0153659	APBA2/CALB1/PRKACA/CYFIP1/LPAR1/MOB4/HPCA/PSD/ATP6AP2/PPP1CA/SHANK2	11
175	F2+_abundant	GO:0030496	midbody	12/452	203/19869	0.00245163	0.0209912	0.0155279	CENPV/CHMP2A/CHMP6/CELF2/CPEB3/EXOC7/GNAI3/HNRNPU/IST1/RALB/SEPTIN6/TTLL12	12
176	F2+_abundant	GO:0031256	leading edge membrane	11/452	177/19869	0.00248997	0.0209912	0.0155279	NCKAP1/THY1/CORO1C/EGFR/INPP5K/LAMP5/MTMR9/HPCA/PSD/PACSIN2/ATP6AP2	11
177	F2+_abundant	GO:0140534	endoplasmic reticulum protein-containing complex	9/452	127/19869	0.00250945	0.0209912	0.0155279	GET3/RPN2/DAD1/EMC7/EMC8/CAMLG/HLA-A/SEC61B/SEC11A	9
178	F2+_abundant	GO:0001726	ruffle	11/452	178/19869	0.00260123	0.0214688	0.0158812	NCKAP1/CORO1C/CYFIP1/EGFR/INPP5K/MTMR9/PSD/PACSIN2/S100B/RAB22A/SNX5	11
179	F2+_abundant	GO:0046930	pore complex	4/452	26/19869	0.0026562	0.0216341	0.0160035	SLC25A5/VDAC1/SPG7/PPIF	4
180	F2+_abundant	GO:0001401	SAM complex	3/452	13/19869	0.00282202	0.0221118	0.0163568	MTX1/MTX2/CHCHD3	3
181	F2+_abundant	GO:0106068	SUMO ligase complex	3/452	13/19869	0.00282202	0.0221118	0.0163568	RANBP2/RANGAP1/UBE2I	3
182	F2+_abundant	GO:0140275	MIB complex	3/452	13/19869	0.00282202	0.0221118	0.0163568	MTX1/MTX2/CHCHD3	3
183	F2+_abundant	GO:0005741	mitochondrial outer membrane	12/452	207/19869	0.00287682	0.0222594	0.016466	TUFM/VDAC1/AGPAT5/ASS1/ACSL3/MTX1/MTX2/CHCHD3/MTCH1/FIS1/SPIRE1/VAT1	12
184	F2+_abundant	GO:0101002	ficolin-1-rich granule	11/452	185/19869	0.00349736	0.0267267	0.0197706	ACTR1B/CTSZ/COTL1/CD55/CSTB/DERA/IMPDH2/PSMA2/PNP/ATP6AP2/SERPINB6	11
185	F2+_abundant	GO:0031252	cell leading edge	19/452	421/19869	0.00379125	0.0286193	0.0211706	NCKAP1/THY1/APBB1/CORO1B/CORO1C/CYFIP1/EGFR/CCDC88A/INPP5K/LAMP5/MTMR9/HPCA/PSD/PACSIN2/S100B/RAB22A/ATP6AP2/SNX2/SNX5	19
186	F2+_abundant	GO:0005852	eukaryotic translation initiation factor 3 complex	3/452	15/19869	0.00434044	0.0323703	0.0239454	COPS5/EIF3A/EIF3I	3
187	F2+_abundant	GO:0070820	tertiary granule	10/452	164/19869	0.00440217	0.0324398	0.0239968	CD59/STOM/CAMP/CD55/CSTB/CYFIP1/ATP6AP2/SERPINB6/STXBP3/TSPAN14	10
188	F2+_abundant	GO:0005776	autophagosome	8/452	115/19869	0.0047926	0.0349014	0.0258177	ATG9A/CHMP2A/CHMP6/RPN2/HTT/ATP6AP2/TECPR1/ZFYVE1	8
189	F2+_abundant	GO:0097422	tubular endosome	2/452	5/19869	0.00493399	0.0355133	0.0262703	SNX5/SNX6	2
190	F2+_abundant	GO:0005938	cell cortex	15/452	312/19869	0.00545571	0.0388171	0.0287143	CALB1/CTSZ/COTL1/CORO1C/DCTN4/DMD/EXOC7/FMN2/MYL9/NUMA1/EPB42/SPIRE1/SEPTIN10/SEPTIN6/TPM4	15
191	F2+_abundant	GO:1905368	peptidase complex	8/452	118/19869	0.00559049	0.039051	0.0288873	PSMD4/PSMD9/SPG7/ECPAS/PSMA2/PSMB3/SEC11A/USP14	8
192	F2+_abundant	GO:0030667	secretory granule membrane	15/452	313/19869	0.00561476	0.039051	0.0288873	CD59/CPNE3/NDUFC2/STOM/CD55/MOXD1/HLA-B/MFGE8/LPCAT1/CD14/PAM/ATP6AP2/SERPINB6/SLC2A5/TSPAN14	15
193	F2+_abundant	GO:0044298	cell body membrane	4/452	32/19869	0.00573973	0.0394766	0.0292021	THY1/HPCA/P2RY12/SLC12A2	4
194	F2+_abundant	GO:0030662	coated vesicle membrane	11/452	198/19869	0.00580683	0.0394992	0.0292188	CD59/COPA/EGFR/GAD2/FCGR1A/HLA-A/HLA-B/HLA-DRB5/SCYL1/SEC23A/ATP6AP2	11
195	F2+_abundant	GO:0030134	COPII-coated ER to Golgi transport vesicle	7/452	95/19869	0.00596874	0.0401592	0.0297071	CD59/CTSZ/HLA-A/HLA-B/HLA-DRB5/ECPAS/SEC23A	7
196	F2+_abundant	GO:0097060	synaptic membrane	17/452	378/19869	0.00620011	0.0412674	0.0305269	CADM3/CNTN1/ADAM23/SYNJ1/ADGRL1/CLSTN1/DMD/GABRB2/GABRB3/GAD2/NECTIN1/SYNE1/ATP6AP2/SHANK2/SIGMAR1/CACNG3/CACNG8	17
197	F2+_abundant	GO:0070971	endoplasmic reticulum exit site	4/452	33/19869	0.00641611	0.0419342	0.0310201	HLA-A/PLPP3/PREB/SEC23A	4
198	F2+_abundant	GO:0000421	autophagosome membrane	5/452	52/19869	0.00643578	0.0419342	0.0310201	CHMP2A/CHMP6/RPN2/ATP6AP2/TECPR1	5
199	F2+_abundant	GO:0005769	early endosome	18/452	414/19869	0.0069308	0.0446892	0.0330581	PRDX3/GGA1/EGFR/FCGR1A/HLA-A/HLA-B/HTT/LAMP5/MLC1/OSBPL6/ECPAS/PACSIN2/VAC14/RAB22A/SNX2/SNX5/SNX6/WASHC2A	18
200	F2+_abundant	GO:0001740	Barr body	2/452	6/19869	0.00728986	0.0460451	0.0340611	MACROH2A1/H3-3A	2
201	F2+_abundant	GO:0097427	microtubule bundle	2/452	6/19869	0.00728986	0.0460451	0.0340611	ATAT1/NUMA1	2
202	F2+_abundant	GO:1904813	ficolin-1-rich granule lumen	8/452	124/19869	0.00748581	0.0468052	0.0346234	ACTR1B/CTSZ/COTL1/CSTB/DERA/IMPDH2/PSMA2/PNP	8
