# Supplementary material for: Efficient enzyme‐free isolation of brain‐derived extracellular vesicles
Source: J Extracell Vesicles. 2024 Nov 7;13(11):e70011. doi: 10.1002/jev2.70011 (PMC11541858; doi:10.1002/jev2.70011)
Supplement: Supplementary file 3 — Supporting information [file JEV2-13-e70011-s001.xlsx]

## Sheet: Mouse_BDEVs_common_Proteins_GO
	Cluster	ID	Description	GeneRatio	BgRatio	pvalue	p.adjust	qvalue	geneID	Count
1	F1_commons	GO:0043209	myelin sheath	136/1181	215/28804	7.10281e-134	5.95926e-131	2.4e-131	Cnp/Hspd1/Actb/Slc25a4/Slc25a5/Actr1a/Cryab/Eno1/Ina/Napa/Anxa2/Ass1/Got2/Atp5pb/Napb/Slc25a12/Calm2/Cd59a/Cdc42/Cltc/Cntn1/Cntn2/Cntnap1/Ckb/Ckmt1/Uqcrc1/Uqcrc2/Uqcrfs1/Cox5a/Phgdh/Dld/Dlat/Dpysl2/Dnm1/Ehd1/Ehd3/Eef1a1/Eef1a2/Tufm/Hspa5/Ermn/Exoc4/Ezr/Fscn1/Eno2/Napg/Gsn/Glul/Gstm1/Gsto1/Gnb1/Gnb2/Gnao1/Gnb4/Gnb5/Hspa8/Hsp90aa1/Igsf8/Itgb1/Idh3a/Ldhb/Mif/Mdh2/Immt/Msn/Mbp/Plp1/Mag/Mog/Myh14/Sirt…	136
2	F1_commons	GO:0022626	cytosolic ribosome	68/1181	112/28804	3.82596e-65	1.60499e-62	6.46385e-63	Rps10/Rps11/Rps12/Rps13/Rps14/Rps15/Rps15a/Rps16/Rps18/Rps19/Rps2/Rps20/Rps23/Rps24/Rps25/Rps27/Rps29/Rps3/Fau/Rps4x/Rps5/Rps6/Rps7/Rps8/Rps9/Rpsa/Rplp0/Rplp2/Rpl10/Rpl10a/Rpl11/Rpl12/Rpl13/Rpl13a/Rpl14/Rpl15/Rpl17/Rpl18/Rpl18a/Rpl19/Rpl21/Rpl22/Rpl23/Rpl23a/Rpl24/Rpl26/Rpl27/Rpl27a/Rpl28/Rpl3/Rpl30/Rpl31/Rpl32/Rpl34/Rpl35a/Rpl36/Rpl36a/Rpl37a/Rpl38/Rpl4/Rpl6/Rpl7/Rpl7a/Rpl8/Rpl9/Apod/Ddx3x/Rps27a	68
3	F1_commons	GO:0098984	neuron to neuron synapse	113/1181	437/28804	5.42355e-58	1.51679e-55	6.10863e-56	Ywhaz/Rps13/Rps14/Rps18/Rps19/Rps25/Rps27/Rps3/Rplp0/Rpl10a/Rpl12/Rpl14/Rpl18a/Rpl30/Rpl38/Rpl4/Rpl6/Rpl7/Rpl8/Abi1/Actb/Actr2/Cap2/Akap5/Actn2/Cryab/Ank2/Epb41l1/Epb41l3/Ntrk2/Bcas1/Arfgef2/Camk2a/Camk2b/Camk2g/Ctnnb1/Ctnnd1/Cadm1/Chmp4b/Snap91/Cdk5/Dbn1/Map2k1/Dnm3/Dynll2/Sh3gl2/Eif3a/Exoc4/Capzb/Fabp5/Fxr1/Gria1/Gsk3b/Tsc1/Hspa8/Hspb1/Hnrnpa3/Hnrnph1/Hnrnpk/Itpr1/Inpp4a/Iqsec1/Mpp2/Grm1/Map1a/…	113
4	F1_commons	GO:0032279	asymmetric synapse	104/1181	406/28804	5.95474e-53	1.24901e-50	5.03019e-51	Ywhaz/Rps13/Rps14/Rps18/Rps19/Rps25/Rps27/Rps3/Rplp0/Rpl10a/Rpl12/Rpl14/Rpl18a/Rpl30/Rpl38/Rpl4/Rpl6/Rpl7/Rpl8/Abi1/Actb/Actr2/Cap2/Akap5/Actn2/Cryab/Ank2/Epb41l1/Epb41l3/Ntrk2/Bcas1/Arfgef2/Camk2a/Camk2b/Camk2g/Ctnnb1/Ctnnd1/Cadm1/Chmp4b/Snap91/Cdk5/Dbn1/Map2k1/Dnm3/Dynll2/Eif3a/Exoc4/Capzb/Fabp5/Fxr1/Gria1/Gsk3b/Tsc1/Hspa8/Hspb1/Hnrnpa3/Hnrnph1/Hnrnpk/Itpr1/Inpp4a/Iqsec1/Mpp2/Grm1/Map1a/Map1b/M…	104
5	F1_commons	GO:0099572	postsynaptic specialization	107/1181	438/28804	2.81252e-52	4.7194e-50	1.90067e-50	Ywhaz/Rps13/Rps14/Rps18/Rps19/Rps25/Rps27/Rps3/Rplp0/Rpl10a/Rpl12/Rpl14/Rpl18a/Rpl30/Rpl38/Rpl4/Rpl6/Rpl7/Rpl8/Abi1/Actb/Actr2/Cap2/Akap5/Actn2/Cryab/Ank2/Epb41l1/Epb41l3/Ntrk2/Bcas1/Camk2a/Camk2b/Camk2g/Ctnnb1/Ctnnd1/Cadm1/Chmp4b/Snap91/Cdk5/Dbn1/Map2k1/Dnm3/Dynll2/Eif3a/Exoc4/Capzb/Fabp5/Fxr1/Gabra1/Gabrb2/Gabrb3/Gria1/Gsk3b/Tsc1/Hspa8/Hspb1/Hnrnpa3/Hnrnph1/Hnrnpk/Itpr1/Inpp4a/Iqsec1/Mpp2/Grm1/…	107
6	F1_commons	GO:0014069	postsynaptic density	102/1181	398/28804	5.84713e-52	8.17623e-50	3.29286e-50	Ywhaz/Rps13/Rps14/Rps18/Rps19/Rps25/Rps27/Rps3/Rplp0/Rpl10a/Rpl12/Rpl14/Rpl18a/Rpl30/Rpl38/Rpl4/Rpl6/Rpl7/Rpl8/Abi1/Actb/Actr2/Cap2/Akap5/Actn2/Cryab/Ank2/Epb41l1/Epb41l3/Ntrk2/Bcas1/Camk2a/Camk2b/Camk2g/Ctnnb1/Ctnnd1/Cadm1/Chmp4b/Snap91/Cdk5/Dbn1/Map2k1/Dnm3/Dynll2/Eif3a/Exoc4/Capzb/Fabp5/Fxr1/Gria1/Gsk3b/Tsc1/Hspb1/Hnrnpa3/Hnrnph1/Hnrnpk/Itpr1/Inpp4a/Iqsec1/Mpp2/Grm1/Map1a/Map1b/Map2/Mapk1/Nf1/…	102
7	F1_commons	GO:0005840	ribosome	75/1181	236/28804	1.17329e-45	1.40627e-43	5.66355e-44	Rps10/Rps11/Rps12/Rps13/Rps14/Rps15/Rps15a/Rps16/Rps18/Rps19/Rps2/Rps20/Rps23/Rps24/Rps25/Rps27/Rps29/Rps3/Fau/Rps4x/Rps5/Rps6/Rps7/Rps8/Rps9/Rpsa/Rplp0/Rplp2/Rpl10/Rpl10a/Rpl11/Rpl12/Rpl13/Rpl13a/Rpl14/Rpl15/Rpl17/Rpl18/Rpl18a/Rpl19/Rpl21/Rpl22/Rpl23/Rpl23a/Rpl24/Rpl26/Rpl27/Rpl27a/Rpl28/Rpl3/Rpl30/Rpl31/Rpl32/Rpl34/Rpl35a/Rpl36/Rpl36a/Rpl37a/Rpl38/Rpl4/Rpl6/Rpl7/Rpl7a/Rpl8/Rpl9/Snca/Apod/Dhx9/D…	75
8	F1_commons	GO:0008021	synaptic vesicle	74/1181	234/28804	6.86342e-45	7.19802e-43	2.89889e-43	Dbi/Snca/Amph/App/Anxa5/Cadm1/Snap91/Cltc/Clta/Dmxl2/Dnajc5/Dnm1/Dnm1l/Sh3gl2/Exoc4/Gabbr1/Gad2/Gria1/Hspa8/Kif1a/Lamp1/Madd/Marcksl1/Bin1/Pebp1/Pi4k2a/Picalm/Atp2b1/Pick1/Prrt2/Rab10/Rab11b/Rab14/Rab2a/Rab3a/Rab3c/Rab5a/Rab8a/Rab8b/Ptprn2/Scamp1/Septin2/Septin5/Septin6/Slc6a9/Syn1/Syn2/Sv2a/Sv2b/Synpr/Snap25/Syt1/Syt2/Syt5/Syt7/Stx12/Stx1a/Stx1b/Stx7/Tmed9/Ptpn5/Myo5a/Vps45/Vti1b/Vamp2/Vamp7/Sec…	74
9	F1_commons	GO:0044391	ribosomal subunit	69/1181	201/28804	1.32843e-44	1.23839e-42	4.98745e-43	Rps10/Rps11/Rps12/Rps13/Rps14/Rps15/Rps15a/Rps16/Rps18/Rps19/Rps2/Rps20/Rps23/Rps24/Rps25/Rps27/Rps29/Rps3/Fau/Rps4x/Rps5/Rps6/Rps7/Rps8/Rps9/Rpsa/Rplp0/Rplp2/Rpl10/Rpl10a/Rpl11/Rpl12/Rpl13/Rpl13a/Rpl14/Rpl15/Rpl17/Rpl18/Rpl18a/Rpl19/Rpl21/Rpl22/Rpl23/Rpl23a/Rpl24/Rpl26/Rpl27/Rpl27a/Rpl28/Rpl3/Rpl30/Rpl31/Rpl32/Rpl34/Rpl35a/Rpl36/Rpl36a/Rpl37a/Rpl38/Rpl4/Rpl6/Rpl7/Rpl7a/Rpl8/Rpl9/Ddx3x/Npm1/Rack1…	69
10	F1_commons	GO:0070382	exocytic vesicle	75/1181	257/28804	1.04223e-42	8.74427e-41	3.52162e-41	Dbi/Snca/Amph/App/Anxa5/Cadm1/Snap91/Cltc/Clta/Dmxl2/Dnajc5/Dnm1/Dnm1l/Sh3gl2/Exoc4/Gabbr1/Gad2/Gria1/Hspa8/Kif1a/Lamp1/Madd/Marcksl1/Bin1/Pebp1/Pi4k2a/Picalm/Atp2b1/Pick1/Prrt2/Rab10/Rab11b/Rab14/Rab2a/Rab3a/Rab3c/Rab5a/Rab6a/Rab8a/Rab8b/Ptprn2/Scamp1/Septin2/Septin5/Septin6/Slc6a9/Syn1/Syn2/Sv2a/Sv2b/Synpr/Snap25/Syt1/Syt2/Syt5/Syt7/Stx12/Stx1a/Stx1b/Stx7/Tmed9/Ptpn5/Myo5a/Vps45/Vti1b/Vamp2/Vam…	75
11	F1_commons	GO:0150034	distal axon	88/1181	379/28804	3.57826e-41	2.72924e-39	1.09916e-39	Ywhae/Actb/Arpc2/Arpc3/Snca/Amph/App/Anxa5/Aak1/Aqp1/Got1/Ntrk2/Sncb/Calb2/Ctnnd1/Snap91/Clu/Copa/Cfl1/Cdk5/Cyfip1/Crmp1/Dpysl2/Dbn1/Dctn2/Elavl4/Exoc4/Fscn1/Flna/Fxr1/Gabrb3/Eno2/Glul/Gsk3b/Tsc1/Hspa8/Hsp90aa1/Hsp90ab1/Hnrnpk/Kif5c/Klc1/Kif5b/Map1b/Map2/Bin1/Myh10/Myh14/Marcks/Ncam1/Nrxn1/Nefl/Gpm6a/Src/Nos1/Olfm1/Fkbp1a/Fkbp4/Pebp1/Pafah1b1/Usp9x/Prrt2/Lrp1/Prkca/Pacsin1/Prkcb/Rufy3/Slc2a13/Rab…	88
12	F1_commons	GO:0030133	transport vesicle	84/1181	346/28804	6.36895e-41	4.45296e-39	1.79336e-39	Dbi/Snca/Amph/App/Anxa5/Ap1b1/Igf2r/Cadm1/Snap91/Cltc/Clta/Dmxl2/Dnajc5/Dnm1/Dnm1l/Sh3gl2/Erp29/Exoc4/Gabbr1/Gad2/Gria1/Hspa8/Kif1a/Lamp1/Lyz1/Madd/Marcksl1/Bin1/Pebp1/Pi4k2a/Picalm/Atp2b1/Pick1/Pdcd6/Prrt2/Lin7a/Lin7c/Sec23a/Rab10/Rab11b/Rab14/Rab2a/Rab3a/Rab3c/Rab5a/Rab6a/Rab8a/Rab8b/Ptprn2/Scamp1/Septin2/Septin5/Septin6/Slc6a9/Sort1/Syn1/Syn2/Sv2a/Sv2b/Synpr/Snap25/Syt1/Syt2/Syt5/Syt7/Stx12/St…	84
13	F1_commons	GO:0022625	cytosolic large ribosomal subunit	40/1181	63/28804	6.49193e-40	4.18979e-38	1.68737e-38	Rps12/Rplp0/Rplp2/Rpl10/Rpl10a/Rpl11/Rpl12/Rpl13/Rpl13a/Rpl14/Rpl15/Rpl17/Rpl18/Rpl18a/Rpl19/Rpl21/Rpl22/Rpl23/Rpl23a/Rpl24/Rpl26/Rpl27/Rpl27a/Rpl28/Rpl3/Rpl30/Rpl31/Rpl32/Rpl34/Rpl35a/Rpl36/Rpl36a/Rpl37a/Rpl38/Rpl4/Rpl6/Rpl7/Rpl7a/Rpl8/Rpl9	40
14	F1_commons	GO:0045121	membrane raft	83/1181	394/28804	1.56136e-35	9.35699e-34	3.76839e-34	Hspd1/Actb/Slc25a4/Slc25a5/Akap5/App/Anxa2/Aqp1/Bsg/Cdh13/Capn2/Prkar2a/Prkar2b/Cpe/Ctnnb1/Ctnnd1/Ctsb/Pde2a/Cntn1/Coro1c/Nedd4/Eef2/Slc1a2/Ezr/Flot1/Flot2/Gabbr1/Eno2/Gja1/Gsk3b/Gprc5b/Kras/Gnai3/Gnai2/Gnaq/Hspa1b/Hspa8/Hk1/Itpr1/Itgb1/Itgb2/Ldhb/Mlc1/Mapk1/Mapk3/Mog/Myadm/Myof/Slc9a3r1/Gpm6b/Src/Nos1/P2ry12/Park7/Pi4k2a/Pgk1/Fxyd1/Plpp1/Adcyap1r1/Atp2b1/Atp2b2/Pllp/Prkca/Rab5a/Rap2b/Rgs7/Atp1a1…	83
15	F1_commons	GO:0097060	membrane microdomain	83/1181	395/28804	1.9014e-35	1.06351e-33	4.28315e-34	Hspd1/Actb/Slc25a4/Slc25a5/Akap5/App/Anxa2/Aqp1/Bsg/Cdh13/Capn2/Prkar2a/Prkar2b/Cpe/Ctnnb1/Ctnnd1/Ctsb/Pde2a/Cntn1/Coro1c/Nedd4/Eef2/Slc1a2/Ezr/Flot1/Flot2/Gabbr1/Eno2/Gja1/Gsk3b/Gprc5b/Kras/Gnai3/Gnai2/Gnaq/Hspa1b/Hspa8/Hk1/Itpr1/Itgb1/Itgb2/Ldhb/Mlc1/Mapk1/Mapk3/Mog/Myadm/Myof/Slc9a3r1/Gpm6b/Src/Nos1/P2ry12/Park7/Pi4k2a/Pgk1/Fxyd1/Plpp1/Adcyap1r1/Atp2b1/Atp2b2/Pllp/Prkca/Rab5a/Rap2b/Rgs7/Atp1a1…	83
16	F1_commons	GO:0097060	synaptic membrane	90/1181	469/28804	4.2101e-35	2.15077e-33	8.66192e-34	Ache/Akap5/Actn2/Cryab/Ank2/Epb41l1/Kctd12/Calb2/Cpe/Ctnnb1/Cadm1/Cadm3/Pde2a/Cspg5/Snap91/Cltc/Clta/Cfl1/Cntn1/Cntn2/Cntnap1/Dgkb/Adam23/Dbn1/Dnm1/Dnm1l/Slc1a2/Farp1/Flot2/Fxyd6/Gabra1/Gabrb2/Gabrb3/Gabbr1/Eno2/Gria1/Hspa8/Hspb1/Igsf21/Itpr1/Itgb1/Itgb5/Mpp2/Marcksl1/Grm1/Grm2/Abhd6/Marcks/Ndufs7/Ncam1/Nrxn1/Nrcam/Gpm6a/Src/Septin3/Nptn/Olfm1/Pi4k2a/Picalm/Atp2b1/Atp2b2/Pick1/Phb/Prrt2/Pacsin1/L…	90
17	F1_commons	GO:0031252	cell leading edge	84/1181	409/28804	4.35795e-35	2.15077e-33	8.66192e-34	Ywhaz/Rps3/Abi1/Actb/Actr2/Arpc2/Arpc3/Actr3/Akap5/Actn1/Amph/App/Anxa2/Aak1/Ddx3x/Epb41l3/Ctnnb1/Ctnnd1/Cadm4/Cdc42/Cfl1/Coro1a/Coro1b/Coro1c/Cdk5/Cyfip1/Dbn1/Dctn1/Eef1a1/Slc1a2/Exoc4/Ezr/Capzb/Fscn1/Flot1/Flot2/Gabra1/Gabbr1/Gsn/Gria1/Tsc1/Itgb1/Itgb5/Mpp2/Map2/Myadm/Myh10/Myh9/Nckap1/Src/Hpca/Nme1/Nme2/Atp2b1/Atp2b2/Pafah1b1/Plek/Pabpc1/Hcn2/P4hb/Pacsin1/Rufy3/S100a6/Pdxp/Rdx/Rab5a/Ptprz1/Arh…	84
18	F1_commons	GO:0005938	cell cortex	71/1181	306/28804	2.28987e-33	1.06733e-31	4.29853e-32	Actb/Actr2/Cap1/Actn1/Actn2/Actn4/Actr1a/Eno1/Snca/Anxa2/Slc4a1/Epb41l2/Calb2/Ctnnb1/Ctnnd1/Clta/Cfl1/Coro1a/Ctbp1/Dync1h1/Dstn/Dbn1/Map2k1/Dctn1/Nedd4/Eef1a1/Emd/Ermn/Exoc4/Capza2/Capzb/Fgb/Fgg/Flna/Flot1/Flot2/Eno2/Gsn/Gpsm1/Tsc1/Hnrnpk/Lasp1/Mapre1/Myadm/Myl12b/Myh10/Myh9/Marcks/Septin3/Ncl/Osbpl8/C2cd2l/Pafah1b1/Pfn1/Prkcb/Rdx/Rhob/Rhog/Septin11/Septin2/Septin5/Septin6/Septin7/Slc2a1/Sptan1/S…	71
19	F1_commons	GO:0030427	site of polarized growth	56/1181	209/28804	5.04972e-30	2.22985e-28	8.98038e-29	Ywhae/Arpc2/Arpc3/Snca/App/Ntrk2/Sncb/Ctnnd1/Clu/Copa/Cfl1/Cdk5/Cyfip1/Crmp1/Dpysl2/Dbn1/Dctn2/Elavl4/Exoc4/Fscn1/Flna/Fxr1/Eno2/Gsk3b/Tsc1/Hsp90aa1/Hsp90ab1/Kif5c/Klc1/Kif5b/Map1b/Map2/Myh10/Myh14/Marcks/Ncam1/Nrxn1/Nefl/Gpm6a/Src/Olfm1/Fkbp4/Pi4k2a/Pafah1b1/Usp9x/Lrp1/Rufy3/Slc2a13/Rasgrf1/Ptprz1/Dclk1/Stim1/Snap25/Thy1/Tpm3/Tubb3	56
20	F1_commons	GO:0030426	growth cone	55/1181	202/28804	6.72776e-30	2.82229e-28	1.13664e-28	Ywhae/Arpc2/Arpc3/Snca/App/Ntrk2/Sncb/Ctnnd1/Clu/Copa/Cfl1/Cdk5/Cyfip1/Crmp1/Dpysl2/Dbn1/Dctn2/Elavl4/Exoc4/Fscn1/Flna/Fxr1/Eno2/Gsk3b/Tsc1/Hsp90aa1/Hsp90ab1/Kif5c/Klc1/Kif5b/Map1b/Map2/Myh10/Myh14/Marcks/Ncam1/Nrxn1/Nefl/Gpm6a/Src/Olfm1/Fkbp4/Pafah1b1/Usp9x/Lrp1/Rufy3/Slc2a13/Rasgrf1/Ptprz1/Dclk1/Stim1/Snap25/Thy1/Tpm3/Tubb3	55
21	F1_commons	GO:0005874	microtubule	79/1181	441/28804	8.37362e-29	3.34546e-27	1.34733e-27	Cnp/Bag2/Arfgef2/Calm2/Chmp2a/Chmp4b/Cltc/Cdk5/Dync1h1/Dync1i2/Dync1li1/Dpysl2/Map2k1/Dctn1/Dctn2/Dnm1/Dnm1l/Dnm3/Opa1/Dynll2/Emd/Eif3a/Fsd1/Gsk3b/Hspa8/Hsph1/Hnrnpu/Kif5c/Klc1/Klc2/Kif5b/Kif1a/Kif21a/Kif2a/Kif3a/Map6d1/Map1a/Map1b/Map2/Map6/Mapre1/Mapre2/Map1lc3b/Marcks/Sirt2/Nudc/Fkbp4/Pafah1b1/Ndrg1/Rcc2/Reep2/Arhgef2/Septin2/Srprb/Slc8a1/Slc8a2/Stmn1/Stim1/Synj1/Tcp1/Cct2/Cct4/Cct5/Cct7/Cct3/…	79
22	F1_commons	GO:0005844	polysome	35/1181	78/28804	5.71351e-28	2.17893e-26	8.7753e-27	Rps23/Rps25/Rps29/Rps3/Rps4x/Rps6/Rpl10a/Rpl11/Rpl17/Rpl18/Rpl18a/Rpl19/Rpl24/Rpl30/Rpl31/Rpl32/Rpl36/Rpl36a/Rpl38/Rpl6/Rpl7/Rpl7a/Rpl8/Dhx9/Calr/Gcn1/Elavl4/Eef2/Eif3h/Eif4g1/Fxr1/Myh10/Psma6/Impact/Vim	35
23	F1_commons	GO:0022627	cytosolic small ribosomal subunit	28/1181	47/28804	3.48207e-27	1.2702e-25	5.11554e-26	Rps10/Rps11/Rps12/Rps13/Rps14/Rps15/Rps15a/Rps16/Rps18/Rps19/Rps2/Rps20/Rps23/Rps24/Rps25/Rps27/Rps29/Rps3/Fau/Rps4x/Rps5/Rps6/Rps7/Rps8/Rps9/Rpsa/Ddx3x/Rps27a	28
24	F1_commons	GO:0015934	large ribosomal subunit	41/1181	123/28804	2.03797e-26	7.12441e-25	2.86925e-25	Rps12/Rplp0/Rplp2/Rpl10/Rpl10a/Rpl11/Rpl12/Rpl13/Rpl13a/Rpl14/Rpl15/Rpl17/Rpl18/Rpl18a/Rpl19/Rpl21/Rpl22/Rpl23/Rpl23a/Rpl24/Rpl26/Rpl27/Rpl27a/Rpl28/Rpl3/Rpl30/Rpl31/Rpl32/Rpl34/Rpl35a/Rpl36/Rpl36a/Rpl37a/Rpl38/Rpl4/Rpl6/Rpl7/Rpl7a/Rpl8/Rpl9/Npm1	41
25	F1_commons	GO:0030658	transport vesicle membrane	44/1181	151/28804	1.6387e-25	5.49947e-24	2.21483e-24	Snca/Amph/Ap1b1/Cltc/Clta/Dnajc5/Dnm1l/Sh3gl2/Gad2/Gria1/Lamp1/Bin1/Pi4k2a/Atp2b1/Pdcd6/Lin7a/Lin7c/Sec23a/Rab10/Rab14/Rab2a/Rab3a/Rab3c/Rab5a/Ptprn2/Scamp1/Slc6a9/Syn1/Syn2/Sv2a/Sv2b/Synpr/Syt1/Syt2/Syt5/Stx12/Stx1a/Stx7/Vti1b/Vamp2/Sec22b/Slc32a1/Atp6v1g2/Slc30a3	44
26	F1_commons	GO:1990204	oxidoreductase complex	39/1181	121/28804	1.41262e-24	4.55841e-23	1.83583e-23	Cyb5b/Uqcrc1/Uqcrc2/Uqcrh/Uqcrb/Uqcrq/Uqcrfs1/Ndufa4/Cyc1/Dld/Dlat/Etfa/Etfdh/Gpd1/Gpd1l/Gpd2/Idh3a/Idh3g/Ldha/Ldhb/Ndufa12/Ndufa13/Ndufa5/Ndufa8/Ndufa9/Ndufb4/Ndufb5/Ndufb6/Ndufb7/Ndufv1/Ndufs2/Ndufs3/Ndufs4/Ndufs6/Ndufs7/Ndufs1/P4hb/Pdhb/Sdha	39
27	F1_commons	GO:0042734	presynaptic membrane	49/1181	201/28804	2.014e-24	6.2583e-23	2.52044e-23	Ache/Kctd12/Ctnnb1/Cadm1/Cadm3/Pde2a/Snap91/Cltc/Clta/Cntn1/Cntnap1/Adam23/Dnm1/Dnm1l/Slc1a2/Flot2/Fxyd6/Gabbr1/Gria1/Igsf21/Marcksl1/Grm1/Grm2/Marcks/Ncam1/Nrxn1/Gpm6a/Septin3/Nptn/Pi4k2a/Picalm/Atp2b1/Atp2b2/Pick1/Phb/Prrt2/Septin7/Slc6a1/Slc6a11/Slc6a9/Scn2a/Atp1a3/Snap25/Syt1/Syt7/Stx1a/Stx1b/Stxbp1/Cacna2d1	49
28	F1_commons	GO:0030672	synaptic vesicle membrane	37/1181	111/28804	5.68405e-24	1.64446e-22	6.6228e-23	Snca/Amph/Cltc/Clta/Dnajc5/Dnm1l/Sh3gl2/Gad2/Gria1/Lamp1/Bin1/Pi4k2a/Atp2b1/Rab10/Rab14/Rab2a/Rab3a/Rab3c/Rab5a/Ptprn2/Scamp1/Slc6a9/Syn1/Syn2/Sv2a/Sv2b/Synpr/Syt1/Syt2/Syt5/Stx12/Stx1a/Stx7/Vamp2/Slc32a1/Atp6v1g2/Slc30a3	37
29	F1_commons	GO:0099501	exocytic vesicle membrane	37/1181	111/28804	5.68405e-24	1.64446e-22	6.6228e-23	Snca/Amph/Cltc/Clta/Dnajc5/Dnm1l/Sh3gl2/Gad2/Gria1/Lamp1/Bin1/Pi4k2a/Atp2b1/Rab10/Rab14/Rab2a/Rab3a/Rab3c/Rab5a/Ptprn2/Scamp1/Slc6a9/Syn1/Syn2/Sv2a/Sv2b/Synpr/Syt1/Syt2/Syt5/Stx12/Stx1a/Stx7/Vamp2/Slc32a1/Atp6v1g2/Slc30a3	37
30	F1_commons	GO:0043197	dendritic spine	47/1181	200/28804	9.48807e-23	2.6535e-21	1.06866e-21	Psmc2/Arpc2/Akap5/Actn1/Cryab/Ntrk2/Arfgef2/Camk2a/Prkar2b/Ctnnd1/Cdc42/Cfl1/Cyfip1/Dbn1/Dnm3/Nedd4/Slc1a3/Slc1a2/Capzb/Fbxo2/Fxr1/Gabbr1/Gria1/Gsk3b/Hspa8/Hnrnpk/Itpka/Itgb1/Mpp2/Grm1/Myh10/Marcks/Hpca/Atp2b1/Atp2b2/Ppp1r1b/Rab8a/Ptprz1/Ppp3ca/Ppp1ca/Ppp1cc/Srgap2/Slc8a1/Slc8a2/Atp1a2/Atp1a3/Rhoa	47
31	F1_commons	GO:0098685	Schaffer collateral - CA1 synapse	36/1181	115/28804	2.66036e-22	7.20014e-21	2.89975e-21	Actb/Ina/Camk2a/Ctnnb1/Ctnnd1/Cadm1/Cdc42/Snap91/Cdk5/Dgkb/Sh3gl2/Capzb/Gabbr1/Gsk3b/Itpr1/Itgb1/Iqsec1/Mpp2/Grm1/Ncam1/Nrxn1/Nefh/Nefl/Nptn/Picalm/Pfn1/Pfn2/Ppp3ca/Syn1/Syn2/Synj1/Tnr/Tubb2b/Fyn/Myo5a/Cacng8	36
32	F1_commons	GO:0044309	neuron spine	47/1181	205/28804	2.90653e-22	7.62055e-21	3.06906e-21	Psmc2/Arpc2/Akap5/Actn1/Cryab/Ntrk2/Arfgef2/Camk2a/Prkar2b/Ctnnd1/Cdc42/Cfl1/Cyfip1/Dbn1/Dnm3/Nedd4/Slc1a3/Slc1a2/Capzb/Fbxo2/Fxr1/Gabbr1/Gria1/Gsk3b/Hspa8/Hnrnpk/Itpka/Itgb1/Mpp2/Grm1/Myh10/Marcks/Hpca/Atp2b1/Atp2b2/Ppp1r1b/Rab8a/Ptprz1/Ppp3ca/Ppp1ca/Ppp1cc/Srgap2/Slc8a1/Slc8a2/Atp1a2/Atp1a3/Rhoa	47
33	F1_commons	GO:0000502	proteasome complex	27/1181	64/28804	5.1878e-21	1.31896e-19	5.31191e-20	Psmd11/Psmd13/Psmd2/Psmd3/Psmd4/Psmd5/Psmd7/Psmc6/Psmc1/Psmc3/Psmc2/Psmc5/Hspb1/Psma1/Psma2/Psma3/Psma4/Psma5/Psma6/Psma7/Psmb1/Psmb4/Psmb5/Psmb6/Psmb7/Vcp/Rad23b	27
34	F1_commons	GO:0015935	small ribosomal subunit	30/1181	83/28804	7.28092e-21	1.76277e-19	7.09929e-20	Rps10/Rps11/Rps12/Rps13/Rps14/Rps15/Rps15a/Rps16/Rps18/Rps19/Rps2/Rps20/Rps23/Rps24/Rps25/Rps27/Rps29/Rps3/Fau/Rps4x/Rps5/Rps6/Rps7/Rps8/Rps9/Rpsa/Ddx3x/Npm1/Rack1/Rps27a	30
35	F1_commons	GO:0030139	endocytic vesicle	46/1181	211/28804	7.35363e-21	1.76277e-19	7.09929e-20	Anxa11/Anxa3/Ap2a1/Ap2b1/Ap2m1/Ap2s1/Calr/Igf2r/Cdc42/Snap91/Cltc/Cpne6/Coro1a/Ehd1/Ehd3/Fth1/Ftl1/Flnb/Flot2/Gsn/Gapvd1/Kif5b/Scarb2/Lamp1/Nrxn1/Sec61a1/Rab11fip5/Rapgef2/Rab11b/Rab14/Rab24/Rab5a/Rab5b/Rab5c/Rab8a/Rab8b/Rap1a/Mtor/Srgap2/Snx3/Syt7/Stx12/Stx7/Stxbp1/Vamp7/Vim	46
36	F1_commons	GO:0042788	polysomal ribosome	21/1181	35/28804	8.34206e-21	1.94416e-19	7.82983e-20	Rps23/Rps29/Rpl10a/Rpl11/Rpl18/Rpl18a/Rpl19/Rpl24/Rpl30/Rpl31/Rpl32/Rpl36/Rpl36a/Rpl38/Rpl6/Rpl7a/Rpl8/Dhx9/Elavl4/Eef2/Eif3h	21
37	F1_commons	GO:0005746	mitochondrial respirasome	30/1181	85/28804	1.61755e-20	3.65969e-19	1.47389e-19	Uqcrc1/Uqcrc2/Uqcrh/Uqcrb/Uqcrq/Uqcrfs1/Cox4i1/Cox5a/Cox6b1/Cox6c/Cox7a2/Ndufa4/Cyc1/Ndufa12/Ndufa13/Ndufa5/Ndufa8/Ndufa9/Ndufb4/Ndufb5/Ndufb6/Ndufb7/Ndufv1/Ndufs2/Ndufs3/Ndufs4/Ndufs6/Ndufs7/Ndufs1/Sdha	30
38	F1_commons	GO:0044306	neuron projection terminus	46/1181	215/28804	1.65755e-20	3.65969e-19	1.47389e-19	Actb/Arpc2/Snca/Amph/Anxa5/Aak1/Aqp1/Got1/Ntrk2/Sncb/Calb2/Snap91/Cyfip1/Dpysl2/Slc1a2/Gabrb3/Glul/Hspa8/Hnrnpk/Bin1/Marcks/Nos1/Fkbp1a/Pebp1/Ptbp1/Prrt2/Prkca/Pacsin1/Prkcb/Rab3a/Rab5a/Ptprn2/Ptprn/Septin5/Septin6/Septin7/Slc8a1/Slc8a2/Atp1a3/Syt1/Syt7/Ptpn9/Uchl1/Vamp2/Slc32a1/Kcnab2	46
39	F1_commons	GO:0098803	respiratory chain complex	30/1181	87/28804	3.50382e-20	7.53771e-19	3.0357e-19	Uqcrc1/Uqcrc2/Uqcrh/Uqcrb/Uqcrq/Uqcrfs1/Cox4i1/Cox5a/Cox6b1/Cox6c/Cox7a2/Ndufa4/Cyc1/Ndufa12/Ndufa13/Ndufa5/Ndufa8/Ndufa9/Ndufb4/Ndufb5/Ndufb6/Ndufb7/Ndufv1/Ndufs2/Ndufs3/Ndufs4/Ndufs6/Ndufs7/Ndufs1/Sdha	30
40	F1_commons	GO:0098858	actin-based cell projection	47/1181	229/28804	3.91668e-20	8.21523e-19	3.30856e-19	Cnp/Abi1/Akap5/Actn2/App/Ap2a1/Calb2/Cbr1/Ctnnb1/Cdc42/Clic4/Cfl1/Coro1a/Cdk5/Dync1h1/Cyfip1/Dock4/Dbn1/Nedd4/Ermn/Exoc4/Ezr/Fscn1/Fxr1/Itgb1/Slc7a5/Slc27a4/Lyz1/Map2/Msn/Slc9a3r1/Nfasc/Gpm6a/Src/Pls3/Pafah1b1/Rufy3/Ttyh1/Rdx/Ptprz1/Srcin1/Snap25/Tubb3/Myo5a/Vasp/Vamp7/Atp6v1e1	47
41	F1_commons	GO:0043292	contractile fiber	47/1181	236/28804	1.43836e-19	2.94338e-18	1.1854e-18	Rpl15/Rpl17/Rpl4/Rpl6/Rpl7/Actc1/Dbi/Akap4/Actn1/Actn2/Actn4/Cryab/Ank2/Anxa5/Slc4a1/Calm2/Ctnnb1/Cfl2/Cst3/Csrp1/Des/Dnajb6/Flna/Fxr1/Gja1/Hspb1/Jup/Bin1/Myl3/Myl12b/Myl2/Myh7/Nos1/Fkbp1a/Psma6/Dek/Lman1/Ryr2/Ppp3ca/Slc8a1/Slc2a1/Sptan1/Sptbn1/Tpm1/Tnnc1/Tnni3/Vcl	47
42	F1_commons	GO:0070469	respirasome	30/1181	95/28804	6.1541e-19	1.22936e-17	4.95105e-18	Uqcrc1/Uqcrc2/Uqcrh/Uqcrb/Uqcrq/Uqcrfs1/Cox4i1/Cox5a/Cox6b1/Cox6c/Cox7a2/Ndufa4/Cyc1/Ndufa12/Ndufa13/Ndufa5/Ndufa8/Ndufa9/Ndufb4/Ndufb5/Ndufb6/Ndufb7/Ndufv1/Ndufs2/Ndufs3/Ndufs4/Ndufs6/Ndufs7/Ndufs1/Sdha	30
43	F1_commons	GO:0030175	filopodium	30/1181	99/28804	2.28857e-18	4.46537e-17	1.79836e-17	Abi1/Akap5/Actn2/App/Ap2a1/Cdc42/Cfl1/Cdk5/Dync1h1/Cyfip1/Dbn1/Ermn/Ezr/Fscn1/Fxr1/Itgb1/Map2/Msn/Gpm6a/Src/Rufy3/Ttyh1/Rdx/Ptprz1/Srcin1/Snap25/Tubb3/Myo5a/Vasp/Vamp7	30
44	F1_commons	GO:0031253	cell projection membrane	53/1181	320/28804	3.80352e-18	7.25262e-17	2.92088e-17	Rps3/Arpc1a/Arpc2/Akap5/Anpep/Ace/Aqp1/Aqp4/Epb41l3/Ctnnb1/Ehd1/Ehd3/Eef1a1/Slc1a2/Ezr/Fscn1/Folr1/Gabra1/Gabbr1/Gria1/Gnb1/Gna13/Hsp90ab1/Itgb1/Slc7a5/Slc27a4/Mpp2/Map2/Mapre1/Msn/Slc9a3r1/Src/Hpca/Nme1/P2ry12/Atp2b1/Atp2b2/Plek/Hcn2/Pacsin1/Prkcb/Ttyh1/Pdxp/Rab8a/Ptprz1/Arhgef2/Septin2/Slc12a5/Sptbn1/Thy1/Rhoa/Tpm1/Cacng8	53
45	F1_commons	GO:0098800	inner mitochondrial membrane protein complex	35/1181	143/28804	6.8065e-18	1.26903e-16	5.11085e-17	Atp5pb/Mcu/Uqcrc1/Uqcrc2/Uqcrh/Uqcrb/Uqcrq/Uqcrfs1/Cox4i1/Cox5a/Cox6b1/Cox6c/Cox7a2/Ndufa4/Cyc1/Immt/Ndufa12/Ndufa13/Ndufa5/Ndufa8/Ndufa9/Ndufb4/Ndufb5/Ndufb6/Ndufb7/Ndufv1/Ndufs2/Ndufs3/Ndufs4/Ndufs6/Ndufs7/Ndufs1/Phb/Phb2/Sdha	35
46	F1_commons	GO:0030017	sarcomere	41/1181	198/28804	6.96587e-18	1.27051e-16	5.11681e-17	Rpl15/Rpl17/Rpl4/Rpl6/Rpl7/Actc1/Akap4/Actn1/Actn2/Actn4/Cryab/Ank2/Anxa5/Slc4a1/Calm2/Ctnnb1/Cfl2/Csrp1/Des/Dnajb6/Flna/Hspb1/Jup/Bin1/Myl3/Myl12b/Myh7/Nos1/Fkbp1a/Psma6/Lman1/Ryr2/Ppp3ca/Slc8a1/Slc2a1/Sptan1/Sptbn1/Tpm1/Tnnc1/Tnni3/Vcl	41
47	F1_commons	GO:0030016	myofibril	43/1181	223/28804	1.80125e-17	3.21542e-16	1.29496e-16	Rpl15/Rpl17/Rpl4/Rpl6/Rpl7/Actc1/Akap4/Actn1/Actn2/Actn4/Cryab/Ank2/Anxa5/Slc4a1/Calm2/Ctnnb1/Cfl2/Csrp1/Des/Dnajb6/Flna/Fxr1/Hspb1/Jup/Bin1/Myl3/Myl12b/Myl2/Myh7/Nos1/Fkbp1a/Psma6/Lman1/Ryr2/Ppp3ca/Slc8a1/Slc2a1/Sptan1/Sptbn1/Tpm1/Tnnc1/Tnni3/Vcl	43
48	F1_commons	GO:0043679	axon terminus	40/1181	194/28804	2.06223e-17	3.55993e-16	1.43371e-16	Actb/Arpc2/Snca/Amph/Anxa5/Aak1/Aqp1/Got1/Ntrk2/Sncb/Calb2/Snap91/Cyfip1/Dpysl2/Gabrb3/Glul/Hspa8/Hnrnpk/Bin1/Marcks/Nos1/Fkbp1a/Pebp1/Prrt2/Prkca/Pacsin1/Prkcb/Rab3a/Rab5a/Ptprn2/Ptprn/Septin5/Septin6/Septin7/Slc8a1/Slc8a2/Atp1a3/Syt7/Slc32a1/Kcnab2	40
49	F1_commons	GO:0030027	lamellipodium	38/1181	175/28804	2.0791e-17	3.55993e-16	1.43371e-16	Abi1/Actb/Actr2/Arpc2/Arpc3/Actr3/App/Ctnnb1/Ctnnd1/Cfl1/Coro1a/Coro1b/Coro1c/Cdk5/Cyfip1/Dbn1/Capzb/Fscn1/Flot1/Flot2/Gsn/Tsc1/Myh10/Nckap1/Nme2/P4hb/Rufy3/Pdxp/Rdx/Ptprz1/Cdc42bpa/Srgap2/Srcin1/Snap25/Rhoa/Tubb3/Vasp/Vamp7	38
50	F1_commons	GO:1905369	endopeptidase complex	29/1181	100/28804	3.19235e-17	5.35676e-16	2.15736e-16	Psmd11/Psmd13/Psmd2/Psmd3/Psmd4/Psmd5/Psmd7/Psmc6/Psmc1/Psmc3/Psmc2/Psmc5/Capn2/C3/Hspb1/Psma1/Psma2/Psma3/Psma4/Psma5/Psma6/Psma7/Psmb1/Psmb4/Psmb5/Psmb6/Psmb7/Vcp/Rad23b	29
51	F1_commons	GO:0098562	cytoplasmic side of membrane	41/1181	207/28804	3.72028e-17	6.12022e-16	2.46483e-16	Akap5/Ap2a1/Ap2b1/Ap2m1/Ap2s1/Slc4a1/Cisd1/Cdip1/Chmp4b/Ezr/Farp1/G6pdx/Kras/Gnai3/Gnai2/Gnb1/Gnb2/Gnao1/Gnaq/Gnaz/Gna11/Gna13/Gnb4/Gnb5/Jup/Acp1/Msn/Myh10/Myh9/Src/C2cd2l/Atp2b1/S100a6/Rab21/Rab5a/Ryr2/Ppp3ca/Snap25/Rhoa/Fyn/Kcnab2	41
52	F1_commons	GO:0009898	cytoplasmic side of plasma membrane	38/1181	182/28804	8.38185e-17	1.35238e-15	5.44651e-16	Akap5/Ap2a1/Ap2b1/Ap2m1/Ap2s1/Slc4a1/Chmp4b/Ezr/Farp1/G6pdx/Kras/Gnai3/Gnai2/Gnb1/Gnb2/Gnao1/Gnaq/Gnaz/Gna11/Gna13/Gnb4/Gnb5/Jup/Acp1/Msn/Myh10/Myh9/Src/C2cd2l/Atp2b1/S100a6/Rab21/Ryr2/Ppp3ca/Snap25/Rhoa/Fyn/Kcnab2	38
53	F1_commons	GO:0030863	cortical cytoskeleton	31/1181	121/28804	1.28707e-16	2.03745e-15	8.20554e-16	Actb/Actr2/Cap1/Actn1/Actn2/Actn4/Slc4a1/Calb2/Cfl1/Coro1a/Dstn/Dbn1/Eef1a1/Capza2/Capzb/Flna/Flot1/Flot2/Gsn/Lasp1/Mapre1/Myadm/Myh9/Prkcb/Rdx/Septin2/Slc2a1/Sptan1/Sptbn1/Tpm3/Wdr1	31
54	F1_commons	GO:0098563	intrinsic component of synaptic vesicle membrane	22/1181	56/28804	1.4156e-16	2.19943e-15	8.85786e-16	Dnajc5/Lamp1/Atp2b1/Rab10/Rab14/Rab2a/Rab3a/Rab3c/Rab5a/Ptprn2/Scamp1/Slc6a9/Syn1/Sv2b/Synpr/Syt2/Stx12/Stx1a/Stx7/Slc32a1/Atp6v1g2/Slc30a3	22
55	F1_commons	GO:0099240	intrinsic component of synaptic membrane	44/1181	247/28804	1.69407e-16	2.58423e-15	1.04076e-15	Cadm1/Cadm3/Cspg5/Cntn1/Cntn2/Adam23/Slc1a2/Flot2/Fxyd6/Gabra1/Gabrb2/Gabrb3/Gabbr1/Gria1/Itgb1/Itgb5/Mpp2/Marcksl1/Grm1/Grm2/Abhd6/Marcks/Ncam1/Nrxn1/Nrcam/Gpm6a/Nptn/Atp2b1/Atp2b2/Prrt2/Ptprz1/Rtn4/Slc6a1/Slc6a11/Slc6a9/Scn2a/Slc8a1/Slc8a2/Atp1a3/Snap25/Syt7/Stx1a/Cacng8/Cacna2d1	44
56	F1_commons	GO:0098798	mitochondrial protein-containing complex	48/1181	291/28804	1.73351e-16	2.59717e-15	1.04597e-15	Slc25a4/Slc25a5/Atp5pb/Mcu/Uqcrc1/Uqcrc2/Uqcrh/Uqcrb/Uqcrq/Uqcrfs1/Cox4i1/Cox5a/Cox6b1/Cox6c/Cox7a2/Ndufa4/Cyc1/Dld/Dlat/Etfa/Etfdh/Idh3a/Idh3g/Immt/Ndufa12/Ndufa13/Ndufa5/Ndufa8/Ndufa9/Ndufb4/Ndufb5/Ndufb6/Ndufb7/Ndufv1/Ndufs2/Ndufs3/Ndufs4/Ndufs6/Ndufs7/Ndufs1/Phb/Phb2/Pdhb/Sdha/Suclg1/Hadha/Hadhb/Vdac1	48
57	F1_commons	GO:0044304	main axon	26/1181	84/28804	2.33736e-16	3.44042e-15	1.38558e-15	App/Epb41l3/Bcan/Cntn2/Cntnap1/Dnm1/Ermn/Slc1a2/Gabbr1/Hapln2/Map1a/Map1b/Map2/Mgll/Bin1/Mbp/Mag/Sirt2/Nfasc/Nrcam/Scn2a/Sptan1/Sptbn1/Thy1/Tubb4a/Kcnab2	26
58	F1_commons	GO:1905368	peptidase complex	32/1181	136/28804	6.02759e-16	8.71922e-15	3.51153e-15	Psmd11/Psmd13/Psmd2/Psmd3/Psmd4/Psmd5/Psmd7/Psmc6/Psmc1/Psmc3/Psmc2/Psmc5/Capn2/C3/Hspb1/Psma1/Psma2/Psma3/Psma4/Psma5/Psma6/Psma7/Psmb1/Psmb4/Psmb5/Psmb6/Psmb7/Sec11a/Sec11c/Spcs3/Vcp/Rad23b	32
59	F1_commons	GO:0030135	coated vesicle	39/1181	203/28804	6.42978e-16	9.14336e-15	3.68235e-15	Hspd1/Actr1a/App/Ap1b1/Ap2a1/Ap2b1/Ap2m1/Ap2s1/Bcap31/Igf2r/Snap91/Cltc/Clta/Copa/Cpne6/Dnajc5/Ergic2/Gad2/Lyz1/Picalm/Pacs1/Pdcd6/Lrp1/Lman1/Pacsin1/Sec23a/Rab14/Rab3a/Rab8a/Rab8b/Scamp1/Sort1/Snx3/Syn1/Tmed10/Tmed9/Vti1b/Vamp2/Sec22b	39
60	F1_commons	GO:0042383	sarcolemma	35/1181	166/28804	1.00249e-15	1.40182e-14	5.64561e-15	Ank2/Anxa2/Anxa5/Anxa6/Aqp1/Aqp4/Got2/Bsg/Prkar2a/Ctsb/Cd59a/Cltc/Des/Ezr/Flot1/Itgb1/Acp1/Lamp1/Msn/Bin1/Nos1/Fxyd1/Prkce/Ryr2/Scn2a/Slc8a1/Slc8a2/Atp1a1/Atp1a2/Atp1a3/Atp1b1/Slc2a1/Vcl/Cacng8/Cacna2d1	35
61	F1_commons	GO:0030141	secretory granule	59/1181	440/28804	1.23409e-15	1.69737e-14	6.83592e-15	Hspd1/Arpc2/Actn1/Snca/Anxa11/Anxa3/Anxa7/Ap2a1/Ap2m1/Aqp1/Bsg/Cadps/Calr/Cpe/Cdc42/Dld/Dpep3/Dmxl2/Fgb/Fgg/Flot2/Gnai3/Itpr1/Itgb1/Kif1a/Lamp1/Lyz1/Msn/Myh9/Vgf/Nos1/Pam/Lrp1/Pdia3/Rab11fip5/Rab10/Rab14/Rab3a/Ptprn2/Ptprn/Scamp1/Slc6a9/Slc2a3/Sod1/Syt1/Syt2/Syt5/Syt7/Stx1a/Stx7/Stxbp1/Stxbp5l/Tcp1/Cct6a/Tmed10/Myo5a/Vamp2/Vamp7/Vdac2	59
62	F1_commons	GO:0035770	ribonucleoprotein granule	43/1181	253/28804	2.16434e-15	2.92884e-14	1.17955e-14	Psmc3/Psmc2/Rps4x/Rps6/Rplp0/Rpl28/Rpl6/Actb/Ina/Dhx9/Ddx1/Ddx3x/Carhsp1/Cdc42/Celf1/Top1/Elavl1/Edc4/Eif2s1/Eif4e/Khsrp/Fxr1/Hnrnpa3/Hnrnpk/Hnrnpl/Hnrnpu/Hnrnpa2b1/Kpnb1/Serpinb1a/Marcks/Ncl/Pcbp1/Pabpc1/Psma2/Psma4/Psma6/G3bp1/G3bp2/Rbfox1/Vcp/Tuba1a/Tubb5/Ybx1	43
63	F1_commons	GO:0036464	cytoplasmic ribonucleoprotein granule	41/1181	235/28804	3.8316e-15	5.10271e-14	2.05504e-14	Psmc3/Psmc2/Rps4x/Rps6/Rplp0/Rpl28/Rpl6/Actb/Ina/Dhx9/Ddx1/Ddx3x/Carhsp1/Cdc42/Celf1/Top1/Elavl1/Edc4/Eif2s1/Eif4e/Khsrp/Fxr1/Hnrnpk/Hnrnpu/Hnrnpa2b1/Kpnb1/Serpinb1a/Marcks/Ncl/Pcbp1/Pabpc1/Psma2/Psma4/Psma6/G3bp1/G3bp2/Rbfox1/Vcp/Tuba1a/Tubb5/Ybx1	41
64	F1_commons	GO:1990351	transporter complex	54/1181	395/28804	8.92923e-15	1.17057e-13	4.71428e-14	Mcu/Calm2/Tmem30a/Clcc1/Clic1/Clic4/Uqcrc1/Uqcrc2/Uqcrh/Uqcrb/Uqcrq/Uqcrfs1/Ndufa4/Cyc1/Gabra1/Gabrb2/Gabrb3/Gria1/Dpp10/Abhd6/Ndufa12/Ndufa13/Ndufa5/Ndufa8/Ndufa9/Ndufb4/Ndufb5/Ndufb6/Ndufb7/Ndufv1/Ndufs2/Ndufs3/Ndufs4/Ndufs6/Ndufs7/Ndufs1/Olfm1/Pex14/Hcn2/Ttyh1/Ryr2/Scn2a/Slc5a3/Atp1a1/Atp1a2/Atp1a3/Atp1a4/Atp1b1/Snap25/Cacng8/Cacna2d1/Cacna2d2/Kcnab2/Lrrc8a	54
65	F1_commons	GO:0031300	intrinsic component of organelle membrane	55/1181	408/28804	9.20466e-15	1.18811e-13	4.78493e-14	Arl6ip1/Bet1/Mcu/Calr/Cpt1a/Ccdc47/Hsd11b1/Dnajc5/Etfdh/Hspa5/Emc1/Emc2/Golga7/Itpr1/Itm2b/Lamp1/Atp13a1/Immt/Mpc1/Fkbp8/Slc25a3/Atp2b1/Pdia3/Sec61a1/Rab10/Rab14/Rab2a/Rab3a/Rab3c/Rab5a/Ptprn2/Rtn4/Rrbp1/Scamp1/Sfxn1/Sfxn3/Sfxn5/Slc6a9/Slc8a2/Saraf/Stim1/Syn1/Sv2b/Synpr/Syt2/Syt5/Stx12/Stx1a/Stx7/Tapt1/Tecr/Slc32a1/Lrrc8a/Atp6v1g2/Slc30a3	55
66	F1_commons	GO:0005791	rough endoplasmic reticulum	25/1181	89/28804	1.10468e-14	1.40428e-13	5.65552e-14	Hspd1/Rpl4/Ache/Arl6ip1/Snca/App/Ntrk2/Ccdc47/Hsd11b1/Ckap4/Rpn1/Rpn2/Glul/Lyz1/Map2/Pebp1/Adcyap1r1/Sec61a1/Sec61b/Rab14/Srprb/Ssr4/Tmcc1/Uba1/Vdac3	25
67	F1_commons	GO:1902495	transmembrane transporter complex	52/1181	373/28804	1.25944e-14	1.57713e-13	6.35164e-14	Mcu/Calm2/Clcc1/Clic1/Clic4/Uqcrc1/Uqcrc2/Uqcrh/Uqcrb/Uqcrq/Uqcrfs1/Ndufa4/Cyc1/Gabra1/Gabrb2/Gabrb3/Gria1/Dpp10/Abhd6/Ndufa12/Ndufa13/Ndufa5/Ndufa8/Ndufa9/Ndufb4/Ndufb5/Ndufb6/Ndufb7/Ndufv1/Ndufs2/Ndufs3/Ndufs4/Ndufs6/Ndufs7/Ndufs1/Olfm1/Hcn2/Ttyh1/Ryr2/Scn2a/Slc5a3/Atp1a1/Atp1a2/Atp1a3/Atp1a4/Atp1b1/Snap25/Cacng8/Cacna2d1/Cacna2d2/Kcnab2/Lrrc8a	52
68	F1_commons	GO:0044291	cell-cell contact zone	25/1181	90/28804	1.4706e-14	1.81446e-13	7.30746e-14	Actn1/Ank2/Anxa5/Anxa6/Slc4a1/Ctnnb1/Cadm4/Des/Flot1/Flot2/Gja1/Itgb1/Jup/Opalin/Fxyd1/Prkca/Rap2b/Scn2a/Slc8a1/Atp1a1/Atp1a2/Atp1b1/Slc2a1/Sptan1/Vcl	25
69	F1_commons	GO:0045211	postsynaptic membrane	48/1181	326/28804	1.61428e-14	1.96287e-13	7.90516e-14	Ache/Actn2/Ank2/Kctd12/Ctnnb1/Cadm1/Cspg5/Cntn1/Cntn2/Dgkb/Dbn1/Farp1/Fxyd6/Gabra1/Gabrb2/Gabrb3/Gabbr1/Gria1/Hspa8/Hspb1/Igsf21/Itgb1/Mpp2/Grm1/Grm2/Abhd6/Marcks/Ncam1/Nrcam/Nptn/Picalm/Atp2b2/Prrt2/Pacsin1/Lin7a/Lin7c/Ptprz1/Rgs7/Rtn4/Srgap2/Slc6a1/Slc6a11/Slc6a9/Slc8a1/Slc8a2/Cacng8/Cacna2d1/Sorcs2	48
70	F1_commons	GO:0043204	perikaryon	31/1181	143/28804	1.93638e-14	2.32089e-13	9.34702e-14	Arpc2/Cryab/Anxa5/Ass1/Got2/Ntrk2/Camk2b/Pde10a/Cpe/Ckmt1/Top1/Map2k1/Map2k4/Eno2/Glul/Hspa8/Hspb1/Hnrnpa2b1/Map1b/Mapk1/Sirt2/Ncdn/Nefh/Nefm/Hpca/Pam/Pi4k2a/Rufy3/Ppp1ca/Slc12a5/Ptpn5	31
71	F1_commons	GO:0030864	cortical actin cytoskeleton	24/1181	86/28804	4.40771e-14	5.20854e-13	2.09766e-13	Actr2/Cap1/Actn1/Actn2/Actn4/Calb2/Cfl1/Coro1a/Dstn/Dbn1/Eef1a1/Flot1/Flot2/Gsn/Lasp1/Myadm/Myh9/Prkcb/Rdx/Septin2/Slc2a1/Sptan1/Sptbn1/Wdr1	24
72	F1_commons	GO:0031225	anchored component of membrane	36/1181	198/28804	4.94312e-14	5.73443e-13	2.30946e-13	Ache/Bcan/Cdh13/Cpm/Cd59a/Cp/Cntfr/Cntn1/Cntn2/Dpep3/Dnajc5/Flot2/Folr1/Gad2/Enpp6/Igsf21/Lsamp/Mpp2/Marcksl1/Marcks/Ncam1/Ncam2/Negr1/Ntm/Omg/Rab10/Rab14/Rab2a/Rab3a/Rab3c/Rab5a/Syn1/Snap25/Thy1/Vti1b/Cacna2d1	36
73	F1_commons	GO:0005769	early endosome	49/1181	348/28804	4.98944e-14	5.73443e-13	2.30946e-13	Pld3/Hspd1/App/Anxa2/Ap1b1/Ntrk2/Igf2r/Tmem30a/Coro1a/Map2k1/Ehd1/Ehd3/Sh3gl2/Flot1/Gja1/Gria1/Hmgb1/Mlc1/Mapk1/Mapk3/Pi4k2a/Picalm/Pick1/Phb/Lrp1/Rcc2/Rab11fip5/Rab14/Rab1a/Rab21/Rab5a/Rab5b/Rab5c/Rap1a/Rhob/Sort1/Sorl1/Snx3/Snx6/Stx7/Prdx3/Tfrc/Myo5a/Vps35/Vps4a/Kdr/Vti1b/Sorcs2/Washc4	49
74	F1_commons	GO:0101031	chaperone complex	16/1181	34/28804	6.34113e-14	7.18947e-13	2.89545e-13	Bag2/Tsc1/Hspa8/Hsp90ab1/Ptges3/Ruvbl1/Ruvbl2/Stip1/Tcp1/Cct2/Cct4/Cct5/Cct7/Cct3/Cct8/Cct6a	16
75	F1_commons	GO:0048786	presynaptic active zone	25/1181	99/28804	1.6171e-13	1.809e-12	7.28546e-13	App/Ntrk2/Ctnnb1/Ctnnd1/Snap91/Cntnap1/Ctbp1/Flot1/Flot2/Nrxn1/Gpm6a/Nptn/Atp2b1/Atp2b2/Phb/Phb2/Rab3a/Syn1/Sv2a/Snap25/Stx1a/Stx1b/Stxbp1/Slc32a1/Cacna2d1	25
76	F1_commons	GO:0031256	leading edge membrane	31/1181	156/28804	2.35767e-13	2.60274e-12	1.04821e-12	Rps3/Arpc2/Akap5/Amph/Epb41l3/Cdc42/Eef1a1/Slc1a2/Gabra1/Gabbr1/Gria1/Itgb1/Mpp2/Map2/Src/Hpca/Nme1/Atp2b1/Atp2b2/Plek/Hcn2/Pacsin1/Pdxp/Ptprz1/Arhgef2/Slc12a5/Sptbn1/Thy1/Rhoa/Tpm1/Cacng8	31
77	F1_commons	GO:0099522	cytosolic region	17/1181	43/28804	3.58658e-13	3.90797e-12	1.57388e-12	Sncb/Camk2a/Dbn1/Nedd4/Sh3gl2/Eif4e/Aldoc/Hspa8/Hnrnpab/Hnrnpa2b1/Marcksl1/Marcks/Prkca/Prkcb/Prkcd/Prkce/Mtor	17
78	F1_commons	GO:0140534	endoplasmic reticulum protein-containing complex	28/1181	131/28804	5.11491e-13	5.50181e-12	2.21577e-12	Arl6ip1/Get3/Calr/Ddost/Rpn1/Rpn2/Dad1/Stt3a/Hspa5/Hsp90b1/Emc1/Emc2/Faf2/Hyou1/Mlec/Map3k5/Ganab/Ppib/P4hb/Pdia3/Sec61a1/Sec61b/Sec11a/Sec11c/Spcs3/Srprb/Vcp/Ssr4	28
79	F1_commons	GO:0005901	caveola	24/1181	96/28804	6.26171e-13	6.65009e-12	2.67823e-12	Aqp1/Cdh13/Ctnnb1/Ctnnd1/Ctsb/Coro1c/Flot1/Flot2/Gnaq/Hk1/Mlc1/Mapk1/Mapk3/Myof/Src/Nos1/P2ry12/Fxyd1/Plpp1/Adcyap1r1/Atp1a1/Atp1a2/Atp1b1/Slc2a1	24
80	F1_commons	GO:0032432	actin filament bundle	24/1181	97/28804	8.00013e-13	8.28656e-12	3.33729e-12	Actb/Actn1/Actn4/Cryab/Anxa2/Cfl1/Coro1b/Coro2b/Fscn1/Flna/Flnb/Myl12b/Myh10/Myh14/Myh7/Myh9/Marcks/Pls3/Septin11/Septin5/Septin7/Tpm1/Tpm3/Vcl	24
81	F1_commons	GO:0042641	actomyosin	24/1181	97/28804	8.00013e-13	8.28656e-12	3.33729e-12	Actb/Actn1/Actn4/Anxa2/Coro1b/Coro2b/Fscn1/Flnb/Myl12b/Myh10/Myh14/Myh7/Myh9/Pdcd6ip/Septin11/Septin5/Septin7/Cdc42bpa/Cdc42bpb/Stx1a/Tpm1/Tpm3/Myo5a/Vcl	24
82	F1_commons	GO:0005839	proteasome core complex	12/1181	19/28804	8.25055e-13	8.44172e-12	3.39978e-12	Psma1/Psma2/Psma3/Psma4/Psma5/Psma6/Psma7/Psmb1/Psmb4/Psmb5/Psmb6/Psmb7	12
83	F1_commons	GO:0019898	extrinsic component of membrane	46/1181	337/28804	9.19033e-13	9.28998e-12	3.7414e-12	Aldh3a2/Eno1/Amph/Anxa2/Cdh13/Cadps/Ctnnb1/Ctnnd1/Snap91/Cltc/Opa1/Emc2/Ezr/Farp1/Kras/Gnai3/Gnai2/Gnb1/Gnb2/Gnao1/Gnaq/Gnaz/Gna11/Gna13/Gnb4/Gnb5/Jup/Kif1a/Mgll/Bin1/Src/Hpca/Olfm1/Picalm/Pik3r4/Phb/S100a6/Sec23a/Ryr2/Stk39/Syn1/Syn2/Snap25/Rhoa/Fyn/Kcnab2	46
84	F1_commons	GO:0031674	I band	29/1181	144/28804	9.74903e-13	9.73743e-12	3.9216e-12	Actc1/Akap4/Actn1/Actn2/Actn4/Cryab/Ank2/Anxa5/Slc4a1/Ctnnb1/Cfl2/Csrp1/Des/Dnajb6/Flna/Hspb1/Jup/Bin1/Myl3/Myl12b/Myh7/Nos1/Fkbp1a/Ryr2/Ppp3ca/Slc8a1/Slc2a1/Sptan1/Vcl	29
85	F1_commons	GO:0019867	outer membrane	35/1181	209/28804	1.35479e-12	1.3082e-11	5.26858e-12	Agpat4/Cnp/Slc25a4/Eno1/Snca/Maoa/Aifm1/Ass1/Cpt1a/Cisd1/Pde2a/Cyb5b/Dnm1l/Opa1/Emd/Gja1/Gk/Hk1/Acsl1/Pgrmc1/Mtarc2/Mtch2/Nos1/Nme1/Pebp1/Phb/Phb2/Rab11fip5/Mtor/Ppp1cc/Vat1/Hadhb/Vdac1/Vdac2/Vdac3	35
86	F1_commons	GO:0031968	organelle outer membrane	35/1181	209/28804	1.35479e-12	1.3082e-11	5.26858e-12	Agpat4/Cnp/Slc25a4/Eno1/Snca/Maoa/Aifm1/Ass1/Cpt1a/Cisd1/Pde2a/Cyb5b/Dnm1l/Opa1/Emd/Gja1/Gk/Hk1/Acsl1/Pgrmc1/Mtarc2/Mtch2/Nos1/Nme1/Pebp1/Phb/Phb2/Rab11fip5/Mtor/Ppp1cc/Vat1/Hadhb/Vdac1/Vdac2/Vdac3	35
87	F1_commons	GO:0044853	plasma membrane raft	28/1181	136/28804	1.35654e-12	1.3082e-11	5.26858e-12	Aqp1/Cdh13/Prkar2a/Ctnnb1/Ctnnd1/Ctsb/Coro1c/Ezr/Flot1/Flot2/Gnaq/Hk1/Itgb2/Mlc1/Mapk1/Mapk3/Myof/Src/Nos1/P2ry12/Fxyd1/Plpp1/Adcyap1r1/Atp1a1/Atp1a2/Atp1b1/Slc2a1/Stim1	28
88	F1_commons	GO:0014704	intercalated disc	20/1181	67/28804	1.42338e-12	1.35706e-11	5.46536e-12	Actn1/Ank2/Anxa5/Anxa6/Slc4a1/Ctnnb1/Des/Gja1/Itgb1/Jup/Fxyd1/Prkca/Scn2a/Slc8a1/Atp1a1/Atp1a2/Atp1b1/Slc2a1/Sptan1/Vcl	20
89	F1_commons	GO:0005741	mitochondrial outer membrane	33/1181	188/28804	1.54327e-12	1.45484e-11	5.85913e-12	Agpat4/Cnp/Slc25a4/Snca/Maoa/Aifm1/Ass1/Cpt1a/Cisd1/Pde2a/Cyb5b/Dnm1l/Opa1/Gja1/Gk/Hk1/Acsl1/Pgrmc1/Mtarc2/Mtch2/Nos1/Nme1/Pebp1/Phb/Phb2/Rab11fip5/Mtor/Ppp1cc/Vat1/Hadhb/Vdac1/Vdac2/Vdac3	33
90	F1_commons	GO:0005681	spliceosomal complex	35/1181	210/28804	1.56283e-12	1.45691e-11	5.86747e-12	Eftud2/Crnkl1/Lgals3/Hspa8/Hnrnpa1/Hnrnpa3/Hnrnpf/Hnrnph1/Hnrnpk/Hnrnpm/Syncrip/Hnrnpu/Hnrnpa2b1/Hnrnpc/Myef2/Ncl/Pabpc1/Prpf19/Prpf6/Prpf8/Dhx15/Ddx5/Upf1/Rbmxl1/Srrm2/Srsf1/Srsf2/Snrpd1/Snrpd2/Snrpd3/Snrpn/Ddx39b/U2af2/Snrpa/Ybx1	35
91	F1_commons	GO:0005635	nuclear envelope	53/1181	435/28804	1.66964e-12	1.53743e-11	6.19176e-12	Agpat3/Ache/Eno1/Snca/App/Anxa11/Anxa7/Aqp1/Calr/Ctnnb1/Igf2r/Chmp2a/Chmp4b/Clic1/Cpne1/Hsd11b1/Cst3/Dync1h1/Dctn1/Elavl4/Emd/Eif5a/Gsto1/Ran/Kpnb1/Itpr1/Inpp4a/Lmnb1/Pgrmc2/Mapk3/Mad1l1/Bin1/Nrxn1/Nos1/Osbpl8/Pcm1/Pafah1b1/Lmna/S100a6/Rangap1/Ranbp1/Rgs7/Rtn4/Rtcb/Ryr2/Scrn1/Mtor/Sorl1/Stx1a/Tor1aip1/Tubb5/Vps4a/Vapa	53
92	F1_commons	GO:0098982	GABA-ergic synapse	25/1181	109/28804	1.68586e-12	1.53743e-11	6.19176e-12	Rps27/Bcan/Cdh13/Camk4/Cspg5/Ctbp1/Flot1/Gabra1/Gabrb2/Gabrb3/Gabbr1/Itpr1/Abhd6/Nrxn1/Nptn/Atp2b1/Atp2b2/Phb/Phb2/Septin11/Slc6a1/Slc6a11/Sv2a/Syt7/Slc32a1	25
93	F1_commons	GO:0098889	intrinsic component of presynaptic membrane	27/1181	129/28804	2.25271e-12	2.03229e-11	8.18474e-12	Cadm1/Cadm3/Cntn1/Adam23/Slc1a2/Flot2/Fxyd6/Gabbr1/Gria1/Marcksl1/Marcks/Ncam1/Nrxn1/Gpm6a/Nptn/Atp2b1/Atp2b2/Prrt2/Slc6a1/Slc6a11/Slc6a9/Scn2a/Atp1a3/Snap25/Syt7/Stx1a/Cacna2d1	27
94	F1_commons	GO:0030018	Z disc	27/1181	131/28804	3.31047e-12	2.95477e-11	1.18999e-11	Akap4/Actn1/Actn2/Actn4/Cryab/Ank2/Anxa5/Slc4a1/Ctnnb1/Cfl2/Csrp1/Des/Dnajb6/Flna/Hspb1/Jup/Bin1/Myl12b/Myh7/Nos1/Fkbp1a/Ryr2/Ppp3ca/Slc8a1/Slc2a1/Sptan1/Vcl	27
95	F1_commons	GO:0001726	ruffle	29/1181	151/28804	3.40724e-12	2.98145e-11	1.20073e-11	Rps3/Arpc2/Actr3/Actn1/Anxa2/Eef1a1/Ezr/Fscn1/Gsn/Itgb1/Map2/Myadm/Myh9/Nckap1/Src/Nme1/Nme2/Plek/Pacsin1/S100a6/Pdxp/Rdx/Rab5a/Ptprz1/Arhgef2/Tln1/Rhoa/Tpm1/Myo5a	29
96	F1_commons	GO:0099699	integral component of synaptic membrane	36/1181	227/28804	3.41143e-12	2.98145e-11	1.20073e-11	Cadm1/Cadm3/Cspg5/Adam23/Slc1a2/Fxyd6/Gabra1/Gabrb2/Gabrb3/Gabbr1/Gria1/Itgb1/Itgb5/Grm1/Grm2/Abhd6/Ncam1/Nrxn1/Nrcam/Gpm6a/Nptn/Atp2b1/Atp2b2/Prrt2/Ptprz1/Rtn4/Slc6a1/Slc6a11/Slc6a9/Scn2a/Slc8a1/Slc8a2/Atp1a3/Syt7/Stx1a/Cacng8	36
97	F1_commons	GO:0005790	smooth endoplasmic reticulum	15/1181	36/28804	3.53081e-12	3.05397e-11	1.22994e-11	Rpl10/Calr/Hspa5/Erp29/Hsp90b1/Hyou1/Itpr1/Map2/Ppib/Prdx4/Pdia3/Ttyh1/Rtn1/Ryr2/Myo5a	15
98	F1_commons	GO:0045335	phagocytic vesicle	25/1181	113/28804	3.97826e-12	3.40588e-11	1.37167e-11	Anxa11/Anxa3/Calr/Cdc42/Coro1a/Flnb/Gsn/Kif5b/Lamp1/Sec61a1/Rab11fip5/Rab11b/Rab14/Rab5a/Rab8a/Rab8b/Rap1a/Mtor/Srgap2/Snx3/Syt7/Stx12/Stxbp1/Vamp7/Vim	25
99	F1_commons	GO:0010008	endosome membrane	41/1181	291/28804	5.68083e-12	4.81436e-11	1.93891e-11	Pld3/Anxa2/Anxa6/Abca2/Igf2r/Tmem30a/Cdip1/Chmp2a/Chmp4b/Snap91/Coro1c/Ehd1/Ehd3/Gria1/Lamp1/Abhd6/Ncdn/Pi4k2a/Ndrg1/Rcc2/Rab11b/Rab21/Rab5a/Rab8a/Rap2b/Rhob/Scamp1/Scamp3/Sort1/Snx3/Snx6/Stx7/Tfrc/Uba1/Vps35/Vps45/Vps4a/Vti1b/Vamp7/Sorcs2/Washc4	41
100	F1_commons	GO:0005747	mitochondrial respiratory chain complex I	17/1181	50/28804	6.39015e-12	5.25621e-11	2.11686e-11	Ndufa4/Ndufa12/Ndufa13/Ndufa5/Ndufa8/Ndufa9/Ndufb4/Ndufb5/Ndufb6/Ndufb7/Ndufv1/Ndufs2/Ndufs3/Ndufs4/Ndufs6/Ndufs7/Ndufs1	17
101	F1_commons	GO:0030964	NADH dehydrogenase complex	17/1181	50/28804	6.39015e-12	5.25621e-11	2.11686e-11	Ndufa4/Ndufa12/Ndufa13/Ndufa5/Ndufa8/Ndufa9/Ndufb4/Ndufb5/Ndufb6/Ndufb7/Ndufv1/Ndufs2/Ndufs3/Ndufs4/Ndufs6/Ndufs7/Ndufs1	17
102	F1_commons	GO:0045271	respiratory chain complex I	17/1181	50/28804	6.39015e-12	5.25621e-11	2.11686e-11	Ndufa4/Ndufa12/Ndufa13/Ndufa5/Ndufa8/Ndufa9/Ndufb4/Ndufb5/Ndufb6/Ndufb7/Ndufv1/Ndufs2/Ndufs3/Ndufs4/Ndufs6/Ndufs7/Ndufs1	17
103	F1_commons	GO:0071013	catalytic step 2 spliceosome	23/1181	98/28804	7.81687e-12	6.36733e-11	2.56435e-11	Eftud2/Crnkl1/Hnrnpa1/Hnrnpa3/Hnrnpf/Hnrnph1/Hnrnpk/Hnrnpm/Syncrip/Hnrnpu/Hnrnpa2b1/Hnrnpc/Pabpc1/Prpf19/Prpf6/Prpf8/Ddx5/Srrm2/Srsf1/Snrpd1/Snrpd2/Snrpd3/Snrpn	23
104	F1_commons	GO:0030136	clathrin-coated vesicle	25/1181	117/28804	9.0213e-12	7.27776e-11	2.93101e-11	Ap1b1/Ap2a1/Ap2b1/Ap2m1/Ap2s1/Bcap31/Igf2r/Snap91/Cltc/Clta/Cpne6/Dnajc5/Gad2/Lyz1/Picalm/Lrp1/Rab14/Rab3a/Rab8a/Rab8b/Scamp1/Sort1/Snx3/Syn1/Vamp2	25
105	F1_commons	GO:0043198	dendritic shaft	19/1181	67/28804	1.41807e-11	1.13311e-10	4.56342e-11	Arpc2/Akap5/Prkar2b/Ctnnb1/Dbn1/Slc1a2/Exoc4/Flna/Gabbr1/Gria1/Gsk3b/Hspa8/Mpp2/Map1a/Map2/Hcn2/Arhgef2/Slc8a1/Nsf	19
106	F1_commons	GO:0005838	proteasome regulatory particle	12/1181	23/28804	1.90071e-11	1.50443e-10	6.05888e-11	Psmd11/Psmd13/Psmd2/Psmd3/Psmd4/Psmd5/Psmd7/Psmc6/Psmc1/Psmc3/Psmc2/Psmc5	12
107	F1_commons	GO:0031301	integral component of organelle membrane	46/1181	378/28804	5.14929e-11	4.03762e-10	1.62609e-10	Arl6ip1/Bet1/Mcu/Calr/Cpt1a/Ccdc47/Hsd11b1/Etfdh/Hspa5/Emc1/Emc2/Itpr1/Itm2b/Lamp1/Atp13a1/Immt/Mpc1/Fkbp8/Slc25a3/Atp2b1/Pdia3/Sec61a1/Ptprn2/Rtn4/Rrbp1/Scamp1/Sfxn1/Sfxn3/Sfxn5/Slc6a9/Slc8a2/Saraf/Stim1/Sv2b/Synpr/Syt2/Syt5/Stx12/Stx1a/Stx7/Tapt1/Tecr/Slc32a1/Lrrc8a/Atp6v1g2/Slc30a3	46
108	F1_commons	GO:0022624	proteasome accessory complex	12/1181	25/28804	6.77399e-11	5.26239e-10	2.11935e-10	Psmd11/Psmd13/Psmd2/Psmd3/Psmd4/Psmd5/Psmd7/Psmc6/Psmc1/Psmc3/Psmc2/Psmc5	12
109	F1_commons	GO:0097386	glial cell projection	15/1181	43/28804	7.33471e-11	5.64571e-10	2.27373e-10	App/Aqp4/Ermn/Eif2s1/Slc1a2/Ezr/Lgals3/Glul/Itgb1/Mlc1/Grm2/Sirt2/Nfasc/Slc2a13/Fyn	15
110	F1_commons	GO:0030055	cell-substrate junction	30/1181	185/28804	1.21841e-10	9.29315e-10	3.74268e-10	Arpc2/Actr3/Actn1/Actn2/Anxa6/Capn2/Cfl1/Coro2b/Map2k1/Eppk1/Ezr/Fermt3/Flnb/Gsn/Itgb1/Itgb2/Itgb5/Lims1/Lasp1/Mapre1/Mapre2/Mapk1/Mapk3/Msn/Myh9/Src/Rdx/Tln1/Vasp/Vcl	30
111	F1_commons	GO:0005798	Golgi-associated vesicle	21/1181	94/28804	1.70151e-10	1.28609e-09	5.17955e-10	Actr1a/App/Ap1b1/Igf2r/Cspg5/Cltc/Clta/Copa/Itm2b/Lyz1/Map6d1/Map6/Pi4ka/Pacs1/Pacsin1/Rab14/Rab8a/Rab8b/Sort1/Tmed10/Sec22b	21
112	F1_commons	GO:0030496	midbody	30/1181	188/28804	1.82951e-10	1.3705e-09	5.51949e-10	Arl8a/Arl8b/Anxa11/Anxa2/Agap2/Ctnnd1/Cdc42/Chmp2a/Chmp4b/Clic4/Lap3/Crmp1/Hspa5/Hsp90b1/Ran/Gnai3/Gnai2/Hnrnpu/Myh10/Sirt2/Nudc/Pdcd6ip/Rcc2/Pdxp/Gdi1/Rab8a/Rack1/Septin2/Slc2a1/Vps4a	30
113	F1_commons	GO:0019897	extrinsic component of plasma membrane	30/1181	190/28804	2.38695e-10	1.77226e-09	7.13751e-10	Eno1/Anxa2/Cdh13/Ctnnb1/Ctnnd1/Snap91/Farp1/Kras/Gnai3/Gnai2/Gnb1/Gnb2/Gnao1/Gnaq/Gnaz/Gna11/Gna13/Gnb4/Gnb5/Jup/Src/Olfm1/Picalm/Phb/S100a6/Ryr2/Snap25/Rhoa/Fyn/Kcnab2	30
114	F1_commons	GO:0030315	T-tubule	18/1181	70/28804	2.89813e-10	2.11619e-09	8.52264e-10	Ank2/Aqp4/Got2/Prkar2a/Cltc/Ezr/Msn/Bin1/Nos1/Fxyd1/Prkce/Scn2a/Slc8a1/Atp1a1/Atp1a2/Atp1b1/Cacng8/Cacna2d1	18
115	F1_commons	GO:0098936	intrinsic component of postsynaptic membrane	29/1181	180/28804	2.90062e-10	2.11619e-09	8.52264e-10	Cadm1/Cspg5/Cntn1/Cntn2/Fxyd6/Gabra1/Gabrb2/Gabrb3/Gabbr1/Gria1/Itgb1/Mpp2/Grm1/Grm2/Abhd6/Marcks/Ncam1/Nrcam/Nptn/Atp2b2/Ptprz1/Rtn4/Slc6a1/Slc6a11/Slc6a9/Slc8a1/Slc8a2/Cacng8/Cacna2d1	29
116	F1_commons	GO:0005832	chaperonin-containing T-complex	8/1181	10/28804	3.26337e-10	2.36032e-09	9.50582e-10	Tcp1/Cct2/Cct4/Cct5/Cct7/Cct3/Cct8/Cct6a	8
117	F1_commons	GO:0031201	SNARE complex	15/1181	48/28804	4.36398e-10	3.12939e-09	1.26031e-09	Napa/Bet1/Napb/Napg/Syn2/Snap25/Stx12/Stx1a/Stx1b/Stx7/Stxbp5l/Vti1b/Vamp2/Vamp7/Sec22b	15
118	F1_commons	GO:0031045	dense core granule	13/1181	35/28804	5.51759e-10	3.9231e-09	1.57997e-09	Actn1/Aqp1/Cadps/Cpe/Dmxl2/Kif1a/Slc6a9/Sod1/Syt1/Syt2/Syt5/Syt7/Stxbp5l	13
119	F1_commons	GO:0016323	basolateral plasma membrane	34/1181	246/28804	6.07644e-10	4.28415e-09	1.72538e-09	Akap5/Ank2/Anxa2/Ap2a1/Aqp1/Aqp4/Slc4a1/Ctnnb1/Cadm1/Slc4a4/Slc1a3/Ezr/Flot1/Flot2/Folr1/Hsp90ab1/Slc7a5/Mlc1/Msn/Slc16a1/Atp2b1/Lrp1/Lin7a/Lin7c/Rasgrf1/Slc6a9/Slc8a1/Atp1a1/Atp1b1/Slc38a3/Slc12a2/Slc2a1/Stk39/Tfrc	34
120	F1_commons	GO:0030667	secretory granule membrane	20/1181	91/28804	6.29094e-10	4.39574e-09	1.77032e-09	Actn1/Snca/Anxa7/Aqp1/Bsg/Cadps/Cpe/Flot2/Itpr1/Kif1a/Msn/Vgf/Pam/Ptprn2/Scamp1/Slc2a3/Syt5/Tmed10/Vamp2/Vamp7	20
121	F1_commons	GO:0030285	integral component of synaptic vesicle membrane	14/1181	42/28804	6.33951e-10	4.39574e-09	1.77032e-09	Lamp1/Atp2b1/Ptprn2/Scamp1/Slc6a9/Sv2b/Synpr/Syt2/Stx12/Stx1a/Stx7/Slc32a1/Atp6v1g2/Slc30a3	14
122	F1_commons	GO:0009925	basal plasma membrane	36/1181	275/28804	8.75482e-10	6.02074e-09	2.42476e-09	Akap5/Ace/Ank2/Anxa2/Ap2a1/Aqp1/Aqp4/Slc4a1/Ctnnb1/Cadm1/Slc4a4/Slc1a3/Ezr/Flot1/Flot2/Folr1/Hsp90ab1/Slc7a5/Mlc1/Msn/Slc16a1/P2ry12/Atp2b1/Lrp1/Lin7a/Lin7c/Rasgrf1/Slc6a9/Slc8a1/Atp1a1/Atp1b1/Slc38a3/Slc12a2/Slc2a1/Stk39/Tfrc	36
123	F1_commons	GO:0055037	recycling endosome	26/1181	156/28804	1.13058e-09	7.71186e-09	3.10584e-09	Akap5/App/Arfgef2/Ehd1/Ehd3/Gria1/Ran/Mlc1/Ndrg1/Rab11fip5/Rab10/Rab11b/Rab14/Rab8a/Rap2b/Scamp1/Scamp3/Sorl1/Stx12/Stx7/Tfrc/Tpp1/Tuba1a/Myo5a/Vti1b/Sorcs2	26
124	F1_commons	GO:0002199	zona pellucida receptor complex	8/1181	11/28804	1.15328e-09	7.80324e-09	3.14264e-09	Hspa1b/Hspa1l/Tcp1/Cct2/Cct4/Cct3/Cct8/Cct6a	8
125	F1_commons	GO:0070069	cytochrome complex	13/1181	37/28804	1.23339e-09	8.27849e-09	3.33404e-09	Uqcrc1/Uqcrc2/Uqcrh/Uqcrb/Uqcrq/Uqcrfs1/Cox4i1/Cox5a/Cox6b1/Cox6c/Cox7a2/Ndufa4/Cyc1	13
126	F1_commons	GO:0005819	spindle	42/1181	360/28804	1.29441e-09	8.61913e-09	3.47123e-09	Rps3/Slc25a5/Arl8a/Arl8b/App/Anxa11/Camk2b/Calm2/Ccar2/Cdc42/Chmp2a/Chmp4b/Cltc/Dync1li1/Dctn1/Emd/Hnrnpu/Kif2a/Kif3a/Mapre1/Mapre2/Mad1l1/Myh10/Myh9/Sirt2/Nudc/Npm1/Nudcd2/Pin4/Pafah1b1/Rcc2/Rangap1/Septin2/Smc1a/Tubb1/Tubb2b/Tubb3/Tubb4a/Tubb4b/Tubb5/Tppp/Vps4a	42
127	F1_commons	GO:0019773	proteasome core complex, alpha-subunit complex	7/1181	8/28804	1.47732e-09	9.75961e-09	3.93054e-09	Psma1/Psma2/Psma3/Psma4/Psma5/Psma6/Psma7	7
128	F1_commons	GO:0005925	focal adhesion	27/1181	172/28804	2.13123e-09	1.39695e-08	5.62602e-09	Arpc2/Actn1/Actn2/Anxa6/Capn2/Cfl1/Coro2b/Map2k1/Ezr/Flnb/Gsn/Itgb1/Itgb2/Itgb5/Lims1/Lasp1/Mapre1/Mapre2/Mapk1/Mapk3/Msn/Myh9/Src/Rdx/Tln1/Vasp/Vcl	27
129	F1_commons	GO:0002102	podosome	11/1181	26/28804	2.30367e-09	1.47964e-08	5.95903e-09	Actb/Actr2/Arpc2/Actr3/Fscn1/Fermt3/Gsn/Src/Arhgef2/Tpm3/Vcl	11
130	F1_commons	GO:0001725	stress fiber	19/1181	88/28804	2.31028e-09	1.47964e-08	5.95903e-09	Actb/Actn1/Actn4/Anxa2/Coro1b/Coro2b/Fscn1/Flnb/Myl12b/Myh10/Myh14/Myh7/Myh9/Septin11/Septin5/Septin7/Tpm1/Tpm3/Vcl	19
131	F1_commons	GO:0097517	contractile actin filament bundle	19/1181	88/28804	2.31028e-09	1.47964e-08	5.95903e-09	Actb/Actn1/Actn4/Anxa2/Coro1b/Coro2b/Fscn1/Flnb/Myl12b/Myh10/Myh14/Myh7/Myh9/Septin11/Septin5/Septin7/Tpm1/Tpm3/Vcl	19
132	F1_commons	GO:0045178	basal part of cell	37/1181	300/28804	2.72015e-09	1.72894e-08	6.96306e-09	Akap5/Ace/Ank2/Anxa2/Ap2a1/Aqp1/Aqp4/Slc4a1/Ctnnb1/Cadm1/Slc4a4/Eppk1/Slc1a3/Ezr/Flot1/Flot2/Folr1/Hsp90ab1/Slc7a5/Mlc1/Msn/Slc16a1/P2ry12/Atp2b1/Lrp1/Lin7a/Lin7c/Rasgrf1/Slc6a9/Slc8a1/Atp1a1/Atp1b1/Slc38a3/Slc12a2/Slc2a1/Stk39/Tfrc	37
133	F1_commons	GO:0008540	proteasome regulatory particle, base subcomplex	8/1181	12/28804	3.33473e-09	2.10364e-08	8.47209e-09	Psmd2/Psmd4/Psmd5/Psmc6/Psmc1/Psmc3/Psmc2/Psmc5	8
134	F1_commons	GO:1905360	GTPase complex	13/1181	41/28804	5.23557e-09	3.27809e-08	1.3202e-08	Hras/Gnai3/Gnai2/Gnb1/Gnb2/Gnao1/Gnaq/Gnaz/Gna11/Gna13/Gnb4/Gnb5/Rragb	13
135	F1_commons	GO:0048787	presynaptic active zone membrane	14/1181	49/28804	6.19043e-09	3.84724e-08	1.54942e-08	Snap91/Cntnap1/Flot2/Nrxn1/Gpm6a/Nptn/Atp2b1/Atp2b2/Phb/Snap25/Stx1a/Stx1b/Stxbp1/Cacna2d1	14
136	F1_commons	GO:0098833	presynaptic endocytic zone	8/1181	13/28804	8.35692e-09	5.15548e-08	2.07629e-08	Amph/Snap91/Cltc/Clta/Dnm1/Dnm1l/Picalm/Pacsin1	8
137	F1_commons	GO:0031234	extrinsic component of cytoplasmic side of plasma membrane	20/1181	105/28804	8.8056e-09	5.39262e-08	2.1718e-08	Farp1/Kras/Gnai3/Gnai2/Gnb1/Gnb2/Gnao1/Gnaq/Gnaz/Gna11/Gna13/Gnb4/Gnb5/Src/S100a6/Ryr2/Snap25/Rhoa/Fyn/Kcnab2	20
138	F1_commons	GO:0005770	late endosome	32/1181	247/28804	9.63849e-09	5.85992e-08	2.36e-08	Sdf4/Pld3/Anxa2/Anxa6/Igf2r/Tmem30a/Cdip1/Chmp2a/Chmp4b/Cst3/Dync1li1/Map2k1/Gja1/Hspa8/Lamp1/Mapk1/Mapk3/Abhd6/Src/Pik3r4/Rapgef2/Rab14/Rap1a/Rhob/Sorl1/Stx7/Myo5a/Vps35/Vps4a/Vti1b/Vamp7/Slc30a3	32
139	F1_commons	GO:0099056	integral component of presynaptic membrane	21/1181	116/28804	9.73782e-09	5.87772e-08	2.36717e-08	Cadm1/Cadm3/Adam23/Slc1a2/Fxyd6/Gabbr1/Gria1/Ncam1/Nrxn1/Gpm6a/Nptn/Atp2b1/Atp2b2/Prrt2/Slc6a1/Slc6a11/Slc6a9/Scn2a/Atp1a3/Syt7/Stx1a	21
140	F1_commons	GO:0044295	axonal growth cone	13/1181	43/28804	1.0069e-08	6.03421e-08	2.43019e-08	Cyfip1/Dbn1/Flna/Hsp90aa1/Hsp90ab1/Kif5c/Kif5b/Nrxn1/Gpm6a/Olfm1/Fkbp4/Lrp1/Snap25	13
141	F1_commons	GO:0030132	clathrin coat of coated pit	9/1181	18/28804	1.10562e-08	6.57884e-08	2.64953e-08	Ap2a1/Ap2b1/Ap2m1/Ap2s1/Snap91/Cltc/Clta/Picalm/Synj1	9
142	F1_commons	GO:0005759	mitochondrial matrix	35/1181	293/28804	1.6607e-08	9.81218e-08	3.95171e-08	Hspe1/Rps3/Hspd1/Acat1/Slc25a5/Aldh2/Snca/Ccar2/Pde2a/Cs/Acot7/Dld/Dlat/Etfa/Etfdh/Tufm/Fdps/Glud1/Hspa1b/Idh3a/Idh3g/Lrrc59/Mdh2/Ndufa9/Park7/Pin4/Prdx1/Pdhb/Hspa9/Suclg1/Sod2/Hadha/Hadhb/Vdac1/Vdac2	35
143	F1_commons	GO:0060076	excitatory synapse	17/1181	79/28804	1.68609e-08	9.8925e-08	3.98406e-08	Actr3/Akap5/Ntrk2/Calb2/Cadm3/Snap91/Cyfip1/Dbn1/Gria1/Nrxn1/Ntm/Picalm/Atp2b2/Pfn1/Slc6a9/Synj1/Syt1	17
144	F1_commons	GO:0005905	clathrin-coated pit	16/1181	70/28804	1.7736e-08	1.03337e-07	4.16174e-08	Hspd1/App/Ap2a1/Ap2b1/Ap2m1/Ap2s1/Aak1/Snap91/Cltc/Clta/Dnm1l/Picalm/Lrp1/Sort1/Synj1/Tfrc	16
145	F1_commons	GO:0030662	coated vesicle membrane	18/1181	89/28804	1.81213e-08	1.04853e-07	4.22281e-08	Ap1b1/Ap2a1/Ap2b1/Ap2m1/Ap2s1/Snap91/Cltc/Clta/Copa/Dnajc5/Gad2/Pdcd6/Sec23a/Rab3a/Syn1/Vti1b/Vamp2/Sec22b	18
146	F1_commons	GO:0098993	anchored component of synaptic vesicle membrane	8/1181	14/28804	1.8795e-08	1.08007e-07	4.34981e-08	Dnajc5/Rab10/Rab14/Rab2a/Rab3a/Rab3c/Rab5a/Syn1	8
147	F1_commons	GO:0099571	postsynaptic cytoskeleton	9/1181	19/28804	2.02398e-08	1.15518e-07	4.65233e-08	Actb/Ina/Dbn1/Myh10/Marcks/Nefh/Nefl/Nefm/Myo5a	9
148	F1_commons	GO:0034399	nuclear periphery	22/1181	132/28804	2.11566e-08	1.19935e-07	4.8302e-08	Anp32a/Actb/Anxa2/Basp1/Clic4/Emd/Hnrnpm/Hnrnpu/Hnrnpa2b1/Lmnb1/Map2/Nono/Npm1/Lmna/Phb2/Psma6/Prkcd/Ruvbl1/Ddx39b/Sfpq/Smc1a/Stx1b	22
149	F1_commons	GO:0045177	apical part of cell	48/1181	488/28804	2.4063e-08	1.34654e-07	5.42298e-08	App/Anxa6/Ap2a1/Aqp1/Pfkm/Ctnnb1/Ctsb/Cdc42/Clic4/Cntfr/Hsd11b1/Ezr/Folr1/Gja1/Hsp90ab1/Slc7a5/Mlc1/Msn/Slc16a1/Myl12b/Slc9a3r1/Pcm1/Pebp1/Fxyd1/Plpp1/C2cd2l/Atp2b1/Atp2b2/Usp9x/Lrp1/Crb2/Pdia3/Prkca/Slc2a13/Rdx/Rapgef2/Rab14/Ahcyl1/Slc6a9/Atp1a1/Atp1b1/Slc38a3/Slc12a2/Slc2a1/Stk39/Thy1/Vamp7/Atp6v1e1	48
150	F1_commons	GO:0099523	presynaptic cytosol	10/1181	25/28804	2.4074e-08	1.34654e-07	5.42298e-08	Sncb/Camk2a/Sh3gl2/Hspa8/Hnrnpab/Marcksl1/Marcks/Prkca/Prkcb/Prkce	10
151	F1_commons	GO:0071782	endoplasmic reticulum tubular network	10/1181	26/28804	3.76804e-08	2.09363e-07	8.4318e-08	Emd/Kpnb1/Osbpl8/C2cd2l/Rab10/Rab18/Reep2/Reep5/Rtn4/Stim1	10
152	F1_commons	GO:0030665	clathrin-coated vesicle membrane	13/1181	49/28804	5.74941e-08	3.15874e-07	1.27213e-07	Ap1b1/Ap2a1/Ap2b1/Ap2m1/Ap2s1/Snap91/Cltc/Clta/Dnajc5/Gad2/Rab3a/Syn1/Vamp2	13
153	F1_commons	GO:0016363	nuclear matrix	19/1181	106/28804	5.76027e-08	3.15874e-07	1.27213e-07	Anp32a/Actb/Anxa2/Basp1/Clic4/Hnrnpm/Hnrnpu/Hnrnpa2b1/Lmnb1/Nono/Npm1/Lmna/Phb2/Psma6/Prkcd/Ruvbl1/Ddx39b/Sfpq/Smc1a	19
154	F1_commons	GO:0030117	membrane coat	18/1181	97/28804	7.36286e-08	3.98545e-07	1.60508e-07	Ap1b1/Ap2a1/Ap2b1/Ap2m1/Ap2s1/Aak1/Igf2r/Chmp2a/Chmp4b/Snap91/Cltc/Clta/Copa/Dnm1/Picalm/Pdcd6/Sec23a/Synj1	18
155	F1_commons	GO:0048475	coated membrane	18/1181	97/28804	7.36286e-08	3.98545e-07	1.60508e-07	Ap1b1/Ap2a1/Ap2b1/Ap2m1/Ap2s1/Aak1/Igf2r/Chmp2a/Chmp4b/Snap91/Cltc/Clta/Copa/Dnm1/Picalm/Pdcd6/Sec23a/Synj1	18
156	F1_commons	GO:0033270	paranode region of axon	8/1181	16/28804	7.48387e-08	4.02498e-07	1.621e-07	Epb41l3/Cntnap1/Ermn/Mag/Sirt2/Nfasc/Scn2a/Sptan1	8
157	F1_commons	GO:0005834	heterotrimeric G-protein complex	11/1181	35/28804	8.85479e-08	4.73195e-07	1.90572e-07	Gnai3/Gnai2/Gnb1/Gnb2/Gnao1/Gnaq/Gnaz/Gna11/Gna13/Gnb4/Gnb5	11
158	F1_commons	GO:0098862	cluster of actin-based cell projections	27/1181	205/28804	9.59932e-08	5.09736e-07	2.05288e-07	Actr3/Actn1/Anpep/Ace/Aqp1/Calb2/Coro1a/Dock4/Dnm1l/Ezr/Capza2/Capzb/Flna/Flnb/Folr1/Gna13/Hsp90ab1/Slc27a4/Myl6/Myh10/Myh14/Myh9/Slc9a3r1/Pls3/Pafah1b1/Prkcb/Rdx	27
159	F1_commons	GO:0031594	neuromuscular junction	18/1181	99/28804	1.02023e-07	5.38349e-07	2.16812e-07	Ache/App/Des/Dnajc5/Gria1/Itgb1/Myh10/Myh9/Nrxn1/Nefl/Nefm/Pls3/Prkce/Sv2a/Syt2/Stx1b/Stxbp5l/Tuba1a	18
160	F1_commons	GO:0070044	synaptobrevin 2-SNAP-25-syntaxin-1a complex	5/1181	5/28804	1.14936e-07	6.02693e-07	2.42726e-07	Napa/Napb/Snap25/Stx1a/Vamp2	5
161	F1_commons	GO:0099535	synapse-associated extracellular matrix	6/1181	8/28804	1.22386e-07	6.37777e-07	2.56855e-07	Bcan/Ncan/Ptprz1/Sparcl1/Tnr/Vcan	6
162	F1_commons	GO:0005750	mitochondrial respiratory chain complex III	7/1181	12/28804	1.26502e-07	6.47167e-07	2.60637e-07	Uqcrc1/Uqcrc2/Uqcrh/Uqcrb/Uqcrq/Uqcrfs1/Cyc1	7
163	F1_commons	GO:0031143	pseudopodium	7/1181	12/28804	1.26502e-07	6.47167e-07	2.60637e-07	Cnp/Actn4/Capn2/Mapk1/Mapk3/Msn/Vamp7	7
164	F1_commons	GO:0045275	respiratory chain complex III	7/1181	12/28804	1.26502e-07	6.47167e-07	2.60637e-07	Uqcrc1/Uqcrc2/Uqcrh/Uqcrb/Uqcrq/Uqcrfs1/Cyc1	7
165	F1_commons	GO:0005884	actin filament	21/1181	134/28804	1.31342e-07	6.65215e-07	2.67905e-07	Actc1/Actb/Arpc2/Arpc3/Actr3/Actn1/Coro1a/Coro1b/Dbn1/Ezr/Flna/Tsc1/Nckap1/Src/Pls3/Ptges3/Tpm1/Tpm3/Fyn/Myo5a/Vcl	21
166	F1_commons	GO:0099055	integral component of postsynaptic membrane	24/1181	170/28804	1.31616e-07	6.65215e-07	2.67905e-07	Cadm1/Cspg5/Fxyd6/Gabra1/Gabrb2/Gabrb3/Gabbr1/Gria1/Itgb1/Grm1/Grm2/Abhd6/Ncam1/Nrcam/Nptn/Atp2b2/Ptprz1/Rtn4/Slc6a1/Slc6a11/Slc6a9/Slc8a1/Slc8a2/Cacng8	24
167	F1_commons	GO:0032589	neuron projection membrane	15/1181	71/28804	1.50724e-07	7.5723e-07	3.04963e-07	Akap5/Epb41l3/Slc1a2/Gabra1/Gabbr1/Gria1/Mpp2/Hpca/Atp2b1/Atp2b2/Hcn2/Slc12a5/Sptbn1/Thy1/Cacng8	15
168	F1_commons	GO:0005774	vacuolar membrane	30/1181	252/28804	1.85341e-07	9.25601e-07	3.72772e-07	Pld3/Arl8a/Arl8b/Anxa2/Anxa6/Ap1b1/Abca2/Cdip1/Chmp2a/Chmp4b/Rpn2/Hspa8/Hsp90ab1/Scarb2/Lamp1/Map1lc3b/Abhd6/Mtor/Stx7/Tecpr1/Tmem9b/Uba1/Vps4a/Vti1b/Vamp7/Lrrc8a/Atp6v0c/Atp6v1e1/Atp6v1g1/Atp6v1g2	30
169	F1_commons	GO:0031672	A band	11/1181	38/28804	2.28063e-07	1.13222e-06	4.55983e-07	Rpl15/Rpl17/Rpl4/Rpl6/Rpl7/Cryab/Ank2/Hspb1/Myl3/Ryr2/Sptbn1	11
170	F1_commons	GO:0005916	fascia adherens	7/1181	13/28804	2.64339e-07	1.30459e-06	5.25404e-07	Actn1/Ctnnb1/Des/Gja1/Jup/Sptan1/Vcl	7
171	F1_commons	GO:0005885	Arp2/3 protein complex	6/1181	9/28804	3.54337e-07	1.72842e-06	6.96097e-07	Actr2/Arpc1a/Arpc2/Arpc3/Arpc4/Actr3	6
172	F1_commons	GO:0098835	presynaptic endocytic zone membrane	6/1181	9/28804	3.54337e-07	1.72842e-06	6.96097e-07	Snap91/Cltc/Clta/Dnm1/Dnm1l/Picalm	6
173	F1_commons	GO:0005912	adherens junction	21/1181	142/28804	3.58675e-07	1.73947e-06	7.00545e-07	Actb/Arvcf/Ctnnb1/Ctnnd1/Ezr/Flot1/Flot2/Igsf21/Itgb1/Ahi1/Jup/Msn/Myh9/Pkp1/Lin7a/Lin7c/Ndrg1/Rdx/Ppp1ca/Tln1/Vcl	21
174	F1_commons	GO:0005903	brush border	21/1181	144/28804	4.5536e-07	2.19567e-06	8.84275e-07	Actr3/Actn1/Anpep/Ace/Aqp1/Dnm1l/Ezr/Capza2/Capzb/Flna/Flnb/Folr1/Gna13/Hsp90ab1/Slc27a4/Myl6/Myh10/Myh14/Myh9/Slc9a3r1/Prkcb	21
175	F1_commons	GO:0030118	clathrin coat	12/1181	49/28804	4.82877e-07	2.31505e-06	9.32351e-07	Ap1b1/Ap2a1/Ap2b1/Ap2m1/Ap2s1/Aak1/Igf2r/Snap91/Cltc/Clta/Picalm/Synj1	12
176	F1_commons	GO:0010494	cytoplasmic stress granule	15/1181	78/28804	5.50169e-07	2.62268e-06	1.05625e-06	Ddx1/Ddx3x/Celf1/Elavl1/Eif2s1/Eif4e/Khsrp/Hnrnpk/Kpnb1/Pabpc1/G3bp1/G3bp2/Rbfox1/Vcp/Ybx1	15
177	F1_commons	GO:0005751	mitochondrial respiratory chain complex IV	8/1181	20/28804	6.3245e-07	2.98004e-06	1.20017e-06	Uqcrc2/Uqcrfs1/Cox4i1/Cox5a/Cox6b1/Cox6c/Cox7a2/Ndufa4	8
178	F1_commons	GO:0099144	anchored component of synaptic membrane	8/1181	20/28804	6.3245e-07	2.98004e-06	1.20017e-06	Cntn1/Cntn2/Flot2/Mpp2/Marcksl1/Marcks/Snap25/Cacna2d1	8
179	F1_commons	GO:0016324	apical plasma membrane	37/1181	370/28804	6.3579e-07	2.98004e-06	1.20017e-06	Anxa6/Ap2a1/Aqp1/Pfkm/Ctnnb1/Ctsb/Cntfr/Ezr/Folr1/Gja1/Hsp90ab1/Slc7a5/Mlc1/Msn/Slc16a1/Slc9a3r1/Fxyd1/Plpp1/C2cd2l/Atp2b1/Atp2b2/Crb2/Pdia3/Slc2a13/Rdx/Rapgef2/Rab14/Ahcyl1/Slc6a9/Atp1a1/Atp1b1/Slc38a3/Slc12a2/Slc2a1/Stk39/Thy1/Atp6v1e1	37
180	F1_commons	GO:0072534	perineuronal net	5/1181	6/28804	6.66146e-07	3.10498e-06	1.25049e-06	Bcan/Ncan/Ptprz1/Tnr/Vcan	5
181	F1_commons	GO:0120111	neuron projection cytoplasm	11/1181	42/28804	6.97792e-07	3.23451e-06	1.30265e-06	Camk2a/Map2k1/Map2k4/Hnrnpa2b1/Kif3a/Map2/Mapk1/Hpca/Rangap1/Ranbp1/Sod1	11
182	F1_commons	GO:0043194	axon initial segment	9/1181	27/28804	7.62978e-07	3.51724e-06	1.41652e-06	Bcan/Cntn2/Map1a/Map2/Bin1/Nfasc/Nrcam/Scn2a/Kcnab2	9
183	F1_commons	GO:0008180	COP9 signalosome	10/1181	35/28804	9.29769e-07	4.26271e-06	1.71674e-06	Epb41l2/Basp1/Cops3/Dock7/Hspa5/Flot1/Grb2/Hspa1l/Hsp90ab1/Myh9	10
184	F1_commons	GO:0005875	microtubule associated complex	21/1181	152/28804	1.13027e-06	5.1519e-06	2.07485e-06	Ywhae/Actc1/Dync1h1/Dync1i2/Dync1li1/Dctn1/Dctn2/Dynll2/Kif5c/Klc1/Klc2/Kif5b/Kif1a/Kif21a/Kif2a/Kif3a/Map1a/Map1b/Map2/Map1lc3b/Pafah1b1	21
185	F1_commons	GO:0032587	ruffle membrane	14/1181	72/28804	1.136e-06	5.1519e-06	2.07485e-06	Rps3/Arpc2/Eef1a1/Itgb1/Map2/Src/Nme1/Plek/Pacsin1/Pdxp/Ptprz1/Arhgef2/Rhoa/Tpm1	14
186	F1_commons	GO:0055038	recycling endosome membrane	12/1181	54/28804	1.48558e-06	6.69374e-06	2.6958e-06	Ehd1/Ehd3/Gria1/Ndrg1/Rab11b/Rab8a/Rap2b/Scamp1/Scamp3/Tfrc/Vti1b/Sorcs2	12
187	F1_commons	GO:0097449	astrocyte projection	8/1181	22/28804	1.49193e-06	6.69374e-06	2.6958e-06	App/Aqp4/Eif2s1/Slc1a2/Ezr/Mlc1/Grm2/Slc2a13	8
188	F1_commons	GO:0097470	ribbon synapse	8/1181	23/28804	2.20532e-06	9.84185e-06	3.96366e-06	Amph/Cltc/Dnm1/Sh3gl2/Hspa8/Kif3a/Pacsin1/Snap25	8
189	F1_commons	GO:0098966	perisynaptic extracellular matrix	5/1181	7/28804	2.25225e-06	9.99809e-06	4.02658e-06	Bcan/Ncan/Ptprz1/Tnr/Vcan	5
190	F1_commons	GO:0016528	sarcoplasm	16/1181	98/28804	2.30675e-06	1.01861e-05	4.10232e-06	Camk2b/Camk2g/Calr/Calu/Elavl1/Hsp90b1/Fabp3/Gsn/Itpr1/Myh10/Nos1/Fkbp1a/Reep5/Ryr2/Stim1/Cacna2d1	16
191	F1_commons	GO:0032153	cell division site	12/1181	58/28804	3.3202e-06	1.45846e-05	5.87371e-06	Myh10/Myh9/Septin3/Pdxp/Rhob/Septin11/Septin2/Septin5/Septin6/Septin7/Rhoa/Tpm3	12
192	F1_commons	GO:0098684	photoreceptor ribbon synapse	6/1181	12/28804	3.50402e-06	1.53118e-05	6.16661e-06	Amph/Cltc/Dnm1/Sh3gl2/Hspa8/Pacsin1	6
193	F1_commons	GO:0005765	lysosomal membrane	24/1181	205/28804	4.06488e-06	1.75796e-05	7.07991e-06	Pld3/Arl8a/Arl8b/Anxa2/Anxa6/Ap1b1/Abca2/Cdip1/Chmp2a/Chmp4b/Hspa8/Hsp90ab1/Scarb2/Lamp1/Abhd6/Mtor/Stx7/Tecpr1/Tmem9b/Uba1/Vti1b/Vamp7/Lrrc8a/Atp6v1g1	24
194	F1_commons	GO:0098852	lytic vacuole membrane	24/1181	205/28804	4.06488e-06	1.75796e-05	7.07991e-06	Pld3/Arl8a/Arl8b/Anxa2/Anxa6/Ap1b1/Abca2/Cdip1/Chmp2a/Chmp4b/Hspa8/Hsp90ab1/Scarb2/Lamp1/Abhd6/Mtor/Stx7/Tecpr1/Tmem9b/Uba1/Vti1b/Vamp7/Lrrc8a/Atp6v1g1	24
195	F1_commons	GO:0016234	inclusion body	14/1181	80/28804	4.2251e-06	1.81788e-05	7.32123e-06	Psmc6/Psmc5/Snca/Sncb/Clu/Cpne1/Eef2/Gys1/Hspa1b/Hsp90ab1/Nefh/Nefm/Picalm/Rangap1	14
196	F1_commons	GO:0032590	dendrite membrane	11/1181	50/28804	4.50709e-06	1.92553e-05	7.75477e-06	Akap5/Gabra1/Gria1/Mpp2/Hpca/Atp2b1/Atp2b2/Hcn2/Slc12a5/Thy1/Cacng8	11
197	F1_commons	GO:0045277	respiratory chain complex IV	8/1181	25/28804	4.5212e-06	1.92553e-05	7.75477e-06	Uqcrc2/Uqcrfs1/Cox4i1/Cox5a/Cox6b1/Cox6c/Cox7a2/Ndufa4	8
198	F1_commons	GO:0098791	Golgi apparatus subcompartment	31/1181	311/28804	5.37055e-06	2.2757e-05	9.16505e-06	Hspd1/Mgat2/Ap1b1/Bcap31/Bet1/Arfgef2/Cpd/Igf2r/Lap3/Flna/Glg1/Golga7/Bpnt2/Lyz1/Pam/Pi4k2a/Galnt2/Pick1/Rab10/Rab14/Rab21/Rab6a/Rbfox1/Scamp1/Scamp3/Sorl1/Snap25/Tmem87a/Vamp2/Vamp7/Nsf	31
199	F1_commons	GO:0031312	extrinsic component of organelle membrane	12/1181	61/28804	5.7908e-06	2.44145e-05	9.83257e-06	Aldh3a2/Amph/Cadps/Snap91/Cltc/Opa1/Emc2/Kif1a/Bin1/Phb/Syn1/Syn2	12
200	F1_commons	GO:0005902	microvillus	16/1181	105/28804	5.8244e-06	2.44334e-05	9.84017e-06	Cnp/Cbr1/Ctnnb1/Clic4/Nedd4/Exoc4/Ezr/Fscn1/Slc7a5/Slc27a4/Lyz1/Msn/Slc9a3r1/Nfasc/Rdx/Atp6v1e1	16
201	F1_commons	GO:0005940	septin ring	6/1181	13/28804	6.28089e-06	2.59589e-05	1.04546e-05	Septin3/Septin11/Septin2/Septin5/Septin6/Septin7	6
202	F1_commons	GO:0031105	septin complex	6/1181	13/28804	6.28089e-06	2.59589e-05	1.04546e-05	Septin3/Septin11/Septin2/Septin5/Septin6/Septin7	6
203	F1_commons	GO:0099026	anchored component of presynaptic membrane	6/1181	13/28804	6.28089e-06	2.59589e-05	1.04546e-05	Cntn1/Flot2/Marcksl1/Marcks/Snap25/Cacna2d1	6
204	F1_commons	GO:0030140	trans-Golgi network transport vesicle	9/1181	35/28804	8.54857e-06	3.51581e-05	1.41594e-05	Ap1b1/Igf2r/Cltc/Clta/Lyz1/Rab14/Rab8a/Rab8b/Sort1	9
205	F1_commons	GO:0099524	postsynaptic cytosol	8/1181	27/28804	8.62571e-06	3.53023e-05	1.42175e-05	Dbn1/Nedd4/Eif4e/Aldoc/Hspa8/Hnrnpa2b1/Prkcd/Mtor	8
206	F1_commons	GO:0099568	cytoplasmic region	25/1181	229/28804	8.97807e-06	3.6566e-05	1.47264e-05	Actr1a/Arfgef2/Camk2a/Prkar2a/Ctnnb1/Ctnnd1/Clta/Ctbp1/Dync1i2/Map2k1/Map2k4/Dctn1/Hnrnpa2b1/Kif3a/Map2/Map1lc3b/Mapk1/Hpca/Pik3r4/Rangap1/Ranbp1/Septin2/Septin7/Sod1/Tubb4a	25
207	F1_commons	GO:0033268	node of Ranvier	7/1181	20/28804	9.27278e-06	3.74032e-05	1.50636e-05	Bcan/Cntn2/Hapln2/Bin1/Nfasc/Nrcam/Scn2a	7
208	F1_commons	GO:0044292	dendrite terminus	7/1181	20/28804	9.27278e-06	3.74032e-05	1.50636e-05	Cyfip1/Hsp90aa1/Hsp90ab1/Map2/Src/Rgs7/Slc32a1	7
209	F1_commons	GO:0005811	lipid droplet	16/1181	109/28804	9.5195e-06	3.82146e-05	1.53904e-05	Anxa2/Bcap31/Ckap4/Ehd1/Hsd17b11/Faf2/Tsc1/Hspa4/Lpcat1/Pitpnm1/Set/Rab18/Rab5c/Rap1b/Nsdhl/Vcp	16
210	F1_commons	GO:0008250	oligosaccharyltransferase complex	6/1181	14/28804	1.06091e-05	4.23861e-05	1.70704e-05	Ddost/Rpn1/Rpn2/Dad1/Stt3a/Mlec	6
211	F1_commons	GO:0036126	sperm flagellum	21/1181	176/28804	1.18892e-05	4.7275e-05	1.90393e-05	Hspd1/Akap4/Ace/Pfkm/Capzb/Gstm5/Ran/Kif2a/Ldha/Marcks/Slc9a3r1/Pgk2/Pgam1/Rap1a/Septin2/Septin6/Septin7/Atp1a1/Atp1a4/Atp1b1/Vdac2	21
212	F1_commons	GO:0051286	cell tip	5/1181	9/28804	1.26116e-05	4.92147e-05	1.98205e-05	Ezr/Msn/Pi4k2a/Rab8b/Slc32a1	5
213	F1_commons	GO:0060198	clathrin-sculpted vesicle	5/1181	9/28804	1.26116e-05	4.92147e-05	1.98205e-05	Dnajc5/Gad2/Rab3a/Syn1/Vamp2	5
214	F1_commons	GO:0097512	cardiac myofibril	5/1181	9/28804	1.26116e-05	4.92147e-05	1.98205e-05	Cryab/Des/Hspb1/Myl2/Tnni3	5
215	F1_commons	GO:0098850	extrinsic component of synaptic vesicle membrane	5/1181	9/28804	1.26116e-05	4.92147e-05	1.98205e-05	Amph/Cltc/Bin1/Syn1/Syn2	5
216	F1_commons	GO:0097418	neurofibrillary tangle	4/1181	5/28804	1.3602e-05	5.28338e-05	2.1278e-05	Clu/Nefh/Nefm/Picalm	4
217	F1_commons	GO:0097440	apical dendrite	8/1181	29/28804	1.55012e-05	5.9933e-05	2.41371e-05	Arpc2/Slc7a10/Clu/Flna/Map1b/Map2/Nefh/Rasgrf1	8
218	F1_commons	GO:0001772	immunological synapse	10/1181	47/28804	1.67617e-05	6.45096e-05	2.59803e-05	Alcam/Coro1a/Ezr/Lgals3/Myh9/Nptn/Atp2b1/Pdcd6ip/Arhgdia/Stx7	10
219	F1_commons	GO:0005682	U5 snRNP	6/1181	15/28804	1.70672e-05	6.47025e-05	2.6058e-05	Prpf6/Prpf8/Snrpd1/Snrpd2/Snrpd3/Snrpn	6
220	F1_commons	GO:0032156	septin cytoskeleton	6/1181	15/28804	1.70672e-05	6.47025e-05	2.6058e-05	Septin3/Septin11/Septin2/Septin5/Septin6/Septin7	6
221	F1_commons	GO:0001917	photoreceptor inner segment	11/1181	57/28804	1.71203e-05	6.47025e-05	2.6058e-05	Bsg/Dnm1/Dnm3/Eno2/Gnb1/Hspa8/Asrgl1/Nos1/Rdh11/Atp1a3/Slc2a1	11
222	F1_commons	GO:0008287	protein serine/threonine phosphatase complex	11/1181	57/28804	1.71203e-05	6.47025e-05	2.6058e-05	Akap5/Itpr1/Ppp1r7/Ppp2r2a/Ppp2r5e/Ppp2r1a/Ppp2cb/Ppp3ca/Ppp1ca/Ppp1cb/Ppp1cc	11
223	F1_commons	GO:0051233	spindle midzone	9/1181	38/28804	1.76665e-05	6.61706e-05	2.66492e-05	Arl8a/Arl8b/App/Camk2b/Cdc42/Hnrnpu/Mapre1/Mapre2/Rcc2	9
224	F1_commons	GO:0099091	postsynaptic specialization, intracellular component	9/1181	38/28804	1.76665e-05	6.61706e-05	2.66492e-05	Akap5/Actn2/Ctnnb1/Ctnnd1/Iqsec1/Src/Nos1/Arhgef2/Fyn	9
225	F1_commons	GO:0000139	Golgi membrane	28/1181	284/28804	1.83928e-05	6.85846e-05	2.76214e-05	Pld3/Actr3/Mgat2/Bcap31/Bet1/Arfgef2/Cdc42/Dnm1l/Glg1/Golga7/Gpsm1/Gnai3/Pi4k2a/Plekhb1/Lman1/Prkce/Sec23a/Rab1a/Rab2a/Rab39b/Rab6a/Rtn1/Scamp3/Slc2a1/Tmed10/Vps45/Vapa/Sec22b	28
226	F1_commons	GO:1903293	phosphatase complex	11/1181	58/28804	2.03502e-05	7.55477e-05	3.04257e-05	Akap5/Itpr1/Ppp1r7/Ppp2r2a/Ppp2r5e/Ppp2r1a/Ppp2cb/Ppp3ca/Ppp1ca/Ppp1cb/Ppp1cc	11
227	F1_commons	GO:0070062	extracellular exosome	15/1181	104/28804	2.22227e-05	8.2136e-05	3.30791e-05	Hspd1/Anpep/Ace/Anxa2/Aqp1/Clic1/Gprc5b/Hspa4/Hspa8/Hnrnpa2b1/Pdcd6ip/Rab5b/Rap2b/Tfrc/Ybx1	15
228	F1_commons	GO:0030120	vesicle coat	11/1181	59/28804	2.4094e-05	8.77469e-05	3.53388e-05	Ap1b1/Ap2a1/Ap2b1/Ap2m1/Ap2s1/Snap91/Cltc/Clta/Copa/Pdcd6/Sec23a	11
229	F1_commons	GO:0005687	U4 snRNP	5/1181	10/28804	2.43683e-05	8.77469e-05	3.53388e-05	Snrpd1/Snrpd2/Snrpd3/Snrpn/Ddx39b	5
230	F1_commons	GO:0016281	eukaryotic translation initiation factor 4F complex	5/1181	10/28804	2.43683e-05	8.77469e-05	3.53388e-05	Eif4a1/Eif4a2/Eif4g1/Eif4g3/Eif4e	5
231	F1_commons	GO:0016600	flotillin complex	5/1181	10/28804	2.43683e-05	8.77469e-05	3.53388e-05	Ctnnb1/Ctnnd1/Coro1c/Flot1/Flot2	5
232	F1_commons	GO:0032127	dense core granule membrane	5/1181	10/28804	2.43683e-05	8.77469e-05	3.53388e-05	Actn1/Aqp1/Cadps/Kif1a/Syt5	5
233	F1_commons	GO:0099025	anchored component of postsynaptic membrane	5/1181	10/28804	2.43683e-05	8.77469e-05	3.53388e-05	Cntn1/Cntn2/Mpp2/Marcks/Cacna2d1	5
234	F1_commons	GO:0098686	hippocampal mossy fiber to CA3 synapse	10/1181	49/28804	2.46939e-05	8.85393e-05	3.56579e-05	Ywhaz/Ctnnd1/Sh3gl2/Capzb/Slc6a9/Syt1/Syt7/Tnr/Vamp7/Slc30a3	10
235	F1_commons	GO:0031970	organelle envelope lumen	15/1181	105/28804	2.49558e-05	8.90975e-05	3.58827e-05	Snca/App/Aifm1/Capn2/Igf2r/Opa1/Immt/Ndufa8/Ndufb7/Ndufs1/Park7/Pdia3/Sorl1/Sod1/Tubb5	15
236	F1_commons	GO:0071007	U2-type catalytic step 2 spliceosome	8/1181	31/28804	2.64845e-05	9.41546e-05	3.79194e-05	Eftud2/Crnkl1/Prpf19/Prpf8/Srrm2/Snrpd1/Snrpd2/Snrpd3	8
237	F1_commons	GO:0005871	kinesin complex	10/1181	50/28804	2.97406e-05	0.000105284	4.24017e-05	Ywhae/Kif5c/Klc1/Klc2/Kif5b/Kif1a/Kif21a/Kif2a/Kif3a/Pafah1b1	10
238	F1_commons	GO:0030125	clathrin vesicle coat	8/1181	32/28804	3.40479e-05	0.000119026	4.79359e-05	Ap1b1/Ap2a1/Ap2b1/Ap2m1/Ap2s1/Snap91/Cltc/Clta	8
239	F1_commons	GO:0098688	parallel fiber to Purkinje cell synapse	8/1181	32/28804	3.40479e-05	0.000119026	4.79359e-05	Calb2/Cadm3/Snap91/Picalm/Atp2b2/Pfn1/Slc6a9/Synj1	8
240	F1_commons	GO:0099092	postsynaptic density, intracellular component	8/1181	32/28804	3.40479e-05	0.000119026	4.79359e-05	Akap5/Actn2/Ctnnb1/Ctnnd1/Iqsec1/Nos1/Arhgef2/Fyn	8
241	F1_commons	GO:0030867	rough endoplasmic reticulum membrane	6/1181	17/28804	3.93225e-05	0.000135732	5.46639e-05	Arl6ip1/Sec61a1/Sec61b/Srprb/Ssr4/Uba1	6
242	F1_commons	GO:0005784	Sec61 translocon complex	4/1181	6/28804	3.94738e-05	0.000135732	5.46639e-05	Arl6ip1/Sec61a1/Sec61b/Ssr4	4
243	F1_commons	GO:0070937	CRD-mediated mRNA stability complex	4/1181	6/28804	3.94738e-05	0.000135732	5.46639e-05	Dhx9/Syncrip/Hnrnpu/Ybx1	4
244	F1_commons	GO:1902737	dendritic filopodium	4/1181	6/28804	3.94738e-05	0.000135732	5.46639e-05	Dbn1/Fxr1/Map2/Src	4
245	F1_commons	GO:0005788	endoplasmic reticulum lumen	13/1181	85/28804	4.12066e-05	0.000140556	5.6607e-05	Ache/Aifm1/Calr/Calu/Clu/Hspa5/Erlec1/Erp29/Erp44/Hsp90b1/Lyz1/Pdia3/Ptprn2	13
246	F1_commons	GO:0005777	peroxisome	18/1181	149/28804	4.13795e-05	0.000140556	5.6607e-05	Hspd1/Aldh3a2/Abcd3/Dnm1l/Fdps/Idh1/Idh2/Acsl1/Mtarc2/Prdx1/Prdx5/Pex14/Rab8b/Sod1/Syt7/Tkt/Myo5a/Vim	18
247	F1_commons	GO:0042579	microbody	18/1181	149/28804	4.13795e-05	0.000140556	5.6607e-05	Hspd1/Aldh3a2/Abcd3/Dnm1l/Fdps/Idh1/Idh2/Acsl1/Mtarc2/Prdx1/Prdx5/Pex14/Rab8b/Sod1/Syt7/Tkt/Myo5a/Vim	18
248	F1_commons	GO:0044232	organelle membrane contact site	9/1181	42/28804	4.16978e-05	0.000141066	5.68123e-05	Bcap31/Clcc1/Ckmt1/Pik3r4/C2cd2l/Ahcyl1/Saraf/Tmx2/Tmcc1	9
249	F1_commons	GO:0001931	uropod	5/1181	11/28804	4.31626e-05	0.000143136	5.76459e-05	Ezr/Flot1/Flot2/Msn/Myh9	5
250	F1_commons	GO:0005890	sodium:potassium-exchanging ATPase complex	5/1181	11/28804	4.31626e-05	0.000143136	5.76459e-05	Atp1a1/Atp1a2/Atp1a3/Atp1a4/Atp1b1	5
251	F1_commons	GO:0019774	proteasome core complex, beta-subunit complex	5/1181	11/28804	4.31626e-05	0.000143136	5.76459e-05	Psmb1/Psmb4/Psmb5/Psmb6/Psmb7	5
252	F1_commons	GO:0030122	AP-2 adaptor complex	5/1181	11/28804	4.31626e-05	0.000143136	5.76459e-05	Ap2a1/Ap2b1/Ap2m1/Ap2s1/Snap91	5
253	F1_commons	GO:0031254	cell trailing edge	5/1181	11/28804	4.31626e-05	0.000143136	5.76459e-05	Ezr/Flot1/Flot2/Msn/Myh9	5
254	F1_commons	GO:0097729	9+2 motile cilium	21/1181	192/28804	4.42961e-05	0.000146317	5.89268e-05	Hspd1/Akap4/Ace/Pfkm/Capzb/Gstm5/Ran/Kif2a/Ldha/Marcks/Slc9a3r1/Pgk2/Pgam1/Rap1a/Septin2/Septin6/Septin7/Atp1a1/Atp1a4/Atp1b1/Vdac2	21
255	F1_commons	GO:0005795	Golgi stack	13/1181	86/28804	4.67433e-05	0.000153795	6.19385e-05	Hspd1/Mgat2/Bcap31/Bet1/Glg1/Golga7/Lyz1/Galnt2/Rab14/Rab21/Sorl1/Tmem87a/Nsf	13
256	F1_commons	GO:0045334	clathrin-coated endocytic vesicle	7/1181	25/28804	4.80283e-05	0.000157405	6.33927e-05	Ap2a1/Ap2b1/Ap2m1/Ap2s1/Snap91/Cltc/Cpne6	7
257	F1_commons	GO:0072686	mitotic spindle	20/1181	179/28804	4.9296e-05	0.000160931	6.48127e-05	Rps3/Cdc42/Cltc/Dctn1/Hnrnpu/Mapre1/Mad1l1/Sirt2/Nudc/Nudcd2/Rcc2/Rangap1/Smc1a/Tubb1/Tubb2b/Tubb3/Tubb4a/Tubb4b/Tubb5/Tppp	20
258	F1_commons	GO:0016529	sarcoplasmic reticulum	12/1181	76/28804	5.85924e-05	0.000190539	7.67367e-05	Camk2b/Camk2g/Calr/Calu/Hsp90b1/Itpr1/Nos1/Fkbp1a/Reep5/Ryr2/Stim1/Cacna2d1	12
259	F1_commons	GO:0043195	terminal bouton	13/1181	88/28804	5.97854e-05	0.000193668	7.79968e-05	Snca/Aak1/Ntrk2/Sncb/Calb2/Cyfip1/Dpysl2/Gabrb3/Hspa8/Rab3a/Rab5a/Ptprn2/Septin5	13
260	F1_commons	GO:0016460	myosin II complex	7/1181	26/28804	6.34034e-05	0.000204598	8.23987e-05	Myl3/Myl6/Myl12b/Myh10/Myh14/Myh7/Myh9	7
261	F1_commons	GO:0005776	autophagosome	13/1181	89/28804	6.74158e-05	0.000216712	8.72775e-05	Chmp2a/Chmp4b/Rpn2/Fth1/Ftl1/Hspa8/Lamp1/Map1lc3b/Pip4k2a/Pip4k2b/Pip4k2c/Rab24/Tecpr1	13
262	F1_commons	GO:0030128	clathrin coat of endocytic vesicle	5/1181	12/28804	7.14901e-05	0.00022634	9.11552e-05	Ap2a1/Ap2b1/Ap2m1/Ap2s1/Snap91	5
263	F1_commons	GO:0034663	endoplasmic reticulum chaperone complex	5/1181	12/28804	7.14901e-05	0.00022634	9.11552e-05	Hspa5/Hsp90b1/Hyou1/Ppib/P4hb	5
264	F1_commons	GO:0044294	dendritic growth cone	5/1181	12/28804	7.14901e-05	0.00022634	9.11552e-05	Cyfip1/Hsp90aa1/Hsp90ab1/Map2/Src	5
265	F1_commons	GO:0060187	cell pole	5/1181	12/28804	7.14901e-05	0.00022634	9.11552e-05	Ezr/Msn/Pi4k2a/Rab8b/Slc32a1	5
266	F1_commons	GO:0030666	endocytic vesicle membrane	9/1181	45/28804	7.42053e-05	0.000234053	9.42615e-05	Anxa3/Ap2a1/Ap2b1/Ap2m1/Ap2s1/Snap91/Scarb2/Lamp1/Sec61a1	9
267	F1_commons	GO:0016328	lateral plasma membrane	11/1181	67/28804	8.20185e-05	0.000257488	0.000103699	Ctnnb1/Coro1c/Gja1/Jup/Slc16a1/Ppp2r1a/Slc6a9/Atp1a1/Atp1b1/Slc12a2/Sptan1	11
268	F1_commons	GO:0016459	myosin complex	10/1181	56/28804	8.24991e-05	0.000257488	0.000103699	Dynll2/Myl3/Myl6/Myl12b/Myl2/Myh10/Myh14/Myh7/Myh9/Myo5a	10
269	F1_commons	GO:0030176	integral component of endoplasmic reticulum membrane	18/1181	157/28804	8.25557e-05	0.000257488	0.000103699	Arl6ip1/Calr/Ccdc47/Hsd11b1/Hspa5/Emc1/Emc2/Itpr1/Atp13a1/Fkbp8/Pdia3/Sec61a1/Rtn4/Rrbp1/Saraf/Stim1/Tapt1/Tecr	18
270	F1_commons	GO:0060199	clathrin-sculpted glutamate transport vesicle	4/1181	7/28804	8.91026e-05	0.000274842	0.000110689	Dnajc5/Rab3a/Syn1/Vamp2	4
271	F1_commons	GO:0060203	clathrin-sculpted glutamate transport vesicle membrane	4/1181	7/28804	8.91026e-05	0.000274842	0.000110689	Dnajc5/Rab3a/Syn1/Vamp2	4
272	F1_commons	GO:0071256	translocon complex	4/1181	7/28804	8.91026e-05	0.000274842	0.000110689	Arl6ip1/Sec61a1/Sec61b/Ssr4	4
273	F1_commons	GO:1903561	extracellular vesicle	15/1181	117/28804	8.96137e-05	0.000275406	0.000110916	Hspd1/Anpep/Ace/Anxa2/Aqp1/Clic1/Gprc5b/Hspa4/Hspa8/Hnrnpa2b1/Pdcd6ip/Rab5b/Rap2b/Tfrc/Ybx1	15
274	F1_commons	GO:0032839	dendrite cytoplasm	7/1181	28/28804	0.00010622	0.00032525	0.00013099	Camk2a/Map2k1/Map2k4/Map2/Mapk1/Hpca/Sod1	7
275	F1_commons	GO:0046658	anchored component of plasma membrane	12/1181	81/28804	0.000110698	0.000336778	0.000135632	Cp/Cntn1/Cntn2/Flot2/Folr1/Igsf21/Mpp2/Marcksl1/Marcks/Snap25/Thy1/Cacna2d1	12
276	F1_commons	GO:0043218	compact myelin	6/1181	20/28804	0.000110787	0.000336778	0.000135632	Anxa2/Cd59a/Mbp/Mag/Sirt2/Pllp	6
277	F1_commons	GO:0030669	clathrin-coated endocytic vesicle membrane	5/1181	13/28804	0.000112246	0.000338756	0.000136429	Ap2a1/Ap2b1/Ap2m1/Ap2s1/Snap91	5
278	F1_commons	GO:0044327	dendritic spine head	5/1181	13/28804	0.000112246	0.000338756	0.000136429	Dnm3/Hpca/Ppp1r1b/Srgap2/Atp1a3	5
279	F1_commons	GO:0009295	nucleoid	9/1181	48/28804	0.000125772	0.000376867	0.000151778	Slc25a5/Tufm/Lrrc59/Hspa9/Sod2/Hadha/Hadhb/Vdac1/Vdac2	9
280	F1_commons	GO:0042645	mitochondrial nucleoid	9/1181	48/28804	0.000125772	0.000376867	0.000151778	Slc25a5/Tufm/Lrrc59/Hspa9/Sod2/Hadha/Hadhb/Vdac1/Vdac2	9
281	F1_commons	GO:0032154	cleavage furrow	8/1181	38/28804	0.000127239	0.000379906	0.000153002	Myh10/Myh9/Pdxp/Rhob/Septin5/Septin6/Rhoa/Tpm3	8
282	F1_commons	GO:0045111	intermediate filament cytoskeleton	19/1181	178/28804	0.000138742	0.000412781	0.000166241	Ina/Des/Eppk1/Gja1/Hspa8/Jup/Lmnb1/Nefh/Nefl/Nefm/Slc1a4/Nme1/Nme2/Nol9/Lmna/Prkce/Cct8/Myo5a/Vim	19
283	F1_commons	GO:0031227	intrinsic component of endoplasmic reticulum membrane	18/1181	165/28804	0.000156344	0.000463508	0.000186671	Arl6ip1/Calr/Ccdc47/Hsd11b1/Hspa5/Emc1/Emc2/Itpr1/Atp13a1/Fkbp8/Pdia3/Sec61a1/Rtn4/Rrbp1/Saraf/Stim1/Tapt1/Tecr	18
284	F1_commons	GO:0031902	late endosome membrane	12/1181	84/28804	0.000158024	0.00046684	0.000188013	Pld3/Anxa2/Anxa6/Tmem30a/Cdip1/Chmp2a/Chmp4b/Lamp1/Abhd6/Stx7/Vti1b/Vamp7	12
285	F1_commons	GO:0090533	cation-transporting ATPase complex	5/1181	14/28804	0.000168711	0.000496661	0.000200023	Atp1a1/Atp1a2/Atp1a3/Atp1a4/Atp1b1	5
286	F1_commons	GO:0032541	cortical endoplasmic reticulum	4/1181	8/28804	0.000172403	0.000502244	0.000202271	Emd/Osbpl8/C2cd2l/Stim1	4
287	F1_commons	GO:0033010	paranodal junction	4/1181	8/28804	0.000172403	0.000502244	0.000202271	Ank2/Sirt2/Nfasc/Sptan1	4
288	F1_commons	GO:0071541	eukaryotic translation initiation factor 3 complex, eIF3m	4/1181	8/28804	0.000172403	0.000502244	0.000202271	Eif3a/Eif3d/Eif3h/Eif3i	4
289	F1_commons	GO:0099634	postsynaptic specialization membrane	16/1181	138/28804	0.000176288	0.000511784	0.000206114	Actn2/Gabra1/Gabrb2/Gabrb3/Gria1/Hspa8/Hspb1/Mpp2/Grm1/Nrcam/Nptn/Atp2b2/Pacsin1/Ptprz1/Rtn4/Cacng8	16
290	F1_commons	GO:0043296	apical junction complex	18/1181	167/28804	0.000182035	0.000526647	0.000212099	Actb/Cbr1/Ctnnb1/Ctnnd1/Cntnap1/Eppk1/Nfasc/Adcyap1r1/Pdcd6ip/Crb2/Lin7a/Lin7c/Rapgef2/Rap2b/Arhgef2/Rhoa/Vasp/Vapa	18
291	F1_commons	GO:0043230	extracellular organelle	15/1181	126/28804	0.000207399	0.000595917	0.000239997	Hspd1/Anpep/Ace/Anxa2/Aqp1/Clic1/Gprc5b/Hspa4/Hspa8/Hnrnpa2b1/Pdcd6ip/Rab5b/Rap2b/Tfrc/Ybx1	15
292	F1_commons	GO:0065010	extracellular membrane-bounded organelle	15/1181	126/28804	0.000207399	0.000595917	0.000239997	Hspd1/Anpep/Ace/Anxa2/Aqp1/Clic1/Gprc5b/Hspa4/Hspa8/Hnrnpa2b1/Pdcd6ip/Rab5b/Rap2b/Tfrc/Ybx1	15
293	F1_commons	GO:0005882	intermediate filament	16/1181	140/28804	0.000208416	0.000596795	0.00024035	Ina/Des/Eppk1/Gja1/Hspa8/Jup/Lmnb1/Nefh/Nefl/Nefm/Slc1a4/Nme1/Nme2/Lmna/Myo5a/Vim	16
294	F1_commons	GO:0046540	U4/U6 x U5 tri-snRNP complex	7/1181	31/28804	0.000211852	0.000602523	0.000242657	Eftud2/Prpf6/Prpf8/Snrpd1/Snrpd2/Snrpd3/Snrpn	7
295	F1_commons	GO:0097526	spliceosomal tri-snRNP complex	7/1181	31/28804	0.000211852	0.000602523	0.000242657	Eftud2/Prpf6/Prpf8/Snrpd1/Snrpd2/Snrpd3/Snrpn	7
296	F1_commons	GO:0032838	plasma membrane bounded cell projection cytoplasm	19/1181	184/28804	0.000213914	0.000606331	0.000244191	Arfgef2/Camk2a/Prkar2a/Dync1i2/Map2k1/Map2k4/Hnrnpa2b1/Kif3a/Map2/Map1lc3b/Mapk1/Hpca/Pik3r4/Rangap1/Ranbp1/Septin2/Septin7/Sod1/Tubb4a	19
297	F1_commons	GO:0031965	nuclear membrane	23/1181	246/28804	0.000218286	0.00061664	0.000248343	Eno1/Snca/Aqp1/Ctnnb1/Cpne1/Hsd11b1/Cst3/Emd/Gsto1/Kpnb1/Itpr1/Inpp4a/Lmnb1/Nrxn1/Nos1/Osbpl8/Pcm1/Lmna/Rangap1/Scrn1/Stx1a/Tor1aip1/Vapa	23
298	F1_commons	GO:1990124	messenger ribonucleoprotein complex	5/1181	15/28804	0.000244532	0.000688465	0.000277269	Hspa8/Hnrnpa3/Pkp1/Pabpc1/Ybx1	5
299	F1_commons	GO:0035748	myelin sheath abaxonal region	4/1181	9/28804	0.000300236	0.000839661	0.000338161	Cnp/Exoc4/Itgb1/Sirt2	4
300	F1_commons	GO:0097450	astrocyte end-foot	4/1181	9/28804	0.000300236	0.000839661	0.000338161	Aqp4/Eif2s1/Mlc1/Slc2a13	4
301	F1_commons	GO:0098945	intrinsic component of presynaptic active zone membrane	7/1181	33/28804	0.000320412	0.000893108	0.000359686	Flot2/Nrxn1/Gpm6a/Nptn/Atp2b1/Atp2b2/Cacna2d1	7
302	F1_commons	GO:0031514	motile cilium	24/1181	269/28804	0.000323924	0.000899907	0.000362424	Hspd1/Akap4/Ace/Pfkm/Dld/Capzb/Gstm5/Ran/Kif2a/Kif3a/Ldha/Marcks/Slc9a3r1/Pgk2/Pgam1/Pafah1b1/Rap1a/Septin2/Septin6/Septin7/Atp1a1/Atp1a4/Atp1b1/Vdac2	24
303	F1_commons	GO:0120114	Sm-like protein family complex	11/1181	78/28804	0.000329441	0.000912214	0.000367381	Eftud2/Nolc1/Prpf6/Prpf8/Strap/Snrpd1/Snrpd2/Snrpd3/Snrpn/Ddx39b/Snrpa	11
304	F1_commons	GO:0030532	small nuclear ribonucleoprotein complex	10/1181	66/28804	0.000337584	0.000931686	0.000375223	Eftud2/Nolc1/Prpf6/Prpf8/Snrpd1/Snrpd2/Snrpd3/Snrpn/Ddx39b/Snrpa	10
305	F1_commons	GO:0005852	eukaryotic translation initiation factor 3 complex	5/1181	16/28804	0.000343702	0.000936254	0.000377062	Ddx3x/Eif3a/Eif3d/Eif3h/Eif3i	5
306	F1_commons	GO:0035253	ciliary rootlet	5/1181	16/28804	0.000343702	0.000936254	0.000377062	App/Kif5c/Klc1/Klc2/Kif5b	5
307	F1_commons	GO:0098533	ATPase dependent transmembrane transport complex	5/1181	16/28804	0.000343702	0.000936254	0.000377062	Atp1a1/Atp1a2/Atp1a3/Atp1a4/Atp1b1	5
308	F1_commons	GO:0098992	neuronal dense core vesicle	5/1181	16/28804	0.000343702	0.000936254	0.000377062	Cadps/Dmxl2/Kif1a/Syt5/Stxbp5l	5
309	F1_commons	GO:0030134	COPII-coated ER to Golgi transport vesicle	9/1181	55/28804	0.00036887	0.00100156	0.000403363	App/Ergic2/Pdcd6/Lman1/Sec23a/Tmed10/Tmed9/Vti1b/Sec22b	9
310	F1_commons	GO:0031901	early endosome membrane	13/1181	106/28804	0.000402023	0.00108806	0.000438198	Pld3/Tmem30a/Ehd1/Gria1/Pi4k2a/Rcc2/Rab21/Rab5a/Snx3/Snx6/Vti1b/Sorcs2/Washc4	13
311	F1_commons	GO:0016327	apicolateral plasma membrane	6/1181	25/28804	0.000424606	0.00114548	0.000461325	Ctnnb1/Ctnnd1/Eppk1/Jup/Crb2/Rasgrf1	6
312	F1_commons	GO:0045239	tricarboxylic acid cycle enzyme complex	5/1181	17/28804	0.000470527	0.0012653	0.000509579	Dld/Idh3a/Idh3g/Suclg1/Sucla2	5
313	F1_commons	GO:0044224	juxtaparanode region of axon	4/1181	10/28804	0.000484148	0.00129199	0.000520331	Epb41l3/Cntn2/Sirt2/Kcnab2	4
314	F1_commons	GO:0072562	blood microparticle	4/1181	10/28804	0.000484148	0.00129199	0.000520331	Anxa5/Fgb/Fgg/Hp	4
315	F1_commons	GO:0097525	spliceosomal snRNP complex	9/1181	57/28804	0.000485075	0.00129199	0.000520331	Eftud2/Prpf6/Prpf8/Snrpd1/Snrpd2/Snrpd3/Snrpn/Ddx39b/Snrpa	9
316	F1_commons	GO:0005684	U2-type spliceosomal complex	12/1181	95/28804	0.000506328	0.00134433	0.00054141	Eftud2/Crnkl1/Prpf19/Prpf6/Prpf8/Dhx15/Srrm2/Snrpd1/Snrpd2/Snrpd3/Snrpn/U2af2	12
317	F1_commons	GO:0070160	tight junction	16/1181	152/28804	0.000529273	0.00140082	0.00056416	Actb/Ctnnb1/Ctnnd1/Cntnap1/Eppk1/Gja1/Nfasc/Adcyap1r1/Pdcd6ip/Lin7a/Lin7c/Rapgef2/Rap2b/Arhgef2/Vasp/Vapa	16
318	F1_commons	GO:0030131	clathrin adaptor complex	6/1181	26/28804	0.000532967	0.00140175	0.000564535	Ap1b1/Ap2a1/Ap2b1/Ap2m1/Ap2s1/Snap91	6
319	F1_commons	GO:0097038	perinuclear endoplasmic reticulum	6/1181	26/28804	0.000532967	0.00140175	0.000564535	Dbi/Bcap31/Capn2/Clu/Gdpd5/Fyn	6
320	F1_commons	GO:0032433	filopodium tip	5/1181	18/28804	0.0006296	0.00165073	0.000664808	Abi1/Ap2a1/Cyfip1/Ttyh1/Myo5a	5
321	F1_commons	GO:0005954	calcium- and calmodulin-dependent protein kinase complex	3/1181	5/28804	0.000646099	0.00167826	0.000675893	Camk2a/Camk2b/Camk2g	3
322	F1_commons	GO:0010009	cytoplasmic side of endosome membrane	3/1181	5/28804	0.000646099	0.00167826	0.000675893	Cdip1/Rab21/Rab5a	3
323	F1_commons	GO:0097356	perinucleolar compartment	3/1181	5/28804	0.000646099	0.00167826	0.000675893	Celf1/Eppk1/Sorl1	3
324	F1_commons	GO:0030062	mitochondrial tricarboxylic acid cycle enzyme complex	4/1181	11/28804	0.00073614	0.00190373	0.000766697	Dld/Idh3a/Idh3g/Suclg1	4
325	F1_commons	GO:0098839	postsynaptic density membrane	12/1181	99/28804	0.000737439	0.00190373	0.000766697	Actn2/Gria1/Hspb1/Mpp2/Grm1/Nrcam/Nptn/Atp2b2/Pacsin1/Ptprz1/Rtn4/Cacng8	12
326	F1_commons	GO:0031305	integral component of mitochondrial inner membrane	8/1181	49/28804	0.000787655	0.00202712	0.000816394	Mcu/Etfdh/Immt/Mpc1/Slc25a3/Sfxn1/Sfxn3/Sfxn5	8
327	F1_commons	GO:0060077	inhibitory synapse	6/1181	28/28804	0.000813131	0.00208629	0.000840223	Gabrb3/Gad2/Igsf21/Nrxn1/Nptn/Slc32a1	6
328	F1_commons	GO:0005685	U1 snRNP	5/1181	19/28804	0.000825767	0.00211225	0.000850677	Snrpd1/Snrpd2/Snrpd3/Snrpn/Snrpa	5
329	F1_commons	GO:0031304	intrinsic component of mitochondrial inner membrane	8/1181	50/28804	0.00090443	0.00230643	0.000928882	Mcu/Etfdh/Immt/Mpc1/Slc25a3/Sfxn1/Sfxn3/Sfxn5	8
330	F1_commons	GO:0043235	receptor complex	32/1181	430/28804	0.000937123	0.00238256	0.000959542	Hspd1/App/Ntrk2/Kctd12/Alcam/Cntfr/Flna/Gabra1/Gabrb2/Gabrb3/Gabbr1/Gria1/Gpr37l1/Gprc5b/Hsp90ab1/Ighm/Insrr/Itgb1/Itgb2/Itgb5/Grm1/Abhd6/Plp1/Olfm1/Adcyap1r1/Plxnb1/Lrp1/Ptprn2/Tfrc/Ptpn6/Kdr/Cacng8	32
331	F1_commons	GO:0000776	kinetochore	16/1181	161/28804	0.000989726	0.00249436	0.00100457	Actb/Chmp2a/Chmp4b/Dync1li1/Dctn1/Dctn2/Hnrnpu/Mad1l1/Nudcd2/Pafah1b1/Rangap1/Septin2/Septin6/Septin7/Ppp1cc/Smc1a	16
332	F1_commons	GO:0030137	COPI-coated vesicle	6/1181	29/28804	0.000990013	0.00249436	0.00100457	Actr1a/Copa/Pacs1/Pacsin1/Tmed10/Sec22b	6
333	F1_commons	GO:0044305	calyx of Held	6/1181	29/28804	0.000990013	0.00249436	0.00100457	Actb/Nos1/Prkca/Prkcb/Septin5/Atp1a3	6
334	F1_commons	GO:0030673	axolemma	5/1181	20/28804	0.00106409	0.0026522	0.00106813	Epb41l3/Slc1a2/Gabbr1/Sptbn1/Thy1	5
335	F1_commons	GO:0005883	neurofilament	4/1181	12/28804	0.00106847	0.0026522	0.00106813	Ina/Nefh/Nefl/Nefm	4
336	F1_commons	GO:0034709	methylosome	4/1181	12/28804	0.00106847	0.0026522	0.00106813	Prmt1/Snrpd1/Snrpd2/Snrpd3	4
337	F1_commons	GO:0097441	basal dendrite	4/1181	12/28804	0.00106847	0.0026522	0.00106813	Sh3gl2/Map1b/Map2/Nefh	4
338	F1_commons	GO:1990635	proximal dendrite	4/1181	12/28804	0.00106847	0.0026522	0.00106813	Syncrip/Map2/Nefh/Ptpn5	4
339	F1_commons	GO:0098687	chromosomal region	27/1181	348/28804	0.00124158	0.00302892	0.00121985	Actb/Chmp2a/Chmp4b/Macroh2a1/Dync1li1/Dctn1/Dctn2/Hnrnpu/Hnrnpa2b1/Hdac2/Mad1l1/Nudcd2/Pafah1b1/Rcc2/Rangap1/Upf1/Rpa2/Septin2/Septin6/Septin7/Ppp2r1a/Ppp2cb/Ppp1ca/Ppp1cb/Ppp1cc/Smc1a/Zbtb48	27
340	F1_commons	GO:0005850	eukaryotic translation initiation factor 2 complex	3/1181	6/28804	0.00125272	0.00302892	0.00121985	Eif2s1/Eif2s2/Eif2s3x	3
341	F1_commons	GO:0034715	pICln-Sm protein complex	3/1181	6/28804	0.00125272	0.00302892	0.00121985	Snrpd1/Snrpd2/Snrpd3	3
342	F1_commons	GO:0035749	myelin sheath adaxonal region	3/1181	6/28804	0.00125272	0.00302892	0.00121985	Cnp/Anxa2/Mag	3
343	F1_commons	GO:0044307	dendritic branch	3/1181	6/28804	0.00125272	0.00302892	0.00121985	Map1a/Map2/Marcks	3
344	F1_commons	GO:0090724	central region of growth cone	3/1181	6/28804	0.00125272	0.00302892	0.00121985	Ywhae/Cyfip1/Pafah1b1	3
345	F1_commons	GO:0097227	sperm annulus	3/1181	6/28804	0.00125272	0.00302892	0.00121985	Septin2/Septin6/Septin7	3
346	F1_commons	GO:0097457	hippocampal mossy fiber	3/1181	6/28804	0.00125272	0.00302892	0.00121985	Pde2a/Map1b/Slc30a3	3
347	F1_commons	GO:0099012	neuronal dense core vesicle membrane	3/1181	6/28804	0.00125272	0.00302892	0.00121985	Cadps/Kif1a/Syt5	3
348	F1_commons	GO:0044298	cell body membrane	7/1181	41/28804	0.00126775	0.00305643	0.00123093	Aqp1/Cadm2/Hpca/P2ry12/Atp2b1/Atp2b2/Thy1	7
349	F1_commons	GO:0031091	platelet alpha granule	5/1181	21/28804	0.00134983	0.00324501	0.00130688	Snca/Fgb/Fgg/Stxbp1/Vamp7	5
350	F1_commons	GO:0005758	mitochondrial intermembrane space	11/1181	92/28804	0.001354	0.00324573	0.00130717	Snca/Aifm1/Capn2/Opa1/Immt/Ndufa8/Ndufb7/Ndufs1/Park7/Pdia3/Sod1	11
351	F1_commons	GO:0005876	spindle microtubule	10/1181	79/28804	0.00142794	0.00341323	0.00137463	Calm2/Chmp2a/Chmp4b/Cltc/Hnrnpu/Kif2a/Kif3a/Mapre1/Pafah1b1/Septin2	10
352	F1_commons	GO:0005641	nuclear envelope lumen	4/1181	13/28804	0.00149345	0.00351968	0.0014175	App/Igf2r/Sorl1/Tubb5	4
353	F1_commons	GO:0031209	SCAR complex	4/1181	13/28804	0.00149345	0.00351968	0.0014175	Abi1/Cyfip1/Cyfip2/Nckap1	4
354	F1_commons	GO:0032591	dendritic spine membrane	4/1181	13/28804	0.00149345	0.00351968	0.0014175	Akap5/Gria1/Atp2b1/Atp2b2	4
355	F1_commons	GO:0071014	post-mRNA release spliceosomal complex	4/1181	13/28804	0.00149345	0.00351968	0.0014175	Crnkl1/Hnrnpm/Myef2/Dhx15	4
356	F1_commons	GO:0098871	postsynaptic actin cytoskeleton	4/1181	13/28804	0.00149345	0.00351968	0.0014175	Actb/Dbn1/Myh10/Myo5a	4
357	F1_commons	GO:0005802	trans-Golgi network	21/1181	250/28804	0.00158871	0.00373369	0.00150369	Ap1b1/Arfgef2/Cpd/Igf2r/Lap3/Flna/Bpnt2/Pam/Pi4k2a/Pick1/Rab10/Rab14/Rab21/Rab6a/Rbfox1/Scamp1/Scamp3/Sorl1/Snap25/Vamp2/Vamp7	21
358	F1_commons	GO:0099243	extrinsic component of synaptic membrane	5/1181	22/28804	0.00168838	0.00395684	0.00159356	Snap91/Farp1/Olfm1/Picalm/Phb	5
359	F1_commons	GO:0032592	integral component of mitochondrial membrane	10/1181	81/28804	0.00172996	0.004043	0.00162826	Mcu/Cpt1a/Etfdh/Immt/Mpc1/Slc25a3/Sfxn1/Sfxn3/Sfxn5/Slc8a2	10
360	F1_commons	GO:0000779	condensed chromosome, centromeric region	16/1181	171/28804	0.00186165	0.00433869	0.00174734	Actb/Chmp2a/Chmp4b/Dync1li1/Dctn1/Dctn2/Hnrnpu/Mad1l1/Nudcd2/Pafah1b1/Rangap1/Septin2/Septin6/Septin7/Ppp1cc/Smc1a	16
361	F1_commons	GO:0005652	nuclear lamina	4/1181	14/28804	0.00202335	0.00468947	0.00188861	Emd/Lmnb1/Lmna/Stx1b	4
362	F1_commons	GO:0044754	autolysosome	4/1181	14/28804	0.00202335	0.00468947	0.00188861	Fth1/Ftl1/Lamp1/Map1lc3b	4
363	F1_commons	GO:0098573	intrinsic component of mitochondrial membrane	10/1181	83/28804	0.00208166	0.00479322	0.0019304	Mcu/Cpt1a/Etfdh/Immt/Mpc1/Slc25a3/Sfxn1/Sfxn3/Sfxn5/Slc8a2	10
364	F1_commons	GO:0045171	intercellular bridge	11/1181	97/28804	0.00208266	0.00479322	0.0019304	Dctn1/Gstm1/Gstm5/Nudcd2/Septin2/Tubb1/Tubb2b/Tubb3/Tubb4a/Tubb4b/Tubb5	11
365	F1_commons	GO:0033017	sarcoplasmic reticulum membrane	5/1181	23/28804	0.00208525	0.00479322	0.0019304	Nos1/Fkbp1a/Reep5/Ryr2/Stim1	5
366	F1_commons	GO:0005757	mitochondrial permeability transition pore complex	3/1181	7/28804	0.00212544	0.00479367	0.00193058	Slc25a4/Slc25a5/Vdac1	3
367	F1_commons	GO:0005787	signal peptidase complex	3/1181	7/28804	0.00212544	0.00479367	0.00193058	Sec11a/Sec11c/Spcs3	3
368	F1_commons	GO:0005967	mitochondrial pyruvate dehydrogenase complex	3/1181	7/28804	0.00212544	0.00479367	0.00193058	Dld/Dlat/Pdhb	3
369	F1_commons	GO:0016461	unconventional myosin complex	3/1181	7/28804	0.00212544	0.00479367	0.00193058	Dynll2/Myl6/Myo5a	3
370	F1_commons	GO:0044302	dentate gyrus mossy fiber	3/1181	7/28804	0.00212544	0.00479367	0.00193058	Pde2a/Map1b/Slc30a3	3
371	F1_commons	GO:0072357	PTW/PP1 phosphatase complex	3/1181	7/28804	0.00212544	0.00479367	0.00193058	Ppp1ca/Ppp1cb/Ppp1cc	3
372	F1_commons	GO:0106002	mCRD-mediated mRNA stability complex	3/1181	7/28804	0.00212544	0.00479367	0.00193058	Hnrnpd/Syncrip/Pabpc1	3
373	F1_commons	GO:0030660	Golgi-associated vesicle membrane	7/1181	45/28804	0.00222018	0.00499392	0.00201123	Ap1b1/Cspg5/Cltc/Clta/Copa/Itm2b/Pi4ka	7
374	F1_commons	GO:0000775	chromosome, centromeric region	20/1181	242/28804	0.00244966	0.00549537	0.00221318	Actb/Chmp2a/Chmp4b/Macroh2a1/Dync1li1/Dctn1/Dctn2/Hnrnpu/Mad1l1/Nudcd2/Pafah1b1/Rcc2/Rangap1/Septin2/Septin6/Septin7/Ppp2r1a/Ppp2cb/Ppp1cc/Smc1a	20
375	F1_commons	GO:0098948	intrinsic component of postsynaptic specialization membrane	12/1181	114/28804	0.00252065	0.00563953	0.00227124	Gabra1/Gabrb2/Gabrb3/Gria1/Mpp2/Grm1/Nrcam/Nptn/Atp2b2/Ptprz1/Rtn4/Cacng8	12
376	F1_commons	GO:0034702	ion channel complex	23/1181	295/28804	0.00257831	0.00575319	0.00231701	Mcu/Calm2/Clcc1/Clic1/Clic4/Gabra1/Gabrb2/Gabrb3/Gria1/Dpp10/Abhd6/Olfm1/Hcn2/Ttyh1/Ryr2/Scn2a/Slc5a3/Snap25/Cacng8/Cacna2d1/Cacna2d2/Kcnab2/Lrrc8a	23
377	F1_commons	GO:0031083	BLOC-1 complex	4/1181	15/28804	0.00267019	0.00591105	0.00238059	Pi4k2a/Snap25/Stx12/Washc4	4
378	F1_commons	GO:0035686	sperm fibrous sheath	4/1181	15/28804	0.00267019	0.00591105	0.00238059	Akap4/Gstm5/Ldha/Pgk2	4
379	F1_commons	GO:0043196	varicosity	4/1181	15/28804	0.00267019	0.00591105	0.00238059	Dnm1/Map1b/Mgll/Bin1	4
380	F1_commons	GO:0042588	zymogen granule	5/1181	25/28804	0.00307641	0.00679238	0.00273553	Hspd1/Gnai3/Scamp1/Tmed10/Vamp2	5
381	F1_commons	GO:0000421	autophagosome membrane	6/1181	36/28804	0.00318068	0.00700417	0.00282082	Chmp2a/Chmp4b/Rpn2/Lamp1/Map1lc3b/Tecpr1	6
382	F1_commons	GO:0034707	chloride channel complex	7/1181	48/28804	0.00323924	0.00711447	0.00286524	Clcc1/Clic1/Clic4/Gabra1/Gabrb2/Gabrb3/Ttyh1	7
383	F1_commons	GO:0005726	perichromatin fibrils	3/1181	8/28804	0.00329726	0.00714833	0.00287888	Dhx9/Srsf2/Tardbp	3
384	F1_commons	GO:0042587	glycogen granule	3/1181	8/28804	0.00329726	0.00714833	0.00287888	Fasn/Ppp1ca/Ppp1cb	3
385	F1_commons	GO:0045254	pyruvate dehydrogenase complex	3/1181	8/28804	0.00329726	0.00714833	0.00287888	Dld/Dlat/Pdhb	3
386	F1_commons	GO:0071439	clathrin complex	3/1181	8/28804	0.00329726	0.00714833	0.00287888	Aak1/Cltc/Clta	3
387	F1_commons	GO:1904115	axon cytoplasm	3/1181	8/28804	0.00329726	0.00714833	0.00287888	Kif3a/Rangap1/Ranbp1	3
388	F1_commons	GO:0031985	Golgi cisterna	8/1181	61/28804	0.00333955	0.00722135	0.00290829	Hspd1/Bcap31/Bet1/Glg1/Lyz1/Rab21/Sorl1/Tmem87a	8
389	F1_commons	GO:0098845	postsynaptic endosome	4/1181	16/28804	0.00344569	0.0074317	0.00299301	Akap5/Pick1/Rab5a/Stx12	4
390	F1_commons	GO:0098802	plasma membrane signaling receptor complex	17/1181	199/28804	0.00356332	0.00766571	0.00308725	Alcam/Cntfr/Flna/Gabbr1/Gria1/Ighm/Insrr/Itgb1/Itgb2/Itgb5/Grm1/Abhd6/Plp1/Olfm1/Tfrc/Ptpn6/Cacng8	17
391	F1_commons	GO:0005868	cytoplasmic dynein complex	5/1181	26/28804	0.00368199	0.00788058	0.00317379	Dync1h1/Dync1i2/Dync1li1/Dctn1/Dynll2	5
392	F1_commons	GO:0046930	pore complex	5/1181	26/28804	0.00368199	0.00788058	0.00317379	Slc25a4/Slc25a5/Vdac1/Vdac2/Vdac3	5
393	F1_commons	GO:0062023	collagen-containing extracellular matrix	28/1181	396/28804	0.00388351	0.00829076	0.00333898	Rpsa/Ache/Anxa11/Anxa2/Anxa3/Anxa5/Anxa6/Anxa7/Serpinc1/Bcan/Calr/Ctsb/Cst3/Fgb/Fgg/Lgals3/Gsto1/Hnrnpm/Hapln1/Itgb1/Serpinb1a/Ncan/Lman1/S100a6/Ptprz1/Sparcl1/Tnr/Vcan	28
394	F1_commons	GO:0032809	neuronal cell body membrane	6/1181	38/28804	0.00420577	0.00895594	0.00360687	Aqp1/Cadm2/Hpca/Atp2b1/Atp2b2/Thy1	6
395	F1_commons	GO:0000164	protein phosphatase type 1 complex	4/1181	17/28804	0.00436112	0.00923202	0.00371806	Ppp1r7/Ppp1ca/Ppp1cb/Ppp1cc	4
396	F1_commons	GO:0034719	SMN-Sm protein complex	4/1181	17/28804	0.00436112	0.00923202	0.00371806	Strap/Snrpd1/Snrpd2/Snrpd3	4
397	F1_commons	GO:0005689	U12-type spliceosomal complex	5/1181	27/28804	0.00436843	0.00923202	0.00371806	Dhx15/Snrpd1/Snrpd2/Snrpd3/Ybx1	5
398	F1_commons	GO:0005793	endoplasmic reticulum-Golgi intermediate compartment	9/1181	78/28804	0.00458006	0.00965495	0.00388839	Anpep/Hspa5/Erp44/P4hb/Lman1/Rab1b/Tmed10/Tmed9/Sec22b	9
399	F1_commons	GO:0005952	cAMP-dependent protein kinase complex	3/1181	9/28804	0.00479578	0.00995954	0.00401106	Prkacb/Prkar2a/Prkar2b	3
400	F1_commons	GO:0008541	proteasome regulatory particle, lid subcomplex	3/1181	9/28804	0.00479578	0.00995954	0.00401106	Psmd11/Psmd13/Psmd3	3
401	F1_commons	GO:0030056	hemidesmosome	3/1181	9/28804	0.00479578	0.00995954	0.00401106	Actr3/Eppk1/Itgb1	3
402	F1_commons	GO:0042382	paraspeckles	3/1181	9/28804	0.00479578	0.00995954	0.00401106	Hnrnpm/Nono/Sfpq	3
403	F1_commons	GO:0044326	dendritic spine neck	3/1181	9/28804	0.00479578	0.00995954	0.00401106	Fxr1/Ppp1r1b/Atp1a3	3
404	F1_commons	GO:0098888	extrinsic component of presynaptic membrane	3/1181	9/28804	0.00479578	0.00995954	0.00401106	Snap91/Picalm/Phb	3
405	F1_commons	GO:0099060	integral component of postsynaptic specialization membrane	11/1181	108/28804	0.004816	0.00997685	0.00401803	Gabra1/Gabrb2/Gabrb3/Gria1/Grm1/Nrcam/Nptn/Atp2b2/Ptprz1/Rtn4/Cacng8	11
406	F1_commons	GO:0031526	brush border membrane	9/1181	79/28804	0.00498533	0.0103022	0.00414906	Anpep/Ace/Aqp1/Folr1/Gna13/Hsp90ab1/Slc27a4/Slc9a3r1/Prkcb	9
407	F1_commons	GO:0071005	U2-type precatalytic spliceosome	7/1181	52/28804	0.00511039	0.0105347	0.00424268	Eftud2/Prpf6/Prpf8/Srrm2/Snrpd1/Snrpd2/Snrpd3	7
408	F1_commons	GO:0099059	integral component of presynaptic active zone membrane	5/1181	28/28804	0.00514132	0.0105725	0.0042579	Nrxn1/Gpm6a/Nptn/Atp2b1/Atp2b2	5
409	F1_commons	GO:0099146	intrinsic component of postsynaptic density membrane	9/1181	80/28804	0.00541787	0.011079	0.00446191	Gria1/Mpp2/Grm1/Nrcam/Nptn/Atp2b2/Ptprz1/Rtn4/Cacng8	9
410	F1_commons	GO:0000159	protein phosphatase type 2A complex	4/1181	18/28804	0.00542727	0.011079	0.00446191	Ppp2r2a/Ppp2r5e/Ppp2r1a/Ppp2cb	4
411	F1_commons	GO:0005767	secondary lysosome	4/1181	18/28804	0.00542727	0.011079	0.00446191	Fth1/Ftl1/Lamp1/Map1lc3b	4
412	F1_commons	GO:0005643	nuclear pore	9/1181	81/28804	0.00587886	0.0119717	0.00482144	Chmp2a/Chmp4b/Eif5a/Ran/Kpnb1/Mad1l1/Rangap1/Ranbp1/Vps4a	9
413	F1_commons	GO:0071011	precatalytic spliceosome	7/1181	54/28804	0.00630472	0.012777	0.00514573	Eftud2/Prpf6/Prpf8/Srrm2/Snrpd1/Snrpd2/Snrpd3	7
414	F1_commons	GO:0097225	sperm midpiece	7/1181	54/28804	0.00630472	0.012777	0.00514573	Hspd1/Akap4/Ace/Slc9a3r1/Rap1a/Atp1a4/Vdac2	7
415	F1_commons	GO:0031430	M band	4/1181	19/28804	0.00665433	0.013453	0.00541799	Cryab/Ank2/Hspb1/Sptbn1	4
416	F1_commons	GO:0097731	9+0 non-motile cilium	12/1181	129/28804	0.00685132	0.0138179	0.00556496	Bsg/Dynll2/Gnb1/Ahi1/Kif3a/Map1a/Map1b/Plekhb1/Prkca/Septin2/Atp1a4/Myo5a	12
417	F1_commons	GO:0001750	photoreceptor outer segment	9/1181	84/28804	0.00744456	0.0149784	0.00603232	Bsg/Gnb1/Ahi1/Map1a/Map1b/Plekhb1/Prkca/Atp1a4/Myo5a	9
418	F1_commons	GO:0097733	photoreceptor cell cilium	11/1181	115/28804	0.00768223	0.0154196	0.00621002	Bsg/Gnb1/Ahi1/Kif3a/Map1a/Map1b/Plekhb1/Prkca/Septin2/Atp1a4/Myo5a	11
419	F1_commons	GO:0000974	Prp19 complex	4/1181	20/28804	0.0080519	0.0160464	0.00646245	Crnkl1/Hspa8/Prpf19/U2af2	4
420	F1_commons	GO:0031082	BLOC complex	4/1181	20/28804	0.0080519	0.0160464	0.00646245	Pi4k2a/Snap25/Stx12/Washc4	4
421	F1_commons	GO:0044233	mitochondria-associated endoplasmic reticulum membrane	4/1181	20/28804	0.0080519	0.0160464	0.00646245	Bcap31/Clcc1/Ahcyl1/Tmx2	4
422	F1_commons	GO:0097730	non-motile cilium	14/1181	166/28804	0.00860929	0.0171166	0.00689345	Bsg/Dynll2/Gnb1/Ahi1/Kif3a/Map1a/Map1b/Plekhb1/Prkca/Rab8a/Septin2/Septin7/Atp1a4/Myo5a	14
423	F1_commons	GO:0030119	AP-type membrane coat adaptor complex	6/1181	44/28804	0.00873927	0.0173339	0.00698098	Ap1b1/Ap2a1/Ap2b1/Ap2m1/Ap2s1/Snap91	6
424	F1_commons	GO:0032593	insulin-responsive compartment	3/1181	11/28804	0.00885892	0.0174886	0.00704325	Lrp1/Rab10/Myo5a	3
425	F1_commons	GO:0099569	presynaptic cytoskeleton	3/1181	11/28804	0.00885892	0.0174886	0.00704325	Nefl/Nefm/Septin3	3
426	F1_commons	GO:0032420	stereocilium	7/1181	58/28804	0.00930006	0.0183163	0.00737662	Calb2/Coro1a/Dock4/Slc9a3r1/Pls3/Pafah1b1/Rdx	7
427	F1_commons	GO:0005686	U2 snRNP	4/1181	21/28804	0.00962885	0.0186573	0.00751395	Snrpd1/Snrpd2/Snrpd3/Snrpn	4
428	F1_commons	GO:0005697	telomerase holoenzyme complex	4/1181	21/28804	0.00962885	0.0186573	0.00751395	Hnrnpu/Hnrnpc/Ptges3/Snrpd3	4
429	F1_commons	GO:0005766	primary lysosome	4/1181	21/28804	0.00962885	0.0186573	0.00751395	Anxa11/Nos1/Stx7/Vamp7	4
430	F1_commons	GO:0012507	ER to Golgi transport vesicle membrane	4/1181	21/28804	0.00962885	0.0186573	0.00751395	Pdcd6/Sec23a/Vti1b/Sec22b	4
431	F1_commons	GO:0030904	retromer complex	4/1181	21/28804	0.00962885	0.0186573	0.00751395	Dctn1/Snx3/Snx6/Vps35	4
432	F1_commons	GO:0042582	azurophil granule	4/1181	21/28804	0.00962885	0.0186573	0.00751395	Anxa11/Nos1/Stx7/Vamp7	4
433	F1_commons	GO:1902710	GABA receptor complex	4/1181	21/28804	0.00962885	0.0186573	0.00751395	Gabra1/Gabrb2/Gabrb3/Gabbr1	4
434	F1_commons	GO:0099061	integral component of postsynaptic density membrane	8/1181	74/28804	0.0107457	0.0207735	0.0083662	Gria1/Grm1/Nrcam/Nptn/Atp2b2/Ptprz1/Rtn4/Cacng8	8
435	F1_commons	GO:0032982	myosin filament	4/1181	22/28804	0.0113934	0.0219749	0.00885005	Myh10/Myh14/Myh7/Myh9	4
436	F1_commons	GO:0032437	cuticular plate	3/1181	12/28804	0.0114557	0.0220444	0.00887806	Calb2/Sptan1/Sptbn1	3
437	F1_commons	GO:0099738	cell cortex region	6/1181	47/28804	0.011989	0.0230177	0.00927006	Actr1a/Ctnnb1/Ctnnd1/Clta/Ctbp1/Dctn1	6
438	F1_commons	GO:0001533	cornified envelope	7/1181	61/28804	0.0121474	0.0232687	0.00937113	Anxa2/Lgals3/Hspb1/Jup/Ncl/Pkp1/Sprr2b	7
439	F1_commons	GO:0001669	acrosomal vesicle	13/1181	156/28804	0.0121824	0.0232826	0.00937671	Bsg/Calr/Dld/Dpep3/Flot2/Itgb1/Pdia3/Rab3a/Slc2a3/Stx1a/Tcp1/Cct6a/Vdac2	13
440	F1_commons	GO:0005865	striated muscle thin filament	4/1181	23/28804	0.013353	0.0253466	0.0102079	Actn2/Tpm1/Tnnc1/Tnni3	4
441	F1_commons	GO:0016471	vacuolar proton-transporting V-type ATPase complex	4/1181	23/28804	0.013353	0.0253466	0.0102079	Atp6v0c/Atp6v1e1/Atp6v1g1/Atp6v1g2	4
442	F1_commons	GO:0031528	microvillus membrane	4/1181	23/28804	0.013353	0.0253466	0.0102079	Ctnnb1/Ezr/Slc7a5/Slc9a3r1	4
443	F1_commons	GO:0005923	bicellular tight junction	12/1181	142/28804	0.014122	0.0267458	0.0107715	Ctnnb1/Ctnnd1/Eppk1/Adcyap1r1/Pdcd6ip/Lin7a/Lin7c/Rapgef2/Rap2b/Arhgef2/Vasp/Vapa	12
444	F1_commons	GO:0031074	nucleocytoplasmic transport complex	3/1181	13/28804	0.0144444	0.0271724	0.0109433	Xpo5/Ran/Kpnb1	3
445	F1_commons	GO:0032009	early phagosome	3/1181	13/28804	0.0144444	0.0271724	0.0109433	Rab5a/Snx3/Syt7	3
446	F1_commons	GO:0070938	contractile ring	3/1181	13/28804	0.0144444	0.0271724	0.0109433	Myh9/Pdxp/Septin2	3
447	F1_commons	GO:0000015	phosphopyruvate hydratase complex	2/1181	5/28804	0.0154639	0.02839	0.0114336	Eno1/Eno2	2
448	F1_commons	GO:0030868	smooth endoplasmic reticulum membrane	2/1181	5/28804	0.0154639	0.02839	0.0114336	Itpr1/Ttyh1	2
449	F1_commons	GO:0031094	platelet dense tubular network	2/1181	5/28804	0.0154639	0.02839	0.0114336	Ehd1/Itpr1	2
450	F1_commons	GO:0035061	interchromatin granule	2/1181	5/28804	0.0154639	0.02839	0.0114336	Srsf2/Tardbp	2
451	F1_commons	GO:0070993	translation preinitiation complex	2/1181	5/28804	0.0154639	0.02839	0.0114336	Eif2s1/Eif3h	2
452	F1_commons	GO:0097025	MPP7-DLG1-LIN7 complex	2/1181	5/28804	0.0154639	0.02839	0.0114336	Lin7a/Lin7c	2
453	F1_commons	GO:0097255	R2TP complex	2/1181	5/28804	0.0154639	0.02839	0.0114336	Ruvbl1/Ruvbl2	2
454	F1_commons	GO:0097422	tubular endosome	2/1181	5/28804	0.0154639	0.02839	0.0114336	Snx6/Vps35	2
455	F1_commons	GO:0098843	postsynaptic endocytic zone	2/1181	5/28804	0.0154639	0.02839	0.0114336	Clta/Pick1	2
456	F1_commons	GO:0099029	anchored component of presynaptic active zone membrane	2/1181	5/28804	0.0154639	0.02839	0.0114336	Flot2/Cacna2d1	2
457	F1_commons	GO:1990769	proximal neuron projection	2/1181	5/28804	0.0154639	0.02839	0.0114336	Map2/Syt5	2
458	F1_commons	GO:0032994	protein-lipid complex	6/1181	50/28804	0.0160067	0.0293223	0.0118091	Dbi/App/Clu/Hp/Bin1/Pcyox1	6
459	F1_commons	GO:0042589	zymogen granule membrane	3/1181	14/28804	0.017832	0.0325949	0.0131271	Scamp1/Tmed10/Vamp2	3
460	F1_commons	GO:0016607	nuclear speck	23/1181	350/28804	0.0184855	0.033716	0.0135786	Eftud2/Basp1/Hspa1b/Hnrnpu/Sap18/Npm1/Pcbp1/Lmna/Prpf19/Prpf6/Dhx15/Ddx17/Rbm14/Srrm2/Srsf1/Srsf2/Srsf4/Srsf6/Srsf7/Ddx39b/U2af2/Srpk2/Tardbp	23
461	F1_commons	GO:0016235	aggresome	5/1181	38/28804	0.0187688	0.0341584	0.0137568	Clu/Cpne1/Eef2/Hspa1b/Rangap1	5
462	F1_commons	GO:0005881	cytoplasmic microtubule	8/1181	82/28804	0.0191387	0.0347563	0.0139976	Arfgef2/Dync1h1/Mapre1/Mapre2/Pafah1b1/Reep2/Srprb/Tuba1a	8
463	F1_commons	GO:0030130	clathrin coat of trans-Golgi network vesicle	3/1181	15/28804	0.0216224	0.0390975	0.0157459	Ap1b1/Cltc/Clta	3
464	F1_commons	GO:0043220	Schmidt-Lanterman incisure	3/1181	15/28804	0.0216224	0.0390975	0.0157459	Anxa2/Mag/Sirt2	3
465	F1_commons	GO:0005577	fibrinogen complex	2/1181	6/28804	0.0225695	0.039949	0.0160889	Fgb/Fgg	2
466	F1_commons	GO:0005638	lamin filament	2/1181	6/28804	0.0225695	0.039949	0.0160889	Lmnb1/Lmna	2
467	F1_commons	GO:0008091	spectrin	2/1181	6/28804	0.0225695	0.039949	0.0160889	Prkcb/Sptbn1	2
468	F1_commons	GO:0031597	cytosolic proteasome complex	2/1181	6/28804	0.0225695	0.039949	0.0160889	Psmc6/Psmc5	2
469	F1_commons	GO:0032059	bleb	2/1181	6/28804	0.0225695	0.039949	0.0160889	Marcks/Tpm1	2
470	F1_commons	GO:0035003	subapical complex	2/1181	6/28804	0.0225695	0.039949	0.0160889	Cbr1/Crb2	2
471	F1_commons	GO:0071204	histone pre-mRNA 3'end processing complex	2/1181	6/28804	0.0225695	0.039949	0.0160889	Syncrip/Ybx1	2
472	F1_commons	GO:0097165	nuclear stress granule	2/1181	6/28804	0.0225695	0.039949	0.0160889	Dhx9/Rbfox1	2
473	F1_commons	GO:0097427	microtubule bundle	2/1181	6/28804	0.0225695	0.039949	0.0160889	Tppp/Tppp3	2
474	F1_commons	GO:1990917	ooplasm	2/1181	6/28804	0.0225695	0.039949	0.0160889	Hsp90ab1/Prkca	2
475	F1_commons	GO:0032421	stereocilium bundle	7/1181	69/28804	0.0227254	0.0401403	0.0161659	Calb2/Coro1a/Dock4/Slc9a3r1/Pls3/Pafah1b1/Rdx	7
476	F1_commons	GO:0036379	myofilament	4/1181	27/28804	0.0232652	0.0410073	0.0165151	Actn2/Tpm1/Tnnc1/Tnni3	4
477	F1_commons	GO:0000932	P-body	8/1181	86/28804	0.0247423	0.0435194	0.0175268	Psmc3/Psmc2/Top1/Edc4/Eif4e/Psma2/Psma4/Psma6	8
478	F1_commons	GO:0090571	RNA polymerase II transcription repressor complex	3/1181	16/28804	0.0258171	0.0453149	0.0182499	Ctnnb1/Hdac2/Bin1	3
479	F1_commons	GO:0005782	peroxisomal matrix	4/1181	28/28804	0.0262858	0.0458499	0.0184654	Hspd1/Abcd3/Prdx1/Prdx5	4
480	F1_commons	GO:0031907	microbody lumen	4/1181	28/28804	0.0262858	0.0458499	0.0184654	Hspd1/Abcd3/Prdx1/Prdx5	4
481	F1_commons	GO:0033176	proton-transporting V-type ATPase complex	4/1181	28/28804	0.0262858	0.0458499	0.0184654	Atp6v0c/Atp6v1e1/Atp6v1g1/Atp6v1g2	4
482	F1_commons	GO:0098636	protein complex involved in cell adhesion	6/1181	56/28804	0.0266442	0.0463787	0.0186783	Itgb1/Itgb2/Itgb5/Plp1/Nrxn1/Tnr	6
483	F1_commons	GO:0030286	dynein complex	6/1181	57/28804	0.0287824	0.0499968	0.0201355	Dync1h1/Dync1i2/Dync1li1/Dctn1/Dctn2/Dynll2	6
484	F2_commons	GO:0043209	myelin sheath	113/1175	215/28804	2.24233e-98	1.81853e-95	8.26123e-96	Ywhag/Cnp/Hspd1/Aco2/Slc25a4/Slc25a5/Arf6/Alb/Cryab/Eno1/Ina/Napa/Anxa2/Ass1/Got2/Atp5pb/Napb/Slc25a12/Calm2/Cldn11/Cntnap1/Ckb/Ckmt1/Uqcrc1/Uqcrc2/Uqcrfs1/Cox5a/Cox5b/Cox6a1/Cycs/Dld/Dlat/Dlst/Dnm1/Eef1a2/Hspa5/Exoc4/Ezr/Aldoa/Napg/Gsn/Gfap/Gapdh/Gnao1/Gnb4/Hsp90aa1/Hspa2/Igsf8/Itpr3/Idh3a/Jam3/Llgl1/Ldhb/Mdh1/Mdh2/Immt/Msn/Plp1/Mag/Myh14/Ndufa10/Ndufv2/Ndufs3/Ndufs1/Ncam1/Nfasc/Nefh/Nme1/Nme2/O…	113
485	F2_commons	GO:0098984	neuron to neuron synapse	114/1175	437/28804	3.50651e-59	1.42189e-56	6.45935e-57	Ywhaz/Plppr4/Rps13/Rps14/Rps18/Rps19/Rps25/Rps27/Rps3/Rplp0/Rpl10a/Rpl14/Rpl18a/Rpl30/Rpl38/Rpl4/Rpl5/Rpl6/Rpl7/Rpl8/Abi1/Actr2/Akap5/Add1/Cryab/Ank2/Epb41l1/Epb41l3/Ntrk2/Camk2a/Ctnnb1/Ctnnd1/Ctnnd2/Cadm1/Cnksr2/Cntnap2/Dgkz/Dagla/Adam10/Dlg4/Dlgap3/Dbn1/Dnm3/Dynll2/Slc4a8/Sh3gl2/Epha4/Eif3a/Eif4g2/Exoc4/Capzb/Fabp5/Gphn/Gria1/Gria3/Gapdh/Gsk3b/Rheb/Tsc1/Itpr1/Inpp4a/Il1r1/Iqsec1/Iqsec3/Prnp/Grm…	114
486	F2_commons	GO:0022626	cytosolic ribosome	62/1175	112/28804	4.40165e-56	1.18991e-53	5.40553e-54	Rps10/Rps11/Rps12/Rps13/Rps14/Rps15/Rps15a/Rps16/Rps18/Rps19/Rps2/Rps23/Rps24/Rps25/Rps26/Rps27/Rps28/Rps29/Rps3/Fau/Rps6/Rps7/Rps8/Rps9/Rpsa/Rplp0/Rpl10/Rpl10a/Rpl11/Rpl13/Rpl13a/Rpl14/Rpl15/Rpl17/Rpl18/Rpl18a/Rpl19/Rpl21/Rpl22/Rpl23a/Rpl26/Rpl27/Rpl27a/Rpl29/Rpl3/Rpl30/Rpl31/Rpl34/Rpl35/Rpl35a/Rpl36a/Rpl37a/Rpl38/Rpl39/Rpl4/Rpl5/Rpl6/Rpl7/Rpl7a/Rpl8/Rpl9/Rps27a	62
487	F2_commons	GO:0032279	asymmetric synapse	106/1175	406/28804	4.56016e-55	9.24572e-53	4.20014e-53	Ywhaz/Plppr4/Rps13/Rps14/Rps18/Rps19/Rps25/Rps27/Rps3/Rplp0/Rpl10a/Rpl14/Rpl18a/Rpl30/Rpl38/Rpl4/Rpl5/Rpl6/Rpl7/Rpl8/Abi1/Actr2/Akap5/Add1/Cryab/Ank2/Epb41l1/Epb41l3/Ntrk2/Camk2a/Ctnnb1/Ctnnd1/Ctnnd2/Cadm1/Cnksr2/Cntnap2/Dgkz/Dagla/Adam10/Dlg4/Dlgap3/Dbn1/Dnm3/Dynll2/Slc4a8/Epha4/Eif3a/Eif4g2/Exoc4/Capzb/Fabp5/Gphn/Gria1/Gria3/Gapdh/Gsk3b/Rheb/Tsc1/Itpr1/Inpp4a/Il1r1/Iqsec1/Iqsec3/Prnp/Grm1/Grm3/…	106
488	F2_commons	GO:0014069	postsynaptic density	104/1175	398/28804	4.52795e-54	7.34433e-52	3.33638e-52	Ywhaz/Plppr4/Rps13/Rps14/Rps18/Rps19/Rps25/Rps27/Rps3/Rplp0/Rpl10a/Rpl14/Rpl18a/Rpl30/Rpl38/Rpl4/Rpl5/Rpl6/Rpl7/Rpl8/Abi1/Actr2/Akap5/Add1/Cryab/Ank2/Epb41l1/Epb41l3/Ntrk2/Camk2a/Ctnnb1/Ctnnd1/Ctnnd2/Cadm1/Cnksr2/Dgkz/Dagla/Adam10/Dlg4/Dlgap3/Dbn1/Dnm3/Dynll2/Epha4/Eif3a/Eif4g2/Exoc4/Capzb/Fabp5/Gphn/Gria1/Gria3/Gapdh/Gsk3b/Rheb/Tsc1/Itpr1/Inpp4a/Il1r1/Iqsec1/Iqsec3/Prnp/Grm1/Grm3/Grm5/Map1b/Mapt…	104
489	F2_commons	GO:0099572	postsynaptic specialization	106/1175	438/28804	1.40709e-51	1.90192e-49	8.64003e-50	Ywhaz/Plppr4/Rps13/Rps14/Rps18/Rps19/Rps25/Rps27/Rps3/Rplp0/Rpl10a/Rpl14/Rpl18a/Rpl30/Rpl38/Rpl4/Rpl5/Rpl6/Rpl7/Rpl8/Abi1/Actr2/Akap5/Add1/Cryab/Ank2/Epb41l1/Epb41l3/Ntrk2/Camk2a/Ctnnb1/Ctnnd1/Ctnnd2/Cadm1/Cnksr2/Dgkz/Dagla/Adam10/Dlg4/Dlgap3/Dbn1/Dnm3/Dynll2/Epha4/Eif3a/Eif4g2/Exoc4/Capzb/Fabp5/Gabrb2/Gabrb3/Gphn/Gria1/Gria3/Gapdh/Gsk3b/Rheb/Tsc1/Itpr1/Inpp4a/Il1r1/Iqsec1/Iqsec3/Prnp/Grm1/Grm3/G…	106
490	F2_commons	GO:0098800	inner mitochondrial membrane protein complex	58/1175	143/28804	1.39167e-42	1.61234e-40	7.32455e-41	Agk/Atp5pb/Atp5md/Atp5mpl/Mcu/Uqcrc1/Uqcrc2/Uqcrh/Uqcrb/Uqcrq/Uqcr10/Uqcrfs1/Cox4i1/Cox5a/Cox5b/Cox6a1/Cox6b1/Cox6c/Cox7a2/Ndufa4/Cyc1/Dnajc11/Chchd3/Chchd6/Apoo/Immt/Ndufa10/Ndufa11/Ndufa12/Ndufa13/Ndufa2/Ndufa5/Ndufa6/Ndufa7/Ndufa8/Ndufa9/Ndufb10/Ndufb11/Ndufb3/Ndufb4/Ndufb5/Ndufb8/Ndufb9/Ndufc2/Ndufv1/Ndufv2/Ndufs2/Ndufs3/Ndufs4/Ndufs5/Ndufs6/Ndufs7/Ndufs8/Ndufs1/Phb/Phb2/Sdha/Sdhc	58
491	F2_commons	GO:1990204	oxidoreductase complex	54/1175	121/28804	2.00616e-42	2.03375e-40	9.23891e-41	Ogdh/Cyb5b/Uqcrc1/Uqcrc2/Uqcrh/Uqcrb/Uqcrq/Uqcr10/Uqcrfs1/Ndufa4/Cyc1/Dld/Dlat/Dlst/Gpd1/Gpd1l/Gpd2/Idh3a/Ldha/Ldhb/Ndufa10/Ndufa11/Ndufa12/Ndufa13/Ndufa2/Ndufa5/Ndufa6/Ndufa7/Ndufa8/Ndufa9/Ndufb10/Ndufb11/Ndufb3/Ndufb4/Ndufb5/Ndufb8/Ndufb9/Ndufc2/Ndufv1/Ndufv2/Ndufs2/Ndufs3/Ndufs4/Ndufs5/Ndufs6/Ndufs7/Ndufs8/Ndufs1/P4hb/Pdha1/Pdhx/Rrm1/Sdha/Sdhc	54
492	F2_commons	GO:0005746	mitochondrial respirasome	46/1175	85/28804	2.82334e-41	2.54414e-39	1.15575e-39	Uqcrc1/Uqcrc2/Uqcrh/Uqcrb/Uqcrq/Uqcr10/Uqcrfs1/Cox4i1/Cox5a/Cox5b/Cox6a1/Cox6b1/Cox6c/Cox7a2/Ndufa4/Cyc1/Ndufa10/Ndufa11/Ndufa12/Ndufa13/Ndufa2/Ndufa5/Ndufa6/Ndufa7/Ndufa8/Ndufa9/Ndufb10/Ndufb11/Ndufb3/Ndufb4/Ndufb5/Ndufb8/Ndufb9/Ndufc2/Ndufv1/Ndufv2/Ndufs2/Ndufs3/Ndufs4/Ndufs5/Ndufs6/Ndufs7/Ndufs8/Ndufs1/Sdha/Sdhc	46
493	F2_commons	GO:0098803	respiratory chain complex	46/1175	87/28804	1.19092e-40	9.65838e-39	4.38761e-39	Uqcrc1/Uqcrc2/Uqcrh/Uqcrb/Uqcrq/Uqcr10/Uqcrfs1/Cox4i1/Cox5a/Cox5b/Cox6a1/Cox6b1/Cox6c/Cox7a2/Ndufa4/Cyc1/Ndufa10/Ndufa11/Ndufa12/Ndufa13/Ndufa2/Ndufa5/Ndufa6/Ndufa7/Ndufa8/Ndufa9/Ndufb10/Ndufb11/Ndufb3/Ndufb4/Ndufb5/Ndufb8/Ndufb9/Ndufc2/Ndufv1/Ndufv2/Ndufs2/Ndufs3/Ndufs4/Ndufs5/Ndufs6/Ndufs7/Ndufs8/Ndufs1/Sdha/Sdhc	46
494	F2_commons	GO:0097060	synaptic membrane	94/1175	469/28804	1.94509e-38	1.43406e-36	6.51465e-37	Plppr4/Akap5/Cryab/Ank2/Epb41l1/Kctd16/Cnr1/Cpe/Comt/Ctnnb1/Cadm1/Cadm3/Pde2a/Cspg5/Clta/Cltb/Cfl1/Cnksr2/Cntnap1/Cntnap2/Dagla/Adam10/Adam23/Dlg4/Dbn1/Dnm1/Slc4a8/Epha4/Slc1a2/Fxyd6/Kcnj3/Kcnj6/Gabrb2/Gabrb3/Gabbr2/Gphn/Gria1/Gria3/Clcn3/Itpr1/Itgb5/Iqsec3/Grm1/Grm2/Grm3/Grm5/Chrm1/Marcks/Ndufs7/Ncam1/L1cam/Nrxn1/Nrxn3/Nrcam/Gpm6a/Septin3/Ncstn/Olfm1/Pi4k2a/Atp2b2/Atp2b4/Kcnc3/Phb/Bsn/Cnih3/Pacs…	94
495	F2_commons	GO:0070469	respirasome	46/1175	95/28804	2.34565e-38	1.58527e-36	7.20156e-37	Uqcrc1/Uqcrc2/Uqcrh/Uqcrb/Uqcrq/Uqcr10/Uqcrfs1/Cox4i1/Cox5a/Cox5b/Cox6a1/Cox6b1/Cox6c/Cox7a2/Ndufa4/Cyc1/Ndufa10/Ndufa11/Ndufa12/Ndufa13/Ndufa2/Ndufa5/Ndufa6/Ndufa7/Ndufa8/Ndufa9/Ndufb10/Ndufb11/Ndufb3/Ndufb4/Ndufb5/Ndufb8/Ndufb9/Ndufc2/Ndufv1/Ndufv2/Ndufs2/Ndufs3/Ndufs4/Ndufs5/Ndufs6/Ndufs7/Ndufs8/Ndufs1/Sdha/Sdhc	46
496	F2_commons	GO:0044391	ribosomal subunit	63/1175	201/28804	3.11251e-38	1.94173e-36	8.82088e-37	Rps10/Rps11/Rps12/Rps13/Rps14/Rps15/Rps15a/Rps16/Rps18/Rps19/Rps2/Rps23/Rps24/Rps25/Rps26/Rps27/Rps28/Rps29/Rps3/Fau/Rps6/Rps7/Rps8/Rps9/Rpsa/Rplp0/Rpl10/Rpl10a/Rpl11/Rpl13/Rpl13a/Rpl14/Rpl15/Rpl17/Rpl18/Rpl18a/Rpl19/Rpl21/Rpl22/Rpl23a/Rpl26/Rpl27/Rpl27a/Rpl29/Rpl3/Rpl30/Rpl31/Rpl34/Rpl35/Rpl35a/Rpl36a/Rpl37a/Rpl38/Rpl39/Rpl4/Rpl5/Rpl6/Rpl7/Rpl7a/Rpl8/Rpl9/Rack1/Rps27a	63
497	F2_commons	GO:0005840	ribosome	66/1175	236/28804	1.4399e-36	8.34114e-35	3.78921e-35	Rps10/Rps11/Rps12/Rps13/Rps14/Rps15/Rps15a/Rps16/Rps18/Rps19/Rps2/Rps23/Rps24/Rps25/Rps26/Rps27/Rps28/Rps29/Rps3/Fau/Rps6/Rps7/Rps8/Rps9/Rpsa/Rplp0/Rpl10/Rpl10a/Rpl11/Rpl13/Rpl13a/Rpl14/Rpl15/Rpl17/Rpl18/Rpl18a/Rpl19/Rpl21/Rpl22/Rpl23a/Rpl26/Rpl27/Rpl27a/Rpl29/Rpl3/Rpl30/Rpl31/Rpl34/Rpl35/Rpl35a/Rpl36a/Rpl37a/Rpl38/Rpl39/Rpl4/Rpl5/Rpl6/Rpl7/Rpl7a/Rpl8/Rpl9/Eef2/Eif3h/Ndufa7/Rack1/Rps27a	66
498	F2_commons	GO:0022625	cytosolic large ribosomal subunit	37/1175	63/28804	2.89908e-35	1.56743e-33	7.12054e-34	Rps12/Rplp0/Rpl10/Rpl10a/Rpl11/Rpl13/Rpl13a/Rpl14/Rpl15/Rpl17/Rpl18/Rpl18a/Rpl19/Rpl21/Rpl22/Rpl23a/Rpl26/Rpl27/Rpl27a/Rpl29/Rpl3/Rpl30/Rpl31/Rpl34/Rpl35/Rpl35a/Rpl36a/Rpl37a/Rpl38/Rpl39/Rpl4/Rpl5/Rpl6/Rpl7/Rpl7a/Rpl8/Rpl9	37
499	F2_commons	GO:0031300	intrinsic component of organelle membrane	82/1175	408/28804	1.02404e-33	5.19061e-32	2.35799e-32	Agk/Arl6ip1/Tmco1/Mcu/Atp2c1/Calr/Cnr1/Cpt1a/Ccdc47/Hsd11b1/Derl1/Dnajc11/Dpm3/Hspa5/Tmem175/Emc3/Emc4/Emc6/Gpaa1/Golga7/Pigs/Pigt/Pigk/Clcn3/Itpr1/Itpr3/Itm2b/Ktn1/Lamp2/Atp13a1/Mmgt1/Chchd3/Chchd6/Apoo/Immt/Tomm20/Mpc2/Mfn2/Npc1/Slc25a3/Pdia3/Mal2/Sec61a1/Rab10/Rab14/Rab2a/Rab3b/Rab3c/Ptprn2/Rtn4/Rrbp1/Scamp5/Sfxn1/Sfxn3/Sfxn5/Slc6a9/Slc10a4/Slc8a2/Slc6a17/Slc6a7/Slc22a17/Saraf/Stim1/Sv2b/Sv2c/…	82
500	F2_commons	GO:0098798	mitochondrial protein-containing complex	69/1175	291/28804	3.18462e-33	1.45664e-31	6.61723e-32	Agk/Slc25a4/Slc25a5/Atp5pb/Atp5md/Atp5mpl/Mcu/Uqcrc1/Uqcrc2/Uqcrh/Uqcrb/Uqcrq/Uqcr10/Uqcrfs1/Cox4i1/Cox5a/Cox5b/Cox6a1/Cox6b1/Cox6c/Cox7a2/Ndufa4/Cyc1/Dld/Dlat/Dnajc11/Idh3a/Chchd3/Chchd6/Apoo/Immt/Tomm20/Ndufa10/Ndufa11/Ndufa12/Ndufa13/Ndufa2/Ndufa5/Ndufa6/Ndufa7/Ndufa8/Ndufa9/Ndufb10/Ndufb11/Ndufb3/Ndufb4/Ndufb5/Ndufb8/Ndufb9/Ndufc2/Ndufv1/Ndufv2/Ndufs2/Ndufs3/Ndufs4/Ndufs5/Ndufs6/Ndufs7/Ndufs8…	69
501	F2_commons	GO:0030133	transport vesicle	75/1175	346/28804	3.23299e-33	1.45664e-31	6.61723e-32	Dbi/Amph/App/Anxa5/Ap1b1/Atp2c1/Igf2r/Cadm1/Clta/Cltb/Adam10/Dlg4/Dnm1/Slc4a8/Sh3gl2/Erp29/Exoc4/Gad2/Gria1/Gnas/Clcn3/Kif1a/Lgi3/Bin1/Ncstn/Pebp1/Pi4k2a/Pdcd6/Bsn/Lin7a/Mal2/Pclo/Sec23a/Yipf3/Rab10/Rab11b/Rab14/Rab2a/Rab3b/Rab3c/Rab6a/Rab8b/Ptprn2/Scamp2/Scamp5/Septin5/Brsk1/Slc6a9/Slc10a4/Slc6a17/Slc6a7/Sort1/Svop/Sv2a/Sv2b/Sv2c/Slc18a2/Syngr1/Syngr3/Syp/Synpr/Snap25/Snap47/Syt2/Syt5/Syt7/Stx1a…	75
502	F2_commons	GO:0008021	synaptic vesicle	62/1175	234/28804	6.21274e-33	2.65186e-31	1.20469e-31	Dbi/Amph/App/Anxa5/Cadm1/Clta/Cltb/Adam10/Dlg4/Dnm1/Slc4a8/Sh3gl2/Exoc4/Gad2/Gria1/Clcn3/Kif1a/Lgi3/Bin1/Ncstn/Pebp1/Pi4k2a/Bsn/Mal2/Rab10/Rab11b/Rab14/Rab2a/Rab3b/Rab3c/Rab8b/Ptprn2/Scamp5/Septin5/Brsk1/Slc6a9/Slc10a4/Slc6a17/Slc6a7/Svop/Sv2a/Sv2b/Sv2c/Slc18a2/Syngr1/Syngr3/Syp/Synpr/Snap25/Snap47/Syt2/Syt5/Syt7/Stx1a/Myo5a/Vti1b/Slc17a7/Slc17a6/Slc32a1/Atp6v0a1/Atp6v0c/Slc30a3	62
503	F2_commons	GO:0070382	exocytic vesicle	63/1175	257/28804	2.53876e-31	1.02947e-29	4.67667e-30	Dbi/Amph/App/Anxa5/Cadm1/Clta/Cltb/Adam10/Dlg4/Dnm1/Slc4a8/Sh3gl2/Exoc4/Gad2/Gria1/Clcn3/Kif1a/Lgi3/Bin1/Ncstn/Pebp1/Pi4k2a/Bsn/Mal2/Rab10/Rab11b/Rab14/Rab2a/Rab3b/Rab3c/Rab6a/Rab8b/Ptprn2/Scamp5/Septin5/Brsk1/Slc6a9/Slc10a4/Slc6a17/Slc6a7/Svop/Sv2a/Sv2b/Sv2c/Slc18a2/Syngr1/Syngr3/Syp/Synpr/Snap25/Snap47/Syt2/Syt5/Syt7/Stx1a/Myo5a/Vti1b/Slc17a7/Slc17a6/Slc32a1/Atp6v0a1/Atp6v0c/Slc30a3	63
504	F2_commons	GO:0031301	integral component of organelle membrane	75/1175	378/28804	1.56414e-30	6.04054e-29	2.7441e-29	Agk/Arl6ip1/Tmco1/Mcu/Atp2c1/Calr/Cnr1/Cpt1a/Ccdc47/Hsd11b1/Derl1/Dnajc11/Dpm3/Hspa5/Tmem175/Emc3/Emc4/Emc6/Gpaa1/Pigs/Pigt/Pigk/Clcn3/Itpr1/Itpr3/Itm2b/Ktn1/Lamp2/Atp13a1/Mmgt1/Chchd3/Chchd6/Apoo/Immt/Tomm20/Mpc2/Npc1/Slc25a3/Pdia3/Mal2/Sec61a1/Ptprn2/Rtn4/Rrbp1/Scamp5/Sfxn1/Sfxn3/Sfxn5/Slc6a9/Slc10a4/Slc8a2/Slc6a17/Slc6a7/Slc22a17/Saraf/Stim1/Sv2b/Sv2c/Slc18a2/Syngr1/Synj2bp/Syp/Synpr/Syt2/Syt5…	75
505	F2_commons	GO:0150034	distal axon	74/1175	379/28804	1.1486e-29	4.23414e-28	1.92349e-28	Ywhae/Arpc2/Arpc3/Amph/App/Anxa5/Aak1/Git1/Got1/Ntrk2/Cnr1/Ctnnd1/Clu/Cfl1/Cplx2/Crmp1/Dbn1/Dctn2/Slc4a8/Epha4/Exoc4/Flna/Gabrb3/Gad1/Gria3/Gsk3b/Clcn3/Tsc1/Hsp90aa1/Hsp90ab1/Hap1/Prnp/Map1b/Mapt/Chrm1/Bin1/Myh14/Marcks/Ncam1/L1cam/Nrxn1/Gpm6a/Nos1/Olfm1/Fkbp4/Pebp1/Kcnc3/Hcn1/Lrp1/Pacsin1/Prkcb/Prkcg/Pclo/Ptk2b/Slc2a13/Ptprn2/Ptprz1/Ptprn/Septin5/Brsk1/Brsk2/Slc8a1/Slc8a2/Atp1a3/Slc6a3/Slc4a10/S…	74
506	F2_commons	GO:0045121	membrane raft	75/1175	394/28804	2.6529e-29	9.35435e-28	4.2495e-28	Hspd1/Adcy5/Slc25a4/Slc25a5/Akap5/App/Anxa2/Grk2/Abcg2/Cdh13/Capn2/Prkar2a/Prkar2b/Cnr1/Cpe/Ctnnb1/Ctnnd1/Cav1/Pde2a/Cr1l/Cntnap2/Coro1c/Eef2/Slc1a2/Ezr/Flot1/Gja1/Gsk3b/Gprc5b/Gnai3/Gnai1/Gnai2/Gnas/Hspa1b/Hk1/Itpr1/Itgam/Itgb2/Ldhb/Slc27a1/Lamp2/Prnp/Mlc1/Mapt/Mapk1/Myadm/Myof/Slc9a3r1/L1cam/Nos1/Npc1/P2ry12/Pi4k2a/Pgk1/Plpp3/Atp2b2/Pllp/Mal2/Ptk2b/Rap2b/Rgs7/Serpinh1/Atp1a2/Atp1b3/Slc6a3/Slc2a…	75
507	F2_commons	GO:0098857	membrane microdomain	75/1175	395/28804	3.1499e-29	1.0644e-27	4.83537e-28	Hspd1/Adcy5/Slc25a4/Slc25a5/Akap5/App/Anxa2/Grk2/Abcg2/Cdh13/Capn2/Prkar2a/Prkar2b/Cnr1/Cpe/Ctnnb1/Ctnnd1/Cav1/Pde2a/Cr1l/Cntnap2/Coro1c/Eef2/Slc1a2/Ezr/Flot1/Gja1/Gsk3b/Gprc5b/Gnai3/Gnai1/Gnai2/Gnas/Hspa1b/Hk1/Itpr1/Itgam/Itgb2/Ldhb/Slc27a1/Lamp2/Prnp/Mlc1/Mapt/Mapk1/Myadm/Myof/Slc9a3r1/L1cam/Nos1/Npc1/P2ry12/Pi4k2a/Pgk1/Plpp3/Atp2b2/Pllp/Mal2/Ptk2b/Rap2b/Rgs7/Serpinh1/Atp1a2/Atp1b3/Slc6a3/Slc2a…	75
508	F2_commons	GO:0042734	presynaptic membrane	54/1175	201/28804	3.62867e-29	1.17714e-27	5.34752e-28	Kctd16/Cnr1/Ctnnb1/Cadm1/Cadm3/Pde2a/Clta/Cltb/Cntnap1/Cntnap2/Adam23/Dnm1/Slc4a8/Epha4/Slc1a2/Fxyd6/Kcnj3/Kcnj6/Gabbr2/Gria1/Gria3/Grm1/Grm2/Grm3/Chrm1/Marcks/Ncam1/L1cam/Nrxn1/Nrxn3/Gpm6a/Septin3/Ncstn/Pi4k2a/Atp2b2/Atp2b4/Kcnc3/Phb/Ptprd/Slc6a1/Slc6a11/Slc6a9/Slc6a5/Scn2a/Atp1a3/Slc6a3/Slc6a7/Syp/Snap25/Syt7/Snph/Stx1a/Stxbp1/Cacna2d1	54
509	F2_commons	GO:0005747	mitochondrial respiratory chain complex I	29/1175	50/28804	1.07642e-27	3.11777e-26	1.41634e-26	Ndufa4/Ndufa10/Ndufa11/Ndufa12/Ndufa13/Ndufa2/Ndufa5/Ndufa6/Ndufa7/Ndufa8/Ndufa9/Ndufb10/Ndufb11/Ndufb3/Ndufb4/Ndufb5/Ndufb8/Ndufb9/Ndufc2/Ndufv1/Ndufv2/Ndufs2/Ndufs3/Ndufs4/Ndufs5/Ndufs6/Ndufs7/Ndufs8/Ndufs1	29
510	F2_commons	GO:0030964	NADH dehydrogenase complex	29/1175	50/28804	1.07642e-27	3.11777e-26	1.41634e-26	Ndufa4/Ndufa10/Ndufa11/Ndufa12/Ndufa13/Ndufa2/Ndufa5/Ndufa6/Ndufa7/Ndufa8/Ndufa9/Ndufb10/Ndufb11/Ndufb3/Ndufb4/Ndufb5/Ndufb8/Ndufb9/Ndufc2/Ndufv1/Ndufv2/Ndufs2/Ndufs3/Ndufs4/Ndufs5/Ndufs6/Ndufs7/Ndufs8/Ndufs1	29
511	F2_commons	GO:0045271	respiratory chain complex I	29/1175	50/28804	1.07642e-27	3.11777e-26	1.41634e-26	Ndufa4/Ndufa10/Ndufa11/Ndufa12/Ndufa13/Ndufa2/Ndufa5/Ndufa6/Ndufa7/Ndufa8/Ndufa9/Ndufb10/Ndufb11/Ndufb3/Ndufb4/Ndufb5/Ndufb8/Ndufb9/Ndufc2/Ndufv1/Ndufv2/Ndufs2/Ndufs3/Ndufs4/Ndufs5/Ndufs6/Ndufs7/Ndufs8/Ndufs1	29
512	F2_commons	GO:1902495	transmembrane transporter complex	69/1175	373/28804	2.84074e-26	7.94428e-25	3.60893e-25	Mcu/Calm2/Clcc1/Clic4/Clic6/Cntnap2/Uqcrc1/Uqcrc2/Uqcrh/Uqcrb/Uqcrq/Uqcr10/Uqcrfs1/Ndufa4/Cyc1/Dlg4/Kcnj3/Gabrb2/Gabrb3/Gria1/Gria3/Hspa2/Ndufa10/Ndufa11/Ndufa12/Ndufa13/Ndufa2/Ndufa5/Ndufa6/Ndufa7/Ndufa8/Ndufa9/Ndufb10/Ndufb11/Ndufb3/Ndufb4/Ndufb5/Ndufb8/Ndufb9/Ndufc2/Ndufv1/Ndufv2/Ndufs2/Ndufs3/Ndufs4/Ndufs5/Ndufs6/Ndufs7/Ndufs8/Ndufs1/Nrn1/Olfm1/Ostm1/Kcnc3/Hcn1/Hcn2/Cnih3/Ptk2b/Ryr2/Scn2a/Atp…	69
513	F2_commons	GO:1990351	transporter complex	70/1175	395/28804	1.75865e-25	4.75421e-24	2.15974e-24	Mcu/Calm2/Clcc1/Clic4/Clic6/Cntnap2/Uqcrc1/Uqcrc2/Uqcrh/Uqcrb/Uqcrq/Uqcr10/Uqcrfs1/Ndufa4/Cyc1/Dlg4/Kcnj3/Gabrb2/Gabrb3/Gria1/Gria3/Hspa2/Ndufa10/Ndufa11/Ndufa12/Ndufa13/Ndufa2/Ndufa5/Ndufa6/Ndufa7/Ndufa8/Ndufa9/Ndufb10/Ndufb11/Ndufb3/Ndufb4/Ndufb5/Ndufb8/Ndufb9/Ndufc2/Ndufv1/Ndufv2/Ndufs2/Ndufs3/Ndufs4/Ndufs5/Ndufs6/Ndufs7/Ndufs8/Ndufs1/Nrn1/Olfm1/Ostm1/Atp8a1/Kcnc3/Hcn1/Hcn2/Cnih3/Ptk2b/Ryr2/Sc…	70
514	F2_commons	GO:0099240	intrinsic component of synaptic membrane	55/1175	247/28804	2.8483e-25	7.45153e-24	3.38508e-24	Plppr4/Cnr1/Cadm1/Cadm3/Cspg5/Dagla/Adam23/Dlg4/Epha4/Slc1a2/Fxyd6/Kcnj3/Kcnj6/Gabrb2/Gabrb3/Gabbr2/Gphn/Gria1/Gria3/Clcn3/Itgb5/Grm1/Grm2/Grm3/Grm5/Chrm1/Marcks/Ncam1/Nrxn1/Nrcam/Gpm6a/Ncstn/Atp2b2/Atp2b4/Kcnc3/Ptprd/Ptprz1/Rtn4/Slc6a1/Slc6a11/Slc6a9/Slc6a5/Scn2a/Slc8a1/Slc8a2/Atp1a3/Slc6a3/Slc6a7/Snap25/Syt7/Stx1a/Cacng3/Cacng8/Cacna2d1/Slc30a1	55
515	F2_commons	GO:0030672	synaptic vesicle membrane	38/1175	111/28804	3.8212e-25	9.39089e-24	4.26609e-24	Amph/Clta/Cltb/Sh3gl2/Gad2/Gria1/Clcn3/Bin1/Pi4k2a/Mal2/Rab10/Rab14/Rab2a/Rab3b/Rab3c/Ptprn2/Scamp5/Slc6a9/Slc10a4/Slc6a17/Slc6a7/Sv2a/Sv2b/Sv2c/Slc18a2/Syngr1/Syngr3/Syp/Synpr/Snap47/Syt2/Syt5/Stx1a/Slc17a7/Slc17a6/Slc32a1/Atp6v0a1/Slc30a3	38
516	F2_commons	GO:0099501	exocytic vesicle membrane	38/1175	111/28804	3.8212e-25	9.39089e-24	4.26609e-24	Amph/Clta/Cltb/Sh3gl2/Gad2/Gria1/Clcn3/Bin1/Pi4k2a/Mal2/Rab10/Rab14/Rab2a/Rab3b/Rab3c/Ptprn2/Scamp5/Slc6a9/Slc10a4/Slc6a17/Slc6a7/Sv2a/Sv2b/Sv2c/Slc18a2/Syngr1/Syngr3/Syp/Synpr/Snap47/Syt2/Syt5/Stx1a/Slc17a7/Slc17a6/Slc32a1/Atp6v0a1/Slc30a3	38
517	F2_commons	GO:0030658	transport vesicle membrane	43/1175	151/28804	1.32622e-24	3.16343e-23	1.43708e-23	Amph/Ap1b1/Clta/Cltb/Sh3gl2/Gad2/Gria1/Clcn3/Bin1/Pi4k2a/Pdcd6/Lin7a/Mal2/Sec23a/Rab10/Rab14/Rab2a/Rab3b/Rab3c/Ptprn2/Scamp5/Slc6a9/Slc10a4/Slc6a17/Slc6a7/Sv2a/Sv2b/Sv2c/Slc18a2/Syngr1/Syngr3/Syp/Synpr/Snap47/Syt2/Syt5/Stx1a/Vti1b/Slc17a7/Slc17a6/Slc32a1/Atp6v0a1/Slc30a3	43
518	F2_commons	GO:0005844	polysome	32/1175	78/28804	2.94963e-24	6.83473e-23	3.10488e-23	Rps23/Rps25/Rps26/Rps28/Rps29/Rps3/Rps6/Rpl10a/Rpl11/Rpl17/Rpl18/Rpl18a/Rpl19/Rpl29/Rpl30/Rpl31/Rpl36a/Rpl38/Rpl39/Rpl6/Rpl7/Rpl7a/Rpl8/Atxn2/Calr/Gcn1/Eef2/Eif3h/Psma6/Impact/Fus/Vim	32
519	F2_commons	GO:0022627	cytosolic small ribosomal subunit	26/1175	47/28804	3.16468e-24	7.12932e-23	3.23871e-23	Rps10/Rps11/Rps12/Rps13/Rps14/Rps15/Rps15a/Rps16/Rps18/Rps19/Rps2/Rps23/Rps24/Rps25/Rps26/Rps27/Rps28/Rps29/Rps3/Fau/Rps6/Rps7/Rps8/Rps9/Rpsa/Rps27a	26
520	F2_commons	GO:0099699	integral component of synaptic membrane	50/1175	227/28804	7.24422e-23	1.58786e-21	7.21331e-22	Plppr4/Cnr1/Cadm1/Cadm3/Cspg5/Dagla/Adam23/Epha4/Slc1a2/Fxyd6/Kcnj3/Kcnj6/Gabrb2/Gabrb3/Gabbr2/Gria1/Gria3/Clcn3/Itgb5/Grm1/Grm2/Grm3/Grm5/Chrm1/Ncam1/Nrxn1/Nrcam/Gpm6a/Ncstn/Atp2b2/Atp2b4/Kcnc3/Ptprd/Ptprz1/Rtn4/Slc6a1/Slc6a11/Slc6a9/Slc6a5/Scn2a/Slc8a1/Slc8a2/Atp1a3/Slc6a3/Slc6a7/Syt7/Stx1a/Cacng3/Cacng8/Slc30a1	50
521	F2_commons	GO:0044309	neuron spine	47/1175	205/28804	2.35449e-22	5.02498e-21	2.28275e-21	Psmc2/Arpc2/Arf4/Akap5/Actn1/Add1/Cryab/Ntrk2/Grk2/Camk2a/Prkar2b/Comt/Ctnnd1/Cfl1/Cntnap2/Dagla/Adam10/Dlg4/Dlgap3/Dbn1/Dnm3/Epha4/Slc1a3/Slc1a2/Capzb/Gria1/Gria3/Gsk3b/Itpka/Igf2bp1/Grm1/Grm3/Grm5/Marcks/Hpca/Psd/Atp2b2/Ptk2b/Ptprz1/Fus/Ppp1ca/Slc8a1/Slc8a2/Atp1a2/Atp1a3/Syp/Rhoa	47
522	F2_commons	GO:0015934	large ribosomal subunit	37/1175	123/28804	2.799e-22	5.82049e-21	2.64413e-21	Rps12/Rplp0/Rpl10/Rpl10a/Rpl11/Rpl13/Rpl13a/Rpl14/Rpl15/Rpl17/Rpl18/Rpl18a/Rpl19/Rpl21/Rpl22/Rpl23a/Rpl26/Rpl27/Rpl27a/Rpl29/Rpl3/Rpl30/Rpl31/Rpl34/Rpl35/Rpl35a/Rpl36a/Rpl37a/Rpl38/Rpl39/Rpl4/Rpl5/Rpl6/Rpl7/Rpl7a/Rpl8/Rpl9	37
523	F2_commons	GO:0098563	intrinsic component of synaptic vesicle membrane	26/1175	56/28804	1.17778e-21	2.38794e-20	1.08479e-20	Clcn3/Mal2/Rab10/Rab14/Rab2a/Rab3b/Rab3c/Ptprn2/Scamp5/Slc6a9/Slc10a4/Slc6a17/Slc6a7/Sv2b/Sv2c/Slc18a2/Syngr1/Syp/Synpr/Syt2/Stx1a/Slc17a7/Slc17a6/Slc32a1/Atp6v0a1/Slc30a3	26
524	F2_commons	GO:0043197	dendritic spine	45/1175	200/28804	4.15141e-21	8.21168e-20	3.7304e-20	Psmc2/Arpc2/Arf4/Akap5/Actn1/Add1/Cryab/Ntrk2/Grk2/Camk2a/Prkar2b/Comt/Ctnnd1/Cfl1/Dagla/Adam10/Dlg4/Dlgap3/Dbn1/Dnm3/Epha4/Slc1a3/Slc1a2/Capzb/Gria1/Gria3/Gsk3b/Itpka/Igf2bp1/Grm1/Grm3/Grm5/Marcks/Hpca/Psd/Atp2b2/Ptk2b/Ptprz1/Fus/Ppp1ca/Slc8a1/Slc8a2/Atp1a2/Atp1a3/Rhoa	45
525	F2_commons	GO:0031252	cell leading edge	65/1175	409/28804	4.25744e-21	8.22091e-20	3.7346e-20	Ywhaz/Rps3/Abi1/Actr2/Arpc2/Arpc3/Arf4/Arf6/Akap5/Actn1/Amph/App/Anxa2/Aak1/Epb41l3/Caprin1/Ctnnb1/Ctnnd1/Cadm4/Cfl1/Cntnap2/Coro1c/Dgkz/Dagla/Dbn1/Slc1a2/Exoc4/Ezr/Capzb/Flot1/Gsn/Gria1/Gnas/Tsc1/Itgb5/Mapt/Myadm/Myh9/Hpca/Nme1/Nme2/Psd/Atp2b2/Kcnc3/Hcn1/Hcn2/P4hb/Pacsin1/Ptk2b/Pdxp/Ptprz1/Arhgef2/Slc12a5/Sptbn1/Srcin1/Snap25/Tln1/Rhoa/Tpm1/Myo1d/Myo5a/Myo6/Vasp/Vim/Cacng8	65
526	F2_commons	GO:0044306	neuron projection terminus	46/1175	215/28804	1.35299e-20	2.5518e-19	1.15923e-19	Arpc2/Amph/Anxa5/Aak1/Git1/Got1/Ntrk2/Cplx2/Dlg4/Slc4a8/Epha4/Slc1a2/Gabrb3/Gad1/Gria3/Clcn3/Hap1/Prnp/Chrm1/Bin1/Marcks/L1cam/Nos1/Pebp1/Kcnc3/Hcn1/Bsn/Pacsin1/Prkcb/Prkcg/Pclo/Ptprn2/Ptprn/Septin5/Slc8a1/Slc8a2/Atp1a3/Slc6a3/Slc4a10/Slc18a2/Syp/Syt7/Tpbg/Ptpn9/Uchl1/Slc32a1	46
527	F2_commons	GO:0005938	cell cortex	54/1175	306/28804	7.55597e-20	1.3927e-18	6.32677e-19	Actr2/Cap1/Arf6/Actn1/Actn4/Eno1/Anxa2/Epb41l2/Ctnnb1/Ctnnd1/Cav1/Clta/Cltb/Cfl1/Ctbp1/Dync1h1/Dlg4/Dbn1/Emd/Exoc4/Capza2/Capzb/Fga/Fgg/Flna/Flot1/Gsn/Gad1/Gpsm1/Gnai1/Tsc1/Llgl1/Myadm/Myl12b/Myh9/Marcks/Septin3/Ncl/C2cd2l/Bsn/Prkcb/Pclo/Ptk2b/Arhgef9/Rhog/Septin5/Mark2/Slc2a1/Sptbn1/Stim1/Stxbp6/Rhoa/Tpm3/Wdr1	54
528	F2_commons	GO:0098889	intrinsic component of presynaptic membrane	35/1175	129/28804	1.58344e-19	2.85372e-18	1.29639e-18	Cnr1/Cadm1/Cadm3/Adam23/Epha4/Slc1a2/Fxyd6/Kcnj3/Kcnj6/Gabbr2/Gria1/Gria3/Grm3/Chrm1/Marcks/Ncam1/Nrxn1/Gpm6a/Ncstn/Atp2b2/Atp2b4/Kcnc3/Ptprd/Slc6a1/Slc6a11/Slc6a9/Slc6a5/Scn2a/Atp1a3/Slc6a3/Slc6a7/Snap25/Syt7/Stx1a/Cacna2d1	35
529	F2_commons	GO:0019867	outer membrane	44/1175	209/28804	1.80638e-19	3.11697e-18	1.41598e-18	Agpat4/Cnp/Slc25a4/Eno1/Maoa/Aifm1/Arg1/Ass1/Cnr1/Cpt1a/Cisd1/Pde2a/Slc44a1/Cyb5b/Dnajc11/Opa1/Marchf5/Emd/Epha4/Gja1/Hk1/Itpr3/Acsl1/Acsl3/Acsl5/Acsl6/Prnp/Pgrmc1/Mgst1/Mtarc2/Mtch2/Tomm20/Mfn2/Nos1/Nucb2/Nme1/Pebp1/Plec/Phb/Phb2/Nipsnap2/Samm50/Synj2bp/Hadhb	44
530	F2_commons	GO:0031968	organelle outer membrane	44/1175	209/28804	1.80638e-19	3.11697e-18	1.41598e-18	Agpat4/Cnp/Slc25a4/Eno1/Maoa/Aifm1/Arg1/Ass1/Cnr1/Cpt1a/Cisd1/Pde2a/Slc44a1/Cyb5b/Dnajc11/Opa1/Marchf5/Emd/Epha4/Gja1/Hk1/Itpr3/Acsl1/Acsl3/Acsl5/Acsl6/Prnp/Pgrmc1/Mgst1/Mtarc2/Mtch2/Tomm20/Mfn2/Nos1/Nucb2/Nme1/Pebp1/Plec/Phb/Phb2/Nipsnap2/Samm50/Synj2bp/Hadhb	44
531	F2_commons	GO:0042788	polysomal ribosome	20/1175	35/28804	2.52248e-19	4.26195e-18	1.93612e-18	Rps23/Rps26/Rps28/Rps29/Rpl10a/Rpl11/Rpl18/Rpl18a/Rpl19/Rpl29/Rpl30/Rpl31/Rpl36a/Rpl38/Rpl39/Rpl6/Rpl7a/Rpl8/Eef2/Eif3h	20
532	F2_commons	GO:0030285	integral component of synaptic vesicle membrane	21/1175	42/28804	1.32637e-18	2.19528e-17	9.97271e-18	Clcn3/Mal2/Ptprn2/Scamp5/Slc6a9/Slc10a4/Slc6a17/Slc6a7/Sv2b/Sv2c/Slc18a2/Syngr1/Syp/Synpr/Syt2/Stx1a/Slc17a7/Slc17a6/Slc32a1/Atp6v0a1/Slc30a3	21
533	F2_commons	GO:0140534	endoplasmic reticulum protein-containing complex	34/1175	131/28804	2.39172e-18	3.87938e-17	1.76232e-17	Arl6ip1/Calr/Derl1/Dad1/Syvn1/Hspa5/Hsp90b1/Emc3/Emc4/Emc6/Faf2/Prkcsh/Gpaa1/Pigs/Pigt/Pigk/Hyou1/Mlec/Mmgt1/Ostc/Ppib/P4hb/Pdia3/Pdia6/Sec61a1/Sec61b/Sec61g/Rp9/Sec11a/Srprb/Vcp/Sec63/Ssr4/Tusc3	34
534	F2_commons	GO:0098685	Schaffer collateral - CA1 synapse	32/1175	115/28804	2.48523e-18	3.95201e-17	1.79532e-17	Ina/Camk2a/Ctnnb1/Ctnnd1/Cadm1/Dgkz/Sh3gl2/Epha4/Capzb/Fbxl20/Gsk3b/Itpr1/Iqsec1/Grm1/Grm5/Chrm1/Ncam1/L1cam/Nrxn1/Nefh/Pfn2/Bsn/Ptprd/Slc6a7/Syp/Tnr/Fyn/Myo5a/Myo6/Cacng3/Cacng8/Slc30a1	32
535	F2_commons	GO:0043679	axon terminus	41/1175	194/28804	2.67202e-18	4.16732e-17	1.89313e-17	Arpc2/Amph/Anxa5/Aak1/Git1/Got1/Ntrk2/Cplx2/Slc4a8/Epha4/Gabrb3/Gad1/Gria3/Clcn3/Hap1/Prnp/Chrm1/Bin1/Marcks/L1cam/Nos1/Pebp1/Kcnc3/Hcn1/Pacsin1/Prkcb/Prkcg/Pclo/Ptprn2/Ptprn/Septin5/Slc8a1/Slc8a2/Atp1a3/Slc6a3/Slc4a10/Slc18a2/Syp/Syt7/Tpbg/Slc32a1	41
536	F2_commons	GO:0099056	integral component of presynaptic membrane	32/1175	116/28804	3.29986e-18	5.04941e-17	2.29384e-17	Cnr1/Cadm1/Cadm3/Adam23/Epha4/Slc1a2/Fxyd6/Kcnj3/Kcnj6/Gabbr2/Gria1/Gria3/Grm3/Chrm1/Ncam1/Nrxn1/Gpm6a/Ncstn/Atp2b2/Atp2b4/Kcnc3/Ptprd/Slc6a1/Slc6a11/Slc6a9/Slc6a5/Scn2a/Atp1a3/Slc6a3/Slc6a7/Syt7/Stx1a	32
537	F2_commons	GO:0098982	GABA-ergic synapse	31/1175	109/28804	4.18922e-18	6.29159e-17	2.85814e-17	Rps27/Git1/Bcan/Cdh13/Camk4/Cnr1/Cspg5/Ctbp1/Flot1/Gabrb2/Gabrb3/Gabbr2/Gphn/Clcn3/Hap1/Itpr1/Iqsec3/Nrxn1/Nrxn3/Atp2b2/Phb/Phb2/Bsn/Pclo/Arhgef9/Slc6a1/Slc6a11/Slc6a17/Sv2a/Syt7/Slc32a1	31
538	F2_commons	GO:0005741	mitochondrial outer membrane	40/1175	188/28804	5.37381e-18	7.92393e-17	3.59968e-17	Agpat4/Cnp/Slc25a4/Maoa/Aifm1/Arg1/Ass1/Cnr1/Cpt1a/Cisd1/Pde2a/Slc44a1/Cyb5b/Dnajc11/Opa1/Marchf5/Epha4/Gja1/Hk1/Acsl1/Acsl3/Acsl5/Acsl6/Prnp/Pgrmc1/Mgst1/Mtarc2/Mtch2/Tomm20/Mfn2/Nos1/Nme1/Pebp1/Plec/Phb/Phb2/Nipsnap2/Samm50/Synj2bp/Hadhb	40
539	F2_commons	GO:0015935	small ribosomal subunit	27/1175	83/28804	1.30055e-17	1.88348e-16	8.55628e-17	Rps10/Rps11/Rps12/Rps13/Rps14/Rps15/Rps15a/Rps16/Rps18/Rps19/Rps2/Rps23/Rps24/Rps25/Rps26/Rps27/Rps28/Rps29/Rps3/Fau/Rps6/Rps7/Rps8/Rps9/Rpsa/Rack1/Rps27a	27
540	F2_commons	GO:1905369	endopeptidase complex	29/1175	100/28804	2.79021e-17	3.96992e-16	1.80346e-16	Psmd11/Psmd13/Psmd14/Psmd2/Psmd4/Psmd6/Psmc6/Psmc1/Psmc3/Psmc4/Psmc2/Psmc5/Capn2/C3/Gpaa1/Pigs/Pigt/Pigk/Psma1/Psma3/Psma6/Psma7/Psmb1/Psmb2/Psmb5/Psmb6/Psmb7/Vcp/Rad23b	29
541	F2_commons	GO:0000502	proteasome complex	23/1175	64/28804	2.65304e-16	3.70968e-15	1.68523e-15	Psmd11/Psmd13/Psmd14/Psmd2/Psmd4/Psmd6/Psmc6/Psmc1/Psmc3/Psmc4/Psmc2/Psmc5/Psma1/Psma3/Psma6/Psma7/Psmb1/Psmb2/Psmb5/Psmb6/Psmb7/Vcp/Rad23b	23
542	F2_commons	GO:0045211	postsynaptic membrane	50/1175	326/28804	7.01327e-16	9.64028e-15	4.37939e-15	Plppr4/Ank2/Kctd16/Comt/Ctnnb1/Cadm1/Cspg5/Cnksr2/Dagla/Adam10/Dlg4/Dbn1/Epha4/Fxyd6/Gabrb2/Gabrb3/Gabbr2/Gphn/Gria1/Gria3/Clcn3/Iqsec3/Grm1/Grm2/Grm3/Grm5/Chrm1/Marcks/Ncam1/Nrcam/Atp2b2/Kcnc3/Cnih3/Pacsin1/Lin7a/Ptprz1/Rgs7/Atp6ap2/Rtn4/Slc6a1/Slc6a11/Slc6a9/Slc8a1/Slc8a2/Slc6a3/Synj2bp/Cacng3/Cacng8/Cacna2d1/Slc30a1	50
543	F2_commons	GO:0030427	site of polarized growth	39/1175	209/28804	1.50879e-15	2.03938e-14	9.26448e-15	Ywhae/Arpc2/Arpc3/App/Ntrk2/Cnr1/Ctnnd1/Clu/Cfl1/Crmp1/Dbn1/Dctn2/Epha4/Exoc4/Flna/Gsk3b/Tsc1/Hsp90aa1/Hsp90ab1/Hap1/Map1b/Mapt/Myh14/Marcks/Ncam1/L1cam/Nrxn1/Gpm6a/Olfm1/Fkbp4/Pi4k2a/Lrp1/Pclo/Ptk2b/Slc2a13/Ptprz1/Stim1/Snap25/Tpm3	39
544	F2_commons	GO:0030426	growth cone	38/1175	202/28804	2.64275e-15	3.51356e-14	1.59614e-14	Ywhae/Arpc2/Arpc3/App/Ntrk2/Cnr1/Ctnnd1/Clu/Cfl1/Crmp1/Dbn1/Dctn2/Epha4/Exoc4/Flna/Gsk3b/Tsc1/Hsp90aa1/Hsp90ab1/Hap1/Map1b/Mapt/Myh14/Marcks/Ncam1/L1cam/Nrxn1/Gpm6a/Olfm1/Fkbp4/Lrp1/Pclo/Ptk2b/Slc2a13/Ptprz1/Stim1/Snap25/Tpm3	38
545	F2_commons	GO:0031253	cell projection membrane	48/1175	320/28804	6.4432e-15	8.42813e-14	3.82873e-14	Rps3/Arpc2/Arf4/Arf6/Akap5/Anpep/Ace/Aqp4/Epb41l3/Bbs1/Abcg2/Ctnnb1/Cltb/Cntnap2/Slc7a11/Dagla/Entpd2/Slc1a2/Ezr/Folr1/Gria1/Gna13/Hsp90ab1/Slc27a4/Mapt/Msn/Slc9a3r1/Hpca/Nme1/P2ry12/Psd/Atp2b2/Kcnc3/Hcn1/Hcn2/Pacsin1/Prkcb/Pdxp/Rab35/Ptprz1/Arhgef2/Slc12a5/Sptbn1/Rhoa/Tpm1/Myo1d/Myo6/Cacng8	48
546	F2_commons	GO:0098936	intrinsic component of postsynaptic membrane	35/1175	180/28804	1.16556e-14	1.50042e-13	6.81612e-14	Plppr4/Cadm1/Cspg5/Dagla/Dlg4/Epha4/Fxyd6/Gabrb2/Gabrb3/Gabbr2/Gria1/Gria3/Clcn3/Grm1/Grm2/Grm3/Grm5/Chrm1/Marcks/Ncam1/Nrcam/Atp2b2/Kcnc3/Ptprz1/Rtn4/Slc6a1/Slc6a11/Slc6a9/Slc8a1/Slc8a2/Slc6a3/Cacng3/Cacng8/Cacna2d1/Slc30a1	35
547	F2_commons	GO:0048786	presynaptic active zone	26/1175	99/28804	1.70357e-14	2.15875e-13	9.80676e-14	App/Ntrk2/Ctnnb1/Ctnnd1/Cntnap1/Cntnap2/Ctbp1/Flot1/Gad1/Grm3/Nrxn1/Gpm6a/Atp2b2/Atp2b4/Phb/Phb2/Bsn/Pclo/Sv2a/Syp/Snap25/Stx1a/Stxbp1/Slc17a7/Slc32a1/Cacna2d1	26
548	F2_commons	GO:1905368	peptidase complex	30/1175	136/28804	2.72731e-14	3.40284e-13	1.54584e-13	Psmd11/Psmd13/Psmd14/Psmd2/Psmd4/Psmd6/Psmc6/Psmc1/Psmc3/Psmc4/Psmc2/Psmc5/Capn2/C3/Gpaa1/Pigs/Pigt/Pigk/Psma1/Psma3/Psma6/Psma7/Psmb1/Psmb2/Psmb5/Psmb6/Psmb7/Sec11a/Vcp/Rad23b	30
549	F2_commons	GO:0009925	basal plasma membrane	43/1175	275/28804	3.78994e-14	4.65703e-13	2.1156e-13	Akap5/Ace/Slc4a2/Ank2/Anxa2/Aqp4/Kcnj10/Grk2/Ctnnb1/Cav1/Cd81/Cadm1/Cr1l/Slc4a4/Slc1a3/Ezr/Flot1/Folr1/Hsp90ab1/Llgl1/Slc27a1/Mlc1/Msn/Slc16a1/P2ry12/Plpp3/Atp2b4/Plec/Hcn1/Lrp1/Lin7a/Slc6a9/Slc8a1/Atp1b3/Slc38a3/Slc4a10/Slc12a2/Slc12a6/Slc2a1/Slc23a2/Stk39/Synj2bp/Myo1d	43
550	F2_commons	GO:0045178	basal part of cell	45/1175	300/28804	4.52938e-14	5.48257e-13	2.49062e-13	Akap5/Ace/Slc4a2/Ank2/Anxa2/Aqp4/Kcnj10/Grk2/Ctnnb1/Cav1/Cd81/Cadm1/Cldn11/Cr1l/Slc4a4/Slc1a3/Ezr/Flot1/Folr1/Hsp90ab1/Llgl1/Slc27a1/Mlc1/Msn/Slc16a1/P2ry12/Plpp3/Atp2b4/Plec/Hcn1/Lrp1/Lin7a/Mark2/Slc6a9/Slc8a1/Atp1b3/Slc38a3/Slc4a10/Slc12a2/Slc12a6/Slc2a1/Slc23a2/Stk39/Synj2bp/Myo1d	45
551	F2_commons	GO:0005790	smooth endoplasmic reticulum	16/1175	36/28804	1.79987e-13	2.14661e-12	9.75161e-13	Rpl10/Calr/Syvn1/Hspa5/Erp29/Hsp90b1/Hyou1/Itpr1/Ppib/Prdx4/Pdia3/Pdia6/Rtn1/Ryr2/Myo1d/Myo5a	16
552	F2_commons	GO:0070069	cytochrome complex	16/1175	37/28804	3.0513e-13	3.58638e-12	1.62922e-12	Uqcrc1/Uqcrc2/Uqcrh/Uqcrb/Uqcrq/Uqcr10/Uqcrfs1/Cox4i1/Cox5a/Cox5b/Cox6a1/Cox6b1/Cox6c/Cox7a2/Ndufa4/Cyc1	16
553	F2_commons	GO:0016323	basolateral plasma membrane	39/1175	246/28804	3.71398e-13	4.30291e-12	1.95473e-12	Akap5/Slc4a2/Ank2/Anxa2/Aqp4/Kcnj10/Grk2/Ctnnb1/Cav1/Cd81/Cadm1/Cr1l/Slc4a4/Slc1a3/Ezr/Flot1/Folr1/Hsp90ab1/Llgl1/Mlc1/Msn/Slc16a1/Plpp3/Atp2b4/Hcn1/Lrp1/Lin7a/Slc6a9/Slc8a1/Atp1b3/Slc38a3/Slc4a10/Slc12a2/Slc12a6/Slc2a1/Slc23a2/Stk39/Synj2bp/Myo1d	39
554	F2_commons	GO:0099055	integral component of postsynaptic membrane	32/1175	170/28804	4.06175e-13	4.63954e-12	2.10765e-12	Plppr4/Cadm1/Cspg5/Dagla/Epha4/Fxyd6/Gabrb2/Gabrb3/Gabbr2/Gria1/Gria3/Clcn3/Grm1/Grm2/Grm3/Grm5/Chrm1/Ncam1/Nrcam/Atp2b2/Kcnc3/Ptprz1/Rtn4/Slc6a1/Slc6a11/Slc6a9/Slc8a1/Slc8a2/Slc6a3/Cacng3/Cacng8/Slc30a1	32
555	F2_commons	GO:0043292	contractile fiber	38/1175	236/28804	4.52668e-13	5.0988e-12	2.31628e-12	Rpl15/Rpl17/Rpl4/Rpl6/Rpl7/Actc1/Dbi/Ak1/Actn1/Actn4/Cryab/Ank2/Anxa5/Calm2/Ctnnb1/Cst3/Csrp1/Flna/Aldoa/Gja1/Bin1/Myl3/Myl12b/Myl2/Myh7/Nos1/Atp2b4/Plec/Psma6/Dek/Lman1/Ryr2/Slc8a1/Slc2a1/Sptbn1/Tpm1/Tnnc1/Vcl	38
556	F2_commons	GO:0042383	sarcolemma	31/1175	166/28804	1.17509e-12	1.30548e-11	5.93051e-12	Adcy5/Ank2/Anxa2/Anxa5/Anxa6/Aqp4/Got2/Prkar2a/Cav1/Ezr/Flot1/Kcnj3/Gnas/Acp1/Msn/Bin1/Ncstn/Nos1/Atp2b4/Plec/Ryr2/Scn2a/Slc8a1/Slc8a2/Atp1a2/Atp1a3/Slc2a1/Vcl/Cacng8/Cacna2d1/Slc30a1	31
557	F2_commons	GO:0043198	dendritic shaft	20/1175	67/28804	1.29693e-12	1.42136e-11	6.45697e-12	Arpc2/Akap5/Grk2/Prkar2b/Ctnnb1/Dbn1/Epha4/Slc1a2/Exoc4/Flna/Gria1/Gria3/Gsk3b/Grm5/Hcn1/Hcn2/Cnih3/Syngap1/Arhgef2/Slc8a1	20
558	F2_commons	GO:0005635	nuclear envelope	53/1175	435/28804	1.37413e-12	1.48589e-11	6.7501e-12	Agpat3/Ebp/Eno1/App/Anxa11/Anxa7/Apoe/Cacybp/Calr/Ctnnb1/Igf2r/Cenpv/Cpne1/Hsd11b1/Cst3/Dync1h1/Emd/Eif5a/Xpo1/Gapdh/Ran/Kpnb1/Itpr1/Itpr3/Inpp4a/Tmpo/Lmnb1/Prnp/Pgrmc2/Bin1/Nrxn1/Nos1/Npc1/Nucb2/Pcm1/Gpx4/Lmna/Rgs7/Rtn4/Rrm1/Rtcb/Ryr2/Sorl1/Ube2i/Stx1a/Tor1aip1/Tmem33/Tubb5/Myo6/Vps4a/Bnip1/Vapa/Slc30a1	53
559	F2_commons	GO:0005874	microtubule	53/1175	441/28804	2.35142e-12	2.50921e-11	1.13989e-11	Cnp/Atat1/Apoe/Bag2/Calm2/Ccsap/Cep162/Dync1h1/Dctn2/Dnm1/Dnm3/Opa1/Dynll2/Emd/Eif3a/Gsk3b/Hsph1/Hnrnpu/Klhl22/Klc2/Kif1a/Kif2a/Map6d1/Map1b/Map6/Mapt/Map1lc3b/Marcks/Fkbp4/Ndrg1/Reep2/Arhgef2/Srprb/Slc8a1/Slc8a2/Stim1/Snph/Tcp1/Cct2/Cct4/Cct5/Cct7/Cct3/Cct8/Tuba1a/Tuba4a/Tubb1/Tubb2a/Tubb4a/Tubb4b/Tubb5/Tppp/Tppp3	53
560	F2_commons	GO:0097386	glial cell projection	16/1175	43/28804	4.98731e-12	5.25287e-11	2.38627e-11	App/Aqp4/Kcnj10/Slc7a11/Slc4a8/Slc1a2/Ezr/Gfap/Mlc1/Grm2/Grm3/Grm5/Mapt/Nfasc/Slc2a13/Fyn	16
561	F2_commons	GO:0030017	sarcomere	33/1175	198/28804	5.89444e-12	6.12871e-11	2.78415e-11	Rpl15/Rpl17/Rpl4/Rpl6/Rpl7/Actc1/Ak1/Actn1/Actn4/Cryab/Ank2/Anxa5/Calm2/Ctnnb1/Csrp1/Flna/Aldoa/Bin1/Myl3/Myl12b/Myh7/Nos1/Atp2b4/Plec/Psma6/Lman1/Ryr2/Slc8a1/Slc2a1/Sptbn1/Tpm1/Tnnc1/Vcl	33
562	F2_commons	GO:0031256	leading edge membrane	29/1175	156/28804	7.02416e-12	7.21088e-11	3.27576e-11	Rps3/Arpc2/Arf4/Akap5/Amph/Epb41l3/Cntnap2/Dagla/Slc1a2/Gria1/Mapt/Hpca/Nme1/Psd/Atp2b2/Kcnc3/Hcn1/Hcn2/Pacsin1/Pdxp/Ptprz1/Arhgef2/Slc12a5/Sptbn1/Rhoa/Tpm1/Myo1d/Myo6/Cacng8	29
563	F2_commons	GO:0044853	plasma membrane raft	27/1175	136/28804	7.4581e-12	7.56065e-11	3.43465e-11	Grk2/Cdh13/Prkar2a/Ctnnb1/Ctnnd1/Cav1/Cr1l/Cntnap2/Coro1c/Ezr/Flot1/Hk1/Itgam/Itgb2/Slc27a1/Mlc1/Mapk1/Myof/Nos1/P2ry12/Atp1a2/Atp1b3/Slc6a3/Slc2a1/Smpd2/Stim1/Myo1d	27
564	F2_commons	GO:0030176	integral component of endoplasmic reticulum membrane	29/1175	157/28804	8.2847e-12	8.29492e-11	3.76822e-11	Arl6ip1/Tmco1/Calr/Ccdc47/Hsd11b1/Derl1/Dpm3/Hspa5/Emc3/Emc4/Emc6/Gpaa1/Pigs/Pigt/Pigk/Itpr1/Itpr3/Ktn1/Atp13a1/Mmgt1/Pdia3/Sec61a1/Rtn4/Rrbp1/Saraf/Stim1/Sec62/Tmem33/Hacd2	29
565	F2_commons	GO:0097449	astrocyte projection	12/1175	22/28804	8.89884e-12	8.80117e-11	3.9982e-11	App/Aqp4/Kcnj10/Slc7a11/Slc1a2/Ezr/Gfap/Mlc1/Grm2/Grm3/Grm5/Slc2a13	12
566	F2_commons	GO:0044304	main axon	21/1175	84/28804	1.57172e-11	1.53574e-10	6.97655e-11	App/Epb41l3/Bcan/Cntnap1/Cntnap2/Dagla/Dlg4/Dnm1/Slc1a2/Map1b/Mapt/Mgll/Bin1/Mag/Nfasc/Nrcam/Kcnc3/Scn2a/Sptbn1/Tubb4a/Myo1d	21
567	F2_commons	GO:0005838	proteasome regulatory particle	12/1175	23/28804	1.79143e-11	1.72958e-10	7.85716e-11	Psmd11/Psmd13/Psmd14/Psmd2/Psmd4/Psmd6/Psmc6/Psmc1/Psmc3/Psmc4/Psmc2/Psmc5	12
568	F2_commons	GO:0101031	chaperone complex	14/1175	34/28804	2.12165e-11	2.01367e-10	9.14769e-11	Bag2/Tsc1/Hsp90ab1/Ptges3/Ruvbl1/Ruvbl2/Stip1/Tcp1/Cct2/Cct4/Cct5/Cct7/Cct3/Cct8	14
569	F2_commons	GO:0005798	Golgi-associated vesicle	22/1175	94/28804	2.13533e-11	2.01367e-10	9.14769e-11	App/Ap1b1/Igf2r/Cspg5/Clta/Cltb/Adam10/Kdelr1/Gnas/Itm2b/Map6d1/Map6/Nucb1/Pi4ka/Bsn/Pacsin1/Pclo/Rab14/Rab8b/Sort1/Tmed2/Bnip1	22
570	F2_commons	GO:0031227	intrinsic component of endoplasmic reticulum membrane	29/1175	165/28804	2.95161e-11	2.75145e-10	1.24993e-10	Arl6ip1/Tmco1/Calr/Ccdc47/Hsd11b1/Derl1/Dpm3/Hspa5/Emc3/Emc4/Emc6/Gpaa1/Pigs/Pigt/Pigk/Itpr1/Itpr3/Ktn1/Atp13a1/Mmgt1/Pdia3/Sec61a1/Rtn4/Rrbp1/Saraf/Stim1/Sec62/Tmem33/Hacd2	29
571	F2_commons	GO:0030016	myofibril	34/1175	223/28804	3.59693e-11	3.3149e-10	1.50589e-10	Rpl15/Rpl17/Rpl4/Rpl6/Rpl7/Actc1/Ak1/Actn1/Actn4/Cryab/Ank2/Anxa5/Calm2/Ctnnb1/Csrp1/Flna/Aldoa/Bin1/Myl3/Myl12b/Myl2/Myh7/Nos1/Atp2b4/Plec/Psma6/Lman1/Ryr2/Slc8a1/Slc2a1/Sptbn1/Tpm1/Tnnc1/Vcl	34
572	F2_commons	GO:0060076	excitatory synapse	20/1175	79/28804	3.72304e-11	3.39257e-10	1.54117e-10	Akap5/Ntrk2/Cadm3/Cntnap2/Dlg4/Dbn1/Kcnj3/Kcnj6/Gria1/Gria3/Nrxn1/Ntm/Atp2b2/Bsn/Pclo/Slc6a9/Syp/Slc17a7/Slc17a6/Cacng3	20
573	F2_commons	GO:0005791	rough endoplasmic reticulum	21/1175	89/28804	5.15297e-11	4.6434e-10	2.1094e-10	Hspd1/Rpl4/Arl6ip1/App/Ntrk2/Ccdc47/Hsd11b1/Slc7a11/Fga/Nucb1/Pebp1/Sec61a1/Sec61b/Sec61g/Rab14/Rp9/Srprb/Sec63/Ssr4/Tmcc1/Uba1	21
574	F2_commons	GO:0030135	coated vesicle	32/1175	203/28804	5.55942e-11	4.9546e-10	2.25078e-10	Hspd1/App/Ap1b1/Bcap31/Igf2r/Clta/Cltb/Cpne6/Ergic2/Kdelr1/Gad1/Gad2/Gnas/Lmbrd1/Pdcd6/Lrp1/Lman1/Pacsin1/Sec23a/Rab14/Rab35/Rab8b/Sort1/Syp/Tmed2/Tmed5/Myo6/Vps16/Bnip1/Vti1b/Lman2/Lman2l	32
575	F2_commons	GO:0022624	proteasome accessory complex	12/1175	25/28804	6.38705e-11	5.63033e-10	2.55774e-10	Psmd11/Psmd13/Psmd14/Psmd2/Psmd4/Psmd6/Psmc6/Psmc1/Psmc3/Psmc4/Psmc2/Psmc5	12
576	F2_commons	GO:0005769	early endosome	43/1175	348/28804	1.1465e-10	9.99797e-10	4.54188e-10	Hspd1/Arf6/App/Anxa2/Ap1b1/Apoe/Ntrk2/Igf2r/Cntnap2/Derl1/Dagla/Sh3gl2/Epha4/Flot1/Gja1/Gria1/Clcn3/Llgl1/Nipa1/Mmgt1/Mlc1/Mapk1/Ncstn/Nucb1/Pi4k2a/Phb/Lrp1/Rab14/Rab1a/Rab21/Rab31/Rab5c/Rap1a/Sort1/Sorl1/Stx8/Myo1b/Myo5a/Vps16/Vps4a/Vti1b/Slc17a6/Washc4	43
577	F2_commons	GO:0098791	Golgi apparatus subcompartment	39/1175	311/28804	5.42315e-10	4.67891e-09	2.12553e-09	Fut9/Hspd1/Ap1b1/Atxn2/Bcap31/Arfgef1/Atp2c1/Cpd/M6pr/Igf2r/Cltb/Adam10/Flna/Golga7/Bpnt2/Gnas/Llgl1/Lamp2/Nucb1/Nucb2/Pi4k2a/Plpp3/Atp8a1/Bsn/Pclo/Rab10/Rab14/Rab21/Rab31/Rab6a/Rbfox1/Scamp2/Scamp5/Slc9a7/Sorl1/Smpd3/Snap25/Stx8/Myo1b	39
578	F2_commons	GO:0098573	intrinsic component of mitochondrial membrane	19/1175	83/28804	7.39859e-10	6.31606e-09	2.86926e-09	Agk/Mcu/Cnr1/Cpt1a/Dnajc11/Chchd3/Chchd6/Apoo/Immt/Tomm20/Mpc2/Mfn2/Slc25a3/Sfxn1/Sfxn3/Sfxn5/Slc8a2/Synj2bp/Tmem11	19
579	F2_commons	GO:0005802	trans-Golgi network	34/1175	250/28804	8.20623e-10	6.93256e-09	3.14932e-09	Fut9/Ap1b1/Atxn2/Arfgef1/Atp2c1/Cpd/M6pr/Igf2r/Cltb/Adam10/Flna/Bpnt2/Gnas/Llgl1/Lamp2/Nucb1/Pi4k2a/Plpp3/Atp8a1/Bsn/Pclo/Rab10/Rab14/Rab21/Rab31/Rab6a/Rbfox1/Scamp2/Scamp5/Slc9a7/Sorl1/Snap25/Stx8/Myo1b	34
580	F2_commons	GO:0045177	apical part of cell	51/1175	488/28804	9.53562e-10	7.97257e-09	3.62178e-09	Prkaa2/App/Slc4a2/Anxa6/Pfkm/Kcnj10/Grk2/Abcg2/Ctnnb1/Cav1/Cd81/Cd9/Clic4/Hsd11b1/Slc7a11/Ezr/Fn1/Folr1/Gja1/Clcn3/Hsp90ab1/Itpr3/Cyp4f14/Mlc1/Mgst1/Msn/Slc16a1/Myl12b/Slc9a3r1/Pcm1/Pebp1/C2cd2l/Atp2b2/Plec/Lrp1/Pdia3/Slc2a13/Rapgef2/Rab14/Atp6ap2/Ahcyl1/Slc6a9/Atp1b3/Slc38a3/Slc4a10/Slc12a2/Slc2a1/Slc23a2/Stk39/Myo1b/Myo6	51
581	F2_commons	GO:0005751	mitochondrial respiratory chain complex IV	10/1175	20/28804	1.56284e-09	1.29333e-08	5.87534e-09	Uqcrc2/Uqcrfs1/Cox4i1/Cox5a/Cox5b/Cox6a1/Cox6b1/Cox6c/Cox7a2/Ndufa4	10
582	F2_commons	GO:0019898	extrinsic component of membrane	40/1175	337/28804	1.67194e-09	1.36964e-08	6.22201e-09	Rpl29/Eno1/Amph/Anxa2/Apoe/Cdh13/Ctnnb1/Ctnnd1/Cnksr2/Dlg4/Opa1/Ezr/Gphn/Gnai3/Gnai1/Gnai2/Gnao1/Gnal/Gnas/Gna11/Gna13/Gnb4/Kif1a/Mgll/Bin1/Hpca/Olfm1/Nucb1/Psd/Phb/Bsn/Sec23a/Vac14/Ptk2b/Ryr2/Stk39/Snap25/Rhoa/Fyn/Wipi2	40
583	F2_commons	GO:0030139	endocytic vesicle	30/1175	211/28804	2.77945e-09	2.25413e-08	1.02401e-08	Arf6/Anxa11/Anxa3/Apoa1/Calr/Igf2r/Cpne6/Fth1/Ftl1/Gsn/Clcn3/Lmbrd1/Lamp2/Nrxn1/Sec61a1/Rapgef2/Rab11b/Rab14/Rab23/Rab31/Rab35/Rab5c/Rab8b/Rala/Rap1a/Syt7/Stx8/Stxbp1/Myo6/Vim	30
584	F2_commons	GO:0005750	mitochondrial respiratory chain complex III	8/1175	12/28804	3.20365e-09	2.52249e-08	1.14591e-08	Uqcrc1/Uqcrc2/Uqcrh/Uqcrb/Uqcrq/Uqcr10/Uqcrfs1/Cyc1	8
585	F2_commons	GO:0008540	proteasome regulatory particle, base subcomplex	8/1175	12/28804	3.20365e-09	2.52249e-08	1.14591e-08	Psmd2/Psmd4/Psmc6/Psmc1/Psmc3/Psmc4/Psmc2/Psmc5	8
586	F2_commons	GO:0045275	respiratory chain complex III	8/1175	12/28804	3.20365e-09	2.52249e-08	1.14591e-08	Uqcrc1/Uqcrc2/Uqcrh/Uqcrb/Uqcrq/Uqcr10/Uqcrfs1/Cyc1	8
587	F2_commons	GO:0032592	integral component of mitochondrial membrane	18/1175	81/28804	3.43832e-09	2.68123e-08	1.21803e-08	Agk/Mcu/Cnr1/Cpt1a/Dnajc11/Chchd3/Chchd6/Apoo/Immt/Tomm20/Mpc2/Slc25a3/Sfxn1/Sfxn3/Sfxn5/Slc8a2/Synj2bp/Tmem11	18
588	F2_commons	GO:0030863	cortical cytoskeleton	22/1175	121/28804	3.64964e-09	2.81891e-08	1.28057e-08	Actr2/Cap1/Actn1/Actn4/Cfl1/Dlg4/Dbn1/Capza2/Capzb/Flna/Flot1/Gsn/Llgl1/Myadm/Myh9/Bsn/Prkcb/Pclo/Slc2a1/Sptbn1/Tpm3/Wdr1	22
589	F2_commons	GO:0043204	perikaryon	24/1175	143/28804	3.83703e-09	2.93569e-08	1.33363e-08	Arpc2/Cryab/Anxa5/Ass1/Got2/Ntrk2/Pde10a/Cpe/Ctnnd2/Ckmt1/Dip2b/Map2k4/Epha4/Gria3/Hnrnpa2b1/Map1b/Mapk1/Mapk8/Nefh/Hpca/Pi4k2a/Fus/Ppp1ca/Slc12a5	24
590	F2_commons	GO:0030867	rough endoplasmic reticulum membrane	9/1175	17/28804	5.48826e-09	4.15979e-08	1.88971e-08	Arl6ip1/Sec61a1/Sec61b/Sec61g/Rp9/Srprb/Sec63/Ssr4/Uba1	9
591	F2_commons	GO:0097440	apical dendrite	11/1175	29/28804	8.73673e-09	6.56064e-08	2.98037e-08	Arpc2/Slc7a10/Clu/Cpeb3/Flna/Map1b/Nefh/Hcn1/Ptk2b/Slc4a10/Myo1d	11
592	F2_commons	GO:0044295	axonal growth cone	13/1175	43/28804	9.47735e-09	7.05149e-08	3.20335e-08	Dbn1/Epha4/Flna/Hsp90aa1/Hsp90ab1/Mapt/L1cam/Nrxn1/Gpm6a/Olfm1/Fkbp4/Lrp1/Snap25	13
593	F2_commons	GO:0005901	caveola	19/1175	96/28804	9.83008e-09	7.24745e-08	3.29237e-08	Grk2/Cdh13/Ctnnb1/Ctnnd1/Cav1/Coro1c/Flot1/Hk1/Slc27a1/Mlc1/Mapk1/Myof/Nos1/P2ry12/Atp1a2/Atp1b3/Slc6a3/Slc2a1/Smpd2	19
594	F2_commons	GO:0005793	endoplasmic reticulum-Golgi intermediate compartment	17/1175	78/28804	1.27632e-08	9.32522e-08	4.23626e-08	Anpep/Hspa5/Erp44/Kdelr1/Fn1/Nucb1/Nucb2/Plpp3/P4hb/Pdia6/Lman1/Rab1b/Serpinh1/Tmed2/Tmed5/Lman2/Lman2l	17
595	F2_commons	GO:0030315	T-tubule	16/1175	70/28804	1.65189e-08	1.19615e-07	5.43386e-08	Ank2/Aqp4/Got2/Prkar2a/Ezr/Kcnj3/Msn/Bin1/Nos1/Atp2b4/Scn2a/Slc8a1/Atp1a2/Cacng8/Cacna2d1/Slc30a1	16
596	F2_commons	GO:0031594	neuromuscular junction	19/1175	99/28804	1.6712e-08	1.19942e-07	5.44872e-08	App/Dlg4/Dlgap3/Epha4/Gria1/Myh9/Nrxn1/Pls3/Kcnc3/Pclo/Sv2a/Syngr1/Syngr3/Synj2bp/Syp/Syt2/Stxbp5l/Tbc1d24/Tuba1a	19
597	F2_commons	GO:0030141	secretory granule	45/1175	440/28804	1.77674e-08	1.26398e-07	5.74201e-08	Hspd1/Arpc2/Actn1/Anxa11/Anxa3/Anxa7/Atp2c1/Calr/Cpe/Cav1/Dld/Dpep3/Fga/Fgg/Gnai3/Clcn3/Itpr1/Itpr3/Kif1a/Lamp2/Msn/Myh9/Nos1/Lrp1/Pdia3/Rab10/Rab14/Rab3b/Ptprn2/Ptprn/Slc6a9/Slc6a5/Slc2a3/Sod1/Slc18a2/Syt2/Syt5/Syt7/Stx1a/Stxbp1/Stxbp5l/Tcp1/Tmed2/Myo5a/Atp6v0a2	45
598	F2_commons	GO:0098858	actin-based cell projection	30/1175	229/28804	1.91501e-08	1.3505e-07	6.13503e-08	Cnp/Abi1/Arf6/Akap5/App/Kcnj10/Cbr1/Ctnnb1/Clic4/Cfl1/Dync1h1/Dbn1/Epha4/Exoc4/Ezr/Jam3/Slc27a4/Msn/Slc9a3r1/Nfasc/Gpm6a/Pls3/Ptprz1/Srcin1/Snap25/Myo1b/Myo1d/Myo5a/Myo6/Vasp	30
599	F2_commons	GO:0005839	proteasome core complex	9/1175	19/28804	1.93675e-08	1.35405e-07	6.15119e-08	Psma1/Psma3/Psma6/Psma7/Psmb1/Psmb2/Psmb5/Psmb6/Psmb7	9
600	F2_commons	GO:0005832	chaperonin-containing T-complex	7/1175	10/28804	1.98959e-08	1.37911e-07	6.26502e-08	Tcp1/Cct2/Cct4/Cct5/Cct7/Cct3/Cct8	7
601	F2_commons	GO:0032589	neuron projection membrane	16/1175	71/28804	2.05217e-08	1.41043e-07	6.4073e-08	Akap5/Epb41l3/Cntnap2/Dagla/Slc1a2/Gria1/Mapt/Hpca/Atp2b2/Kcnc3/Hcn1/Hcn2/Slc12a5/Sptbn1/Myo1d/Cacng8	16
602	F2_commons	GO:0005903	brush border	23/1175	144/28804	2.12396e-08	1.4475e-07	6.57571e-08	Actn1/Anpep/Ace/Abcg2/Slc7a11/Ezr/Capza2/Capzb/Flna/Folr1/Gna13/Hsp90ab1/Itpr3/Slc27a4/Myl6/Myh14/Myh9/Slc9a3r1/Plec/Prkcb/Myo1b/Myo1d/Myo6	23
603	F2_commons	GO:0045277	respiratory chain complex IV	10/1175	25/28804	2.29413e-08	1.55045e-07	7.04338e-08	Uqcrc2/Uqcrfs1/Cox4i1/Cox5a/Cox5b/Cox6a1/Cox6b1/Cox6c/Cox7a2/Ndufa4	10
604	F2_commons	GO:0010008	endosome membrane	34/1175	291/28804	4.06087e-08	2.72179e-07	1.23645e-07	Arf6/Anxa2/Anxa6/Igf2r/Cdip1/Coro1c/Dagla/Tmem175/Epha4/Gria1/Clcn3/Llgl1/Lamp2/Psd/Pi4k2a/Ndrg1/Vac14/Rab11b/Rab21/Rab23/Rab35/Rap2b/Atp6ap2/Scamp2/Scamp5/Slc9a7/Sort1/Stx8/Uba1/Myo1b/Vps16/Vps4a/Vti1b/Washc4	34
605	F2_commons	GO:0031225	anchored component of membrane	27/1175	198/28804	4.17044e-08	2.77232e-07	1.25941e-07	Alpl/Bcan/Cdh13/Cp/Dpep3/Dlg4/Folr1/Gphn/Gad2/Enpp6/Ly6h/Prnp/Marcks/Ncam1/Ncam2/Nrn1/Negr1/Ntm/Omg/Rab10/Rab14/Rab2a/Rab3b/Rab3c/Snap25/Vti1b/Cacna2d1	27
606	F2_commons	GO:0002199	zona pellucida receptor complex	7/1175	11/28804	5.27753e-08	3.45295e-07	1.56861e-07	Hspa1b/Hspa1l/Tcp1/Cct2/Cct4/Cct3/Cct8	7
607	F2_commons	GO:0001726	ruffle	23/1175	151/28804	5.27948e-08	3.45295e-07	1.56861e-07	Rps3/Arpc2/Arf4/Arf6/Actn1/Anxa2/Ezr/Gsn/Gnas/Myadm/Myh9/Nme1/Nme2/Psd/Pacsin1/Pdxp/Ptprz1/Arhgef2/Tln1/Rhoa/Tpm1/Myo5a/Myo6	23
608	F2_commons	GO:0031305	integral component of mitochondrial inner membrane	13/1175	49/28804	5.41801e-08	3.5152e-07	1.59689e-07	Agk/Mcu/Dnajc11/Chchd3/Chchd6/Apoo/Immt/Mpc2/Slc25a3/Sfxn1/Sfxn3/Sfxn5/Tmem11	13
609	F2_commons	GO:0031304	intrinsic component of mitochondrial inner membrane	13/1175	50/28804	7.04907e-08	4.51566e-07	2.05138e-07	Agk/Mcu/Dnajc11/Chchd3/Chchd6/Apoo/Immt/Mpc2/Slc25a3/Sfxn1/Sfxn3/Sfxn5/Tmem11	13
610	F2_commons	GO:0016324	apical plasma membrane	39/1175	370/28804	7.07139e-08	4.51566e-07	2.05138e-07	Prkaa2/Slc4a2/Anxa6/Pfkm/Kcnj10/Grk2/Abcg2/Ctnnb1/Cav1/Cd81/Cd9/Ezr/Fn1/Folr1/Gja1/Clcn3/Hsp90ab1/Cyp4f14/Mlc1/Msn/Slc16a1/Slc9a3r1/C2cd2l/Atp2b2/Plec/Pdia3/Slc2a13/Rapgef2/Rab14/Atp6ap2/Ahcyl1/Slc6a9/Atp1b3/Slc38a3/Slc4a10/Slc12a2/Slc2a1/Slc23a2/Stk39	39
611	F2_commons	GO:0060077	inhibitory synapse	10/1175	28/28804	8.2354e-08	5.2179e-07	2.37039e-07	Gabrb3/Gphn/Gad1/Gad2/Clcn3/Iqsec3/Nrxn1/Bsn/Pclo/Slc32a1	10
612	F2_commons	GO:0031045	dense core granule	11/1175	35/28804	8.41001e-08	5.28722e-07	2.40188e-07	Actn1/Cpe/Kif1a/Slc6a9/Slc6a5/Sod1/Slc18a2/Syt2/Syt5/Syt7/Stxbp5l	11
613	F2_commons	GO:0098839	postsynaptic density membrane	18/1175	99/28804	9.45686e-08	5.89962e-07	2.68008e-07	Plppr4/Cnksr2/Dagla/Dlg4/Gria1/Gria3/Grm1/Grm5/Chrm1/Nrcam/Atp2b2/Pacsin1/Ptprz1/Rtn4/Synj2bp/Cacng3/Cacng8/Slc30a1	18
614	F2_commons	GO:0098562	cytoplasmic side of membrane	27/1175	207/28804	1.06099e-07	6.56839e-07	2.98389e-07	Akap5/Cisd1/Cdip1/Dlg4/Ezr/Gphn/Gfap/Gnai3/Gnai1/Gnai2/Gnao1/Gnal/Gnas/Gna11/Gna13/Gnb4/Acp1/Mapt/Msn/Myh9/C2cd2l/Ptk2b/Rab21/Ryr2/Snap25/Rhoa/Fyn	27
615	F2_commons	GO:0044291	cell-cell contact zone	17/1175	90/28804	1.19862e-07	7.36424e-07	3.34543e-07	Ywhah/Actn1/Ank2/Anxa5/Anxa6/Ctnnb1/Cadm4/Flot1/Gja1/Jam3/Rap2b/Scn2a/Slc8a1/Atp1a2/Slc2a1/Tmem65/Vcl	17
616	F2_commons	GO:0030027	lamellipodium	24/1175	175/28804	2.08302e-07	1.27017e-06	5.77013e-07	Abi1/Actr2/Arpc2/Arpc3/App/Ctnnb1/Ctnnd1/Cfl1/Coro1c/Dgkz/Dbn1/Capzb/Flot1/Gsn/Tsc1/Nme2/P4hb/Ptk2b/Pdxp/Ptprz1/Srcin1/Snap25/Rhoa/Vasp	24
617	F2_commons	GO:0099091	postsynaptic specialization, intracellular component	11/1175	38/28804	2.16734e-07	1.31173e-06	5.95891e-07	Akap5/Ctnnb1/Ctnnd1/Gphn/Gapdh/Iqsec1/Nos1/Psd/Syngap1/Arhgef2/Fyn	11
618	F2_commons	GO:0019897	extrinsic component of plasma membrane	25/1175	190/28804	2.627e-07	1.57814e-06	7.1692e-07	Eno1/Anxa2/Apoe/Cdh13/Ctnnb1/Ctnnd1/Cnksr2/Dlg4/Gphn/Gnai3/Gnai1/Gnai2/Gnao1/Gnal/Gnas/Gna11/Gna13/Gnb4/Olfm1/Phb/Ptk2b/Ryr2/Snap25/Rhoa/Fyn	25
619	F2_commons	GO:0099092	postsynaptic density, intracellular component	10/1175	32/28804	3.48804e-07	2.08e-06	9.44902e-07	Akap5/Ctnnb1/Ctnnd1/Gapdh/Iqsec1/Nos1/Psd/Syngap1/Arhgef2/Fyn	10
620	F2_commons	GO:0032432	actin filament bundle	17/1175	97/28804	3.70451e-07	2.19296e-06	9.9622e-07	Actn1/Actn4/Cryab/Anxa2/Cfl1/Coro2b/Flna/Myl12b/Myh14/Myh7/Myh9/Marcks/Pls3/Septin5/Tpm1/Tpm3/Vcl	17
621	F2_commons	GO:0055037	recycling endosome	22/1175	156/28804	4.05699e-07	2.38422e-06	1.0831e-06	Arf6/Akap5/App/Gria1/Ran/Gnas/Clcn3/Mlc1/Ndrg1/Rab10/Rab11b/Rab14/Rap2b/Scamp2/Scamp5/Slc9a7/Sorl1/Stx8/Tuba1a/Myo5a/Vps16/Vti1b	22
622	F2_commons	GO:0031674	I band	21/1175	144/28804	4.19215e-07	2.44592e-06	1.11113e-06	Actc1/Actn1/Actn4/Cryab/Ank2/Anxa5/Ctnnb1/Csrp1/Flna/Aldoa/Bin1/Myl3/Myl12b/Myh7/Nos1/Atp2b4/Plec/Ryr2/Slc8a1/Slc2a1/Vcl	21
623	F2_commons	GO:0009898	cytoplasmic side of plasma membrane	24/1175	182/28804	4.34813e-07	2.51881e-06	1.14424e-06	Akap5/Dlg4/Ezr/Gphn/Gnai3/Gnai1/Gnai2/Gnao1/Gnal/Gnas/Gna11/Gna13/Gnb4/Acp1/Mapt/Msn/Myh9/C2cd2l/Ptk2b/Rab21/Ryr2/Snap25/Rhoa/Fyn	24
624	F2_commons	GO:0098686	hippocampal mossy fiber to CA3 synapse	12/1175	49/28804	4.57456e-07	2.63119e-06	1.19529e-06	Ywhaz/Ctnnd1/Sh3gl2/Capzb/Bsn/Mal2/Ptprd/Slc6a9/Snap47/Syt7/Tnr/Slc30a3	12
625	F2_commons	GO:0030175	filopodium	17/1175	99/28804	5.01139e-07	2.86214e-06	1.30021e-06	Abi1/Arf6/Akap5/App/Cfl1/Dync1h1/Dbn1/Epha4/Ezr/Msn/Gpm6a/Ptprz1/Srcin1/Snap25/Myo1b/Myo5a/Vasp	17
626	F2_commons	GO:0071782	endoplasmic reticulum tubular network	9/1175	26/28804	5.05796e-07	2.86854e-06	1.30312e-06	Emd/Kpnb1/C2cd2l/Rab10/Rab18/Reep2/Reep5/Rtn4/Stim1	9
627	F2_commons	GO:0005884	actin filament	20/1175	134/28804	5.37735e-07	3.02849e-06	1.37578e-06	Actc1/Arpc2/Arpc3/Actn1/Dbn1/Ezr/Flna/Tsc1/Jam3/Pls3/Ptges3/Mark2/Tpm1/Tpm3/Fyn/Myo1b/Myo5a/Myo6/Vps16/Vcl	20
628	F2_commons	GO:0005774	vacuolar membrane	29/1175	252/28804	5.43533e-07	3.04004e-06	1.38103e-06	Arl8a/Arl8b/Anxa2/Anxa6/Ap1b1/Cdip1/Tmem175/Gfap/Clcn3/Hsp90ab1/Lmbrd1/Lamp2/Map1lc3b/Ncstn/Npc1/Ostm1/Vac14/Atp6ap2/Stx8/Tecpr1/Uba1/Vps4a/Vmp1/Vti1b/Atp6v0a1/Atp6v0a2/Atp6v0c/Atp6v1g1/Atp6v1h	29
629	F2_commons	GO:0005925	focal adhesion	23/1175	172/28804	5.85302e-07	3.24718e-06	1.47513e-06	Arpc2/Actn1/Anxa6/Git1/Capn2/Cav1/Cfl1/Coro2b/Ezr/Gsn/Itgb2/Itgb5/Lims1/Mapk1/Msn/Myh9/Plec/Ptk2b/Rala/Tln1/Vasp/Vcl/Atp6v0a2	23
630	F2_commons	GO:0030055	cell-substrate junction	24/1175	185/28804	5.88577e-07	3.24718e-06	1.47513e-06	Arpc2/Actn1/Anxa6/Git1/Capn2/Cav1/Cfl1/Coro2b/Ezr/Fermt3/Gsn/Itgb2/Itgb5/Lims1/Mapk1/Msn/Myh9/Plec/Ptk2b/Rala/Tln1/Vasp/Vcl/Atp6v0a2	24
631	F2_commons	GO:0005777	peroxisome	21/1175	149/28804	7.46836e-07	4.06499e-06	1.84664e-06	Hspd1/Abcd3/Cav1/Dhrs4/Fdps/Idh2/Acsl1/Acsl3/Acsl6/Mgst1/Mtarc2/Prdx1/Prdx5/Hsd17b4/Rab8b/Sod1/Syt7/Tkt/Tmem35a/Myo5a/Vim	21
632	F2_commons	GO:0042579	microbody	21/1175	149/28804	7.46836e-07	4.06499e-06	1.84664e-06	Hspd1/Abcd3/Cav1/Dhrs4/Fdps/Idh2/Acsl1/Acsl3/Acsl6/Mgst1/Mtarc2/Prdx1/Prdx5/Hsd17b4/Rab8b/Sod1/Syt7/Tkt/Tmem35a/Myo5a/Vim	21
633	F2_commons	GO:0099522	cytosolic region	11/1175	43/28804	8.58995e-07	4.6443e-06	2.10981e-06	Camk2a/Dbn1/Sh3gl2/Eif4a3/Eif4e/Aldoc/Hnrnpa2b1/Hap1/Marcks/Prkcb/Prkcg	11
634	F2_commons	GO:0099634	postsynaptic specialization membrane	20/1175	138/28804	8.68469e-07	4.66443e-06	2.11896e-06	Plppr4/Cnksr2/Dagla/Dlg4/Gabrb2/Gabrb3/Gria1/Gria3/Grm1/Grm5/Chrm1/Nrcam/Atp2b2/Pacsin1/Ptprz1/Rtn4/Synj2bp/Cacng3/Cacng8/Slc30a1	20
635	F2_commons	GO:0036464	cytoplasmic ribonucleoprotein granule	27/1175	235/28804	1.36494e-06	7.28267e-06	3.30837e-06	Psmc3/Psmc2/Rps6/Prkaa2/Rplp0/Rpl6/Ina/Atxn2/Caprin1/Eif4e/Khsrp/Hnrnpu/Hnrnpa2b1/Kpnb1/Igf2bp1/Serpinb1a/Mapt/Marcks/Ncl/Ddx6/Psma6/Ago4/G3bp1/Rbfox1/Vcp/Tuba1a/Tubb5	27
636	F2_commons	GO:0030018	Z disc	19/1175	131/28804	1.60033e-06	8.48278e-06	3.85356e-06	Actn1/Actn4/Cryab/Ank2/Anxa5/Ctnnb1/Csrp1/Flna/Aldoa/Bin1/Myl12b/Myh7/Nos1/Atp2b4/Plec/Ryr2/Slc8a1/Slc2a1/Vcl	19
637	F2_commons	GO:0035770	ribonucleoprotein granule	28/1175	253/28804	1.84992e-06	9.74211e-06	4.42565e-06	Psmc3/Psmc2/Rps6/Prkaa2/Rplp0/Rpl6/Ina/Atxn2/Dhx30/Caprin1/Eif4e/Khsrp/Hnrnpu/Hnrnpa2b1/Kpnb1/Igf2bp1/Serpinb1a/Mapt/Marcks/Ncl/Ddx6/Psma6/Ago4/G3bp1/Rbfox1/Vcp/Tuba1a/Tubb5	28
638	F2_commons	GO:0030864	cortical actin cytoskeleton	15/1175	86/28804	1.89676e-06	9.92435e-06	4.50844e-06	Actr2/Cap1/Actn1/Actn4/Cfl1/Dbn1/Flot1/Gsn/Llgl1/Myadm/Myh9/Prkcb/Slc2a1/Sptbn1/Wdr1	15
639	F2_commons	GO:0031672	A band	10/1175	38/28804	2.04482e-06	1.06304e-05	4.82919e-06	Rpl15/Rpl17/Rpl4/Rpl6/Rpl7/Cryab/Ank2/Myl3/Ryr2/Sptbn1	10
640	F2_commons	GO:0097470	ribbon synapse	8/1175	23/28804	2.12308e-06	1.0918e-05	4.95982e-06	Amph/Dnm1/Sh3gl2/Bsn/Pacsin1/Pclo/Snap25/Myo6	8
641	F2_commons	GO:0016459	myosin complex	12/1175	56/28804	2.12705e-06	1.0918e-05	4.95982e-06	Dynll2/Myl3/Myl6/Myl12b/Myl2/Myh14/Myh7/Myh9/Myo1b/Myo1d/Myo5a/Myo6	12
642	F2_commons	GO:0071256	translocon complex	5/1175	7/28804	2.19631e-06	1.12026e-05	5.0891e-06	Arl6ip1/Sec61a1/Sec61b/Sec61g/Ssr4	5
643	F2_commons	GO:0014704	intercalated disc	13/1175	67/28804	2.64771e-06	1.34206e-05	6.0967e-06	Ywhah/Actn1/Ank2/Anxa5/Anxa6/Ctnnb1/Gja1/Scn2a/Slc8a1/Atp1a2/Slc2a1/Tmem65/Vcl	13
644	F2_commons	GO:0030496	midbody	23/1175	188/28804	2.79208e-06	1.401e-05	6.36447e-06	Arf6/Arl8a/Arl8b/Anxa11/Anxa2/Agap2/Ctnnd1/Cenpv/Clic4/Cpeb3/Crmp1/Hspa5/Hsp90b1/Ran/Gnai3/Gnai1/Gnai2/Hnrnpu/Pdxp/Gdi1/Rack1/Slc2a1/Vps4a	23
645	F2_commons	GO:0031201	SNARE complex	11/1175	48/28804	2.79855e-06	1.401e-05	6.36447e-06	Napa/Napb/Cplx2/Napg/Snap25/Snap47/Stx1a/Stx8/Stxbp5l/Bnip1/Vti1b	11
646	F2_commons	GO:0045335	phagocytic vesicle	17/1175	113/28804	3.35789e-06	1.67071e-05	7.58968e-06	Anxa11/Anxa3/Calr/Gsn/Clcn3/Lamp2/Sec61a1/Rab11b/Rab14/Rab23/Rab31/Rab8b/Rap1a/Syt7/Stx8/Stxbp1/Vim	17
647	F2_commons	GO:0034663	endoplasmic reticulum chaperone complex	6/1175	12/28804	3.40209e-06	1.68238e-05	7.6427e-06	Hspa5/Hsp90b1/Hyou1/Ppib/P4hb/Pdia6	6
648	F2_commons	GO:0048787	presynaptic active zone membrane	11/1175	49/28804	3.47623e-06	1.70862e-05	7.76192e-06	Cntnap1/Cntnap2/Nrxn1/Gpm6a/Atp2b2/Atp2b4/Phb/Snap25/Stx1a/Stxbp1/Cacna2d1	11
649	F2_commons	GO:0098862	cluster of actin-based cell projections	24/1175	205/28804	3.72892e-06	1.82178e-05	8.27598e-06	Actn1/Anpep/Ace/Abcg2/Slc7a11/Ezr/Capza2/Capzb/Flna/Folr1/Gna13/Hsp90ab1/Itpr3/Slc27a4/Myl6/Myh14/Myh9/Slc9a3r1/Pls3/Plec/Prkcb/Myo1b/Myo1d/Myo6	24
650	F2_commons	GO:1905360	GTPase complex	10/1175	41/28804	4.33817e-06	2.10674e-05	9.57051e-06	Gnai3/Gnai1/Gnai2/Gnao1/Gnal/Gnas/Gna11/Gna13/Gnb4/Rragb	10
651	F2_commons	GO:0030136	clathrin-coated vesicle	17/1175	117/28804	5.44722e-06	2.60602e-05	1.18386e-05	Ap1b1/Bcap31/Igf2r/Clta/Cltb/Cpne6/Gad1/Gad2/Lmbrd1/Lrp1/Rab14/Rab35/Rab8b/Sort1/Syp/Myo6/Vps16	17
652	F2_commons	GO:0031234	extrinsic component of cytoplasmic side of plasma membrane	16/1175	105/28804	5.46268e-06	2.60602e-05	1.18386e-05	Dlg4/Gphn/Gnai3/Gnai1/Gnai2/Gnao1/Gnal/Gnas/Gna11/Gna13/Gnb4/Ptk2b/Ryr2/Snap25/Rhoa/Fyn	16
653	F2_commons	GO:0031970	organelle envelope lumen	16/1175	105/28804	5.46268e-06	2.60602e-05	1.18386e-05	Agk/Alpl/App/Aifm1/Cacybp/Capn2/Igf2r/Cycs/Opa1/Immt/Ndufa8/Ndufs1/Pdia3/Sorl1/Sod1/Tubb5	16
654	F2_commons	GO:0099535	synapse-associated extracellular matrix	5/1175	8/28804	5.65893e-06	2.68385e-05	1.21922e-05	Bcan/Ncan/Ptprz1/Sparcl1/Tnr	5
655	F2_commons	GO:0002102	podosome	8/1175	26/28804	6.06465e-06	2.85927e-05	1.29891e-05	Actr2/Arpc2/Fermt3/Gsn/Mapk8/Arhgef2/Tpm3/Vcl	8
656	F2_commons	GO:0098833	presynaptic endocytic zone	6/1175	13/28804	6.09931e-06	2.85927e-05	1.29891e-05	Amph/Clta/Cltb/Dnm1/Pacsin1/Myo6	6
657	F2_commons	GO:0005834	heterotrimeric G-protein complex	9/1175	35/28804	8.20526e-06	3.80255e-05	1.72742e-05	Gnai3/Gnai1/Gnai2/Gnao1/Gnal/Gnas/Gna11/Gna13/Gnb4	9
658	F2_commons	GO:0008180	COP9 signalosome	9/1175	35/28804	8.20526e-06	3.80255e-05	1.72742e-05	Epb41l2/Basp1/Dock7/Hspa5/Flot1/Hspa1l/Hsp90ab1/Myh9/Wdr6	9
659	F2_commons	GO:0005811	lipid droplet	16/1175	109/28804	8.93535e-06	4.10954e-05	1.86688e-05	Anxa2/Bcap31/Cav1/Cldn11/Hsd17b11/Faf2/Gapdh/Tsc1/Lss/Acsl3/Lpcat1/Rab18/Rab5c/Rap1b/Nsdhl/Vcp	16
660	F2_commons	GO:0030673	axolemma	7/1175	20/28804	8.96903e-06	4.10954e-05	1.86688e-05	Epb41l3/Cntnap2/Slc1a2/Mapt/Kcnc3/Sptbn1/Myo1d	7
661	F2_commons	GO:0031965	nuclear membrane	26/1175	246/28804	9.81856e-06	4.47351e-05	2.03223e-05	Eno1/Ctnnb1/Cenpv/Cpne1/Hsd11b1/Cst3/Emd/Xpo1/Gapdh/Kpnb1/Itpr1/Itpr3/Inpp4a/Tmpo/Lmnb1/Prnp/Nrxn1/Nos1/Nucb2/Pcm1/Lmna/Stx1a/Tor1aip1/Myo6/Vapa/Slc30a1	26
662	F2_commons	GO:0051286	cell tip	5/1175	9/28804	1.23028e-05	5.54309e-05	2.51811e-05	Ezr/Msn/Pi4k2a/Rab8b/Slc32a1	5
663	F2_commons	GO:0061617	MICOS complex	5/1175	9/28804	1.23028e-05	5.54309e-05	2.51811e-05	Dnajc11/Chchd3/Chchd6/Apoo/Immt	5
664	F2_commons	GO:0042765	GPI-anchor transamidase complex	4/1175	5/28804	1.33297e-05	5.93976e-05	2.69831e-05	Gpaa1/Pigs/Pigt/Pigk	4
665	F2_commons	GO:0070044	synaptobrevin 2-SNAP-25-syntaxin-1a complex	4/1175	5/28804	1.33297e-05	5.93976e-05	2.69831e-05	Napa/Napb/Snap25/Stx1a	4
666	F2_commons	GO:0032281	AMPA glutamate receptor complex	8/1175	29/28804	1.494e-05	6.62094e-05	3.00776e-05	Dlg4/Gria1/Gria3/Nrn1/Olfm1/Cnih3/Cacng3/Cacng8	8
667	F2_commons	GO:0030667	secretory granule membrane	14/1175	91/28804	1.86056e-05	8.20064e-05	3.72539e-05	Actn1/Anxa7/Cpe/Cav1/Itpr1/Itpr3/Kif1a/Lamp2/Msn/Ptprn2/Slc2a3/Slc18a2/Syt5/Tmed2	14
668	F2_commons	GO:0016234	inclusion body	13/1175	80/28804	2.01362e-05	8.77981e-05	3.98849e-05	Psmc6/Psmc4/Psmc5/Clu/Cpne1/Eef2/Hspa1b/Hsp90ab1/Hap1/Prnp/Mapt/Nefh/Pabpn1	13
669	F2_commons	GO:0099146	intrinsic component of postsynaptic density membrane	13/1175	80/28804	2.01362e-05	8.77981e-05	3.98849e-05	Plppr4/Dlg4/Gria1/Gria3/Grm1/Chrm1/Nrcam/Atp2b2/Ptprz1/Rtn4/Cacng3/Cacng8/Slc30a1	13
670	F2_commons	GO:0070062	extracellular exosome	15/1175	104/28804	2.09481e-05	9.08498e-05	4.12712e-05	Hspd1/Alb/Anpep/Ace/Anxa2/Cd81/Cd9/Fn1/Aldoa/Gprc5b/Hnrnpa2b1/Bag6/Cd47/Lamp2/Rap2b	15
671	F2_commons	GO:0005902	microvillus	15/1175	105/28804	2.3529e-05	0.000101485	4.61027e-05	Cnp/Kcnj10/Cbr1/Ctnnb1/Clic4/Exoc4/Ezr/Jam3/Slc27a4/Msn/Slc9a3r1/Nfasc/Myo1b/Myo1d/Myo6	15
672	F2_commons	GO:0016281	eukaryotic translation initiation factor 4F complex	5/1175	10/28804	2.37758e-05	0.000101485	4.61027e-05	Eif4a1/Eif4a2/Eif4g2/Eif4g3/Eif4e	5
673	F2_commons	GO:0016600	flotillin complex	5/1175	10/28804	2.37758e-05	0.000101485	4.61027e-05	Ctnnb1/Ctnnd1/Coro1c/Flot1/Slc6a3	5
674	F2_commons	GO:0099568	cytoplasmic region	24/1175	229/28804	2.44347e-05	0.000103751	4.71322e-05	Bbs1/Camk2a/Prkar2a/Ctnnb1/Ctnnd1/Ccsap/Cep162/Clta/Cltb/Ctbp1/Dlg4/Map2k4/Gnai1/Hnrnpa2b1/Mapt/Map1lc3b/Mapk1/Mapk8/Hpca/Bsn/Pclo/Mark2/Sod1/Tubb4a	24
675	F2_commons	GO:0016469	proton-transporting two-sector ATPase complex	10/1175	50/28804	2.84783e-05	0.000119668	5.43628e-05	Atp5pb/Atp5md/Atp5mpl/Atp6ap2/Atp6v0a1/Atp6v0a2/Atp6v0c/Atp6v1g1/Atp6v1h/Atp6ap1	10
676	F2_commons	GO:0032590	dendrite membrane	10/1175	50/28804	2.84783e-05	0.000119668	5.43628e-05	Akap5/Dagla/Gria1/Hpca/Atp2b2/Kcnc3/Hcn1/Hcn2/Slc12a5/Cacng8	10
677	F2_commons	GO:0032587	ruffle membrane	12/1175	72/28804	3.20979e-05	0.000134183	6.09565e-05	Rps3/Arpc2/Arf4/Nme1/Psd/Pacsin1/Pdxp/Ptprz1/Arhgef2/Rhoa/Tpm1/Myo6	12
678	F2_commons	GO:0034702	ion channel complex	28/1175	295/28804	3.34547e-05	0.000139137	6.32072e-05	Mcu/Calm2/Clcc1/Clic4/Clic6/Cntnap2/Dlg4/Kcnj3/Gabrb2/Gabrb3/Gria1/Gria3/Hspa2/Nrn1/Olfm1/Ostm1/Kcnc3/Hcn1/Hcn2/Cnih3/Ptk2b/Ryr2/Scn2a/Snap25/Cacng3/Cacng8/Cacna2d1/Cacna2d2	28
679	F2_commons	GO:0005784	Sec61 translocon complex	4/1175	6/28804	3.869e-05	0.000156644	7.11603e-05	Arl6ip1/Sec61a1/Sec61b/Ssr4	4
680	F2_commons	GO:0031597	cytosolic proteasome complex	4/1175	6/28804	3.869e-05	0.000156644	7.11603e-05	Psmd14/Psmc6/Psmc4/Psmc5	4
681	F2_commons	GO:0072534	perineuronal net	4/1175	6/28804	3.869e-05	0.000156644	7.11603e-05	Bcan/Ncan/Ptprz1/Tnr	4
682	F2_commons	GO:0097427	microtubule bundle	4/1175	6/28804	3.869e-05	0.000156644	7.11603e-05	Atat1/Mark2/Tppp/Tppp3	4
683	F2_commons	GO:0097457	hippocampal mossy fiber	4/1175	6/28804	3.869e-05	0.000156644	7.11603e-05	Pde2a/Slc4a8/Map1b/Slc30a3	4
684	F2_commons	GO:0042641	actomyosin	14/1175	97/28804	3.88231e-05	0.000156644	7.11603e-05	Actn1/Actn4/Anxa2/Coro2b/Myl12b/Myh14/Myh7/Myh9/Septin5/Stx1a/Tpm1/Tpm3/Myo5a/Vcl	14
685	F2_commons	GO:0044232	organelle membrane contact site	9/1175	42/28804	4.00764e-05	0.000160108	7.2734e-05	Bcap31/Clcc1/Ckmt1/Tomm20/Pdzd8/C2cd2l/Ahcyl1/Saraf/Tmcc1	9
686	F2_commons	GO:0120111	neuron projection cytoplasm	9/1175	42/28804	4.00764e-05	0.000160108	7.2734e-05	Camk2a/Dlg4/Map2k4/Hnrnpa2b1/Mapk1/Mapk8/Hpca/Bsn/Sod1	9
687	F2_commons	GO:0019774	proteasome core complex, beta-subunit complex	5/1175	11/28804	4.21206e-05	0.00016745	7.60691e-05	Psmb1/Psmb2/Psmb5/Psmb6/Psmb7	5
688	F2_commons	GO:0099061	integral component of postsynaptic density membrane	12/1175	74/28804	4.25388e-05	0.000168288	7.64497e-05	Plppr4/Gria1/Gria3/Grm1/Chrm1/Nrcam/Atp2b2/Ptprz1/Rtn4/Cacng3/Cacng8/Slc30a1	12
689	F2_commons	GO:0043230	extracellular organelle	16/1175	126/28804	5.59635e-05	0.000219258	9.96045e-05	Hspd1/Alb/Alpl/Anpep/Ace/Anxa2/Cd81/Cd9/Fn1/Aldoa/Gprc5b/Hnrnpa2b1/Bag6/Cd47/Lamp2/Rap2b	16
690	F2_commons	GO:0065010	extracellular membrane-bounded organelle	16/1175	126/28804	5.59635e-05	0.000219258	9.96045e-05	Hspd1/Alb/Alpl/Anpep/Ace/Anxa2/Cd81/Cd9/Fn1/Aldoa/Gprc5b/Hnrnpa2b1/Bag6/Cd47/Lamp2/Rap2b	16
691	F2_commons	GO:0043195	terminal bouton	13/1175	88/28804	5.67712e-05	0.000221353	0.000100556	Aak1/Ntrk2/Cplx2/Slc4a8/Gabrb3/Gria3/Prnp/L1cam/Pclo/Ptprn2/Septin5/Slc18a2/Syp	13
692	F2_commons	GO:0055038	recycling endosome membrane	10/1175	54/28804	5.72264e-05	0.00022206	0.000100878	Arf6/Gria1/Clcn3/Ndrg1/Rab11b/Rap2b/Scamp2/Scamp5/Slc9a7/Vti1b	10
693	F2_commons	GO:0008328	ionotropic glutamate receptor complex	9/1175	44/28804	5.92168e-05	0.00022869	0.000103889	Dlg4/Gria1/Gria3/Nrn1/Olfm1/Cnih3/Ptk2b/Cacng3/Cacng8	9
694	F2_commons	GO:0097038	perinuclear endoplasmic reticulum	7/1175	26/28804	6.13947e-05	0.000235977	0.0001072	Dbi/Bcap31/Capn2/Clu/Adam10/Gdpd5/Fyn	7
695	F2_commons	GO:0098948	intrinsic component of postsynaptic specialization membrane	15/1175	114/28804	6.26259e-05	0.000239574	0.000108834	Plppr4/Dlg4/Gabrb2/Gabrb3/Gria1/Gria3/Grm1/Chrm1/Nrcam/Atp2b2/Ptprz1/Rtn4/Cacng3/Cacng8/Slc30a1	15
696	F2_commons	GO:0030134	COPII-coated ER to Golgi transport vesicle	10/1175	55/28804	6.74078e-05	0.000256656	0.000116594	App/Ergic2/Pdcd6/Lman1/Sec23a/Tmed2/Tmed5/Vti1b/Lman2/Lman2l	10
697	F2_commons	GO:0031143	pseudopodium	5/1175	12/28804	6.97766e-05	0.000261985	0.000119015	Cnp/Actn4/Capn2/Mapk1/Msn	5
698	F2_commons	GO:0060187	cell pole	5/1175	12/28804	6.97766e-05	0.000261985	0.000119015	Ezr/Msn/Pi4k2a/Rab8b/Slc32a1	5
699	F2_commons	GO:0097441	basal dendrite	5/1175	12/28804	6.97766e-05	0.000261985	0.000119015	Sh3gl2/Map1b/Mapk8/Nefh/Slc4a10	5
700	F2_commons	GO:0005759	mitochondrial matrix	27/1175	293/28804	7.60494e-05	0.000284221	0.000129116	Hspe1/Rps3/Hspd1/Acat1/Slc25a5/Dhx30/Pde2a/Acot7/Dld/Dlat/Fdps/Glud1/Hspa1b/Idh3a/Lrrc59/Acadl/Mdh2/Ndufa7/Ndufa9/Prdx1/Pdha1/Pdhx/Acads/Hspa9/Tfam/Hadha/Hadhb	27
701	F2_commons	GO:0099571	postsynaptic cytoskeleton	6/1175	19/28804	7.80959e-05	0.000290531	0.000131983	Ina/Dbn1/Marcks/Nefh/Myo5a/Myo6	6
702	F2_commons	GO:0099524	postsynaptic cytosol	7/1175	27/28804	7.99743e-05	0.00029616	0.00013454	Dbn1/Eif4a3/Eif4e/Aldoc/Hnrnpa2b1/Hap1/Prkcg	7
703	F2_commons	GO:0005770	late endosome	24/1175	247/28804	8.23017e-05	0.000303394	0.000137826	Anxa2/Anxa6/Apoe/M6pr/Igf2r/Cdip1/Cst3/Derl1/Gja1/Gapdh/Clcn3/Lamp2/Mapk1/Rapgef2/Rab14/Rab31/Rap1a/Sorl1/Stx8/Myo5a/Vps16/Vps4a/Vti1b/Slc30a3	24
704	F2_commons	GO:1903561	extracellular vesicle	15/1175	117/28804	8.46884e-05	0.000310779	0.000141181	Hspd1/Alb/Anpep/Ace/Anxa2/Cd81/Cd9/Fn1/Aldoa/Gprc5b/Hnrnpa2b1/Bag6/Cd47/Lamp2/Rap2b	15
705	F2_commons	GO:0032588	trans-Golgi network membrane	9/1175	46/28804	8.55306e-05	0.000311055	0.000141306	Fut9/Ap1b1/Bpnt2/Gnas/Llgl1/Rab31/Scamp2/Scamp5/Myo1b	9
706	F2_commons	GO:0098878	neurotransmitter receptor complex	9/1175	46/28804	8.55306e-05	0.000311055	0.000141306	Dlg4/Gria1/Gria3/Nrn1/Olfm1/Cnih3/Ptk2b/Cacng3/Cacng8	9
707	F2_commons	GO:0005967	mitochondrial pyruvate dehydrogenase complex	4/1175	7/28804	8.73483e-05	0.000313449	0.000142394	Dld/Dlat/Pdha1/Pdhx	4
708	F2_commons	GO:0044302	dentate gyrus mossy fiber	4/1175	7/28804	8.73483e-05	0.000313449	0.000142394	Pde2a/Slc4a8/Map1b/Slc30a3	4
709	F2_commons	GO:0098966	perisynaptic extracellular matrix	4/1175	7/28804	8.73483e-05	0.000313449	0.000142394	Bcan/Ncan/Ptprz1/Tnr	4
710	F2_commons	GO:0043235	receptor complex	35/1175	430/28804	9.34322e-05	0.000333804	0.00015164	Hspd1/App/Ntrk2/Kctd16/Cr1l/Dlg4/Epha4/Flna/Gabrb2/Gabrb3/Gabbr2/Gria1/Gria3/Gpr37l1/Gprc5b/Hsp90ab1/Ighm/Itpr3/Itgam/Itgb2/Itgb5/Grm1/Plp1/Nrn1/Olfm1/Plxna4/Plxnb1/Plxnb2/Lrp1/Gpr37/Cnih3/Ptk2b/Ptprn2/Cacng3/Cacng8	35
711	F2_commons	GO:0099738	cell cortex region	9/1175	47/28804	0.000101989	0.000362775	0.000164802	Ctnnb1/Ctnnd1/Clta/Cltb/Ctbp1/Gnai1/Bsn/Pclo/Mark2	9
712	F2_commons	GO:0032839	dendrite cytoplasm	7/1175	28/28804	0.000102893	0.000362809	0.000164817	Camk2a/Dlg4/Map2k4/Mapk1/Mapk8/Hpca/Sod1	7
713	F2_commons	GO:0033176	proton-transporting V-type ATPase complex	7/1175	28/28804	0.000102893	0.000362809	0.000164817	Atp6ap2/Atp6v0a1/Atp6v0a2/Atp6v0c/Atp6v1g1/Atp6v1h/Atp6ap1	7
714	F2_commons	GO:0005765	lysosomal membrane	21/1175	205/28804	0.000106517	0.000372349	0.000169151	Arl8a/Arl8b/Anxa2/Anxa6/Ap1b1/Cdip1/Tmem175/Gfap/Clcn3/Hsp90ab1/Lmbrd1/Lamp2/Ncstn/Npc1/Ostm1/Atp6ap2/Stx8/Tecpr1/Uba1/Vti1b/Atp6v1g1	21
715	F2_commons	GO:0098852	lytic vacuole membrane	21/1175	205/28804	0.000106517	0.000372349	0.000169151	Arl8a/Arl8b/Anxa2/Anxa6/Ap1b1/Cdip1/Tmem175/Gfap/Clcn3/Hsp90ab1/Lmbrd1/Lamp2/Ncstn/Npc1/Ostm1/Atp6ap2/Stx8/Tecpr1/Uba1/Vti1b/Atp6v1g1	21
716	F2_commons	GO:0005641	nuclear envelope lumen	5/1175	13/28804	0.000109575	0.000381396	0.000173261	App/Cacybp/Igf2r/Sorl1/Tubb5	5
717	F2_commons	GO:0000139	Golgi membrane	26/1175	284/28804	0.000113906	0.000394778	0.00017934	Bcap31/Arfgef1/Atp2c1/Cav1/Kdelr1/Glipr2/Golga7/Gpsm1/Gnai3/Mmgt1/Apoo/Ncstn/Nucb1/Pi4k2a/Lman1/Sec23a/Rab1a/Rab2a/Rab39b/Rab6a/Rtn1/Scamp5/Slc2a1/Vapa/Lman2/Lman2l	26
718	F2_commons	GO:0005905	clathrin-coated pit	11/1175	70/28804	0.000118066	0.000407452	0.000185097	Hspd1/Atat1/App/Aak1/Clta/Cltb/Eps15l1/Lrp1/Rab35/Sort1/Myo6	11
719	F2_commons	GO:0032154	cleavage furrow	8/1175	38/28804	0.000122839	0.000422131	0.000191765	Arf6/Myh9/Psd/Pdxp/Rala/Septin5/Rhoa/Tpm3	8
720	F2_commons	GO:0099060	integral component of postsynaptic specialization membrane	14/1175	108/28804	0.000128083	0.000438291	0.000199107	Plppr4/Gabrb2/Gabrb3/Gria1/Gria3/Grm1/Chrm1/Nrcam/Atp2b2/Ptprz1/Rtn4/Cacng3/Cacng8/Slc30a1	14
721	F2_commons	GO:0044305	calyx of Held	7/1175	29/28804	0.000130878	0.000445974	0.000202597	Git1/Cplx2/Nos1/Prkcb/Prkcg/Septin5/Atp1a3	7
722	F2_commons	GO:0034703	cation channel complex	22/1175	224/28804	0.000136953	0.000464723	0.000211114	Mcu/Calm2/Cntnap2/Dlg4/Kcnj3/Gria1/Gria3/Hspa2/Nrn1/Olfm1/Kcnc3/Hcn1/Hcn2/Cnih3/Ptk2b/Ryr2/Scn2a/Snap25/Cacng3/Cacng8/Cacna2d1/Cacna2d2	22
723	F2_commons	GO:0044754	autolysosome	5/1175	14/28804	0.000164725	0.000554324	0.000251818	Fth1/Ftl1/Gaa/Lamp2/Map1lc3b	5
724	F2_commons	GO:0098993	anchored component of synaptic vesicle membrane	5/1175	14/28804	0.000164725	0.000554324	0.000251818	Rab10/Rab14/Rab2a/Rab3b/Rab3c	5
725	F2_commons	GO:0019773	proteasome core complex, alpha-subunit complex	4/1175	8/28804	0.000169038	0.000561843	0.000255234	Psma1/Psma3/Psma6/Psma7	4
726	F2_commons	GO:0045254	pyruvate dehydrogenase complex	4/1175	8/28804	0.000169038	0.000561843	0.000255234	Dld/Dlat/Pdha1/Pdhx	4
727	F2_commons	GO:0071541	eukaryotic translation initiation factor 3 complex, eIF3m	4/1175	8/28804	0.000169038	0.000561843	0.000255234	Eif3a/Eif3f/Eif3h/Eif3i	4
728	F2_commons	GO:0001725	stress fiber	12/1175	88/28804	0.000235982	0.000777972	0.000353417	Actn1/Actn4/Anxa2/Coro2b/Myl12b/Myh14/Myh7/Myh9/Septin5/Tpm1/Tpm3/Vcl	12
729	F2_commons	GO:0097517	contractile actin filament bundle	12/1175	88/28804	0.000235982	0.000777972	0.000353417	Actn1/Actn4/Anxa2/Coro2b/Myl12b/Myh14/Myh7/Myh9/Septin5/Tpm1/Tpm3/Vcl	12
730	F2_commons	GO:0008303	caspase complex	5/1175	15/28804	0.000238798	0.000780908	0.000354751	Capn2/Gpaa1/Pigs/Pigt/Pigk	5
731	F2_commons	GO:0043196	varicosity	5/1175	15/28804	0.000238798	0.000780908	0.000354751	Dagla/Dnm1/Map1b/Mgll/Bin1	5
732	F2_commons	GO:0016471	vacuolar proton-transporting V-type ATPase complex	6/1175	23/28804	0.000252584	0.000822675	0.000373725	Atp6ap2/Atp6v0a1/Atp6v0a2/Atp6v0c/Atp6v1g1/Atp6v1h	6
733	F2_commons	GO:0098688	parallel fiber to Purkinje cell synapse	7/1175	32/28804	0.000253628	0.00082277	0.000373768	Cadm3/Kcnj3/Kcnj6/Gria3/Atp2b2/Pclo/Slc6a9	7
734	F2_commons	GO:0005885	Arp2/3 protein complex	4/1175	9/28804	0.000294426	0.000947537	0.000430447	Actr2/Arpc2/Arpc3/Arpc4	4
735	F2_commons	GO:0097450	astrocyte end-foot	4/1175	9/28804	0.000294426	0.000947537	0.000430447	Aqp4/Gfap/Mlc1/Slc2a13	4
736	F2_commons	GO:0010494	cytoplasmic stress granule	11/1175	78/28804	0.000315496	0.00101133	0.000459428	Prkaa2/Atxn2/Caprin1/Eif4e/Khsrp/Kpnb1/Igf2bp1/Ddx6/G3bp1/Rbfox1/Vcp	11
737	F2_commons	GO:0036126	sperm flagellum	18/1175	176/28804	0.000328313	0.00104828	0.00047621	Hspd1/Ak1/Ace/Pfkm/Capzb/Aldoa/Ran/Kif2a/Ldha/Tomm20/Marcks/Slc9a3r1/Pgam1/Atp2b4/Ddx6/Rap1a/Atp1a4/Atp1b3	18
738	F2_commons	GO:0033270	paranode region of axon	5/1175	16/28804	0.000335701	0.00106349	0.000483123	Epb41l3/Cntnap1/Mag/Nfasc/Scn2a	5
739	F2_commons	GO:0098691	dopaminergic synapse	5/1175	16/28804	0.000335701	0.00106349	0.000483123	Flot1/Rab3b/Slc10a4/Slc6a3/Slc18a2	5
740	F2_commons	GO:0005681	spliceosomal complex	20/1175	210/28804	0.000404241	0.00127564	0.000579498	Eftud2/Crnkl1/Eif4a3/Rheb/Hnrnpu/Hnrnpa2b1/Snu13/Ncl/Pnn/Prpf40a/Prpf8/Dhx15/Rbmxl1/Srrm2/Srsf1/Snrpd1/Ddx39b/U2af2/Alyref/Snrnp70	20
741	F2_commons	GO:0099523	presynaptic cytosol	6/1175	25/28804	0.000413229	0.00129895	0.000590086	Camk2a/Sh3gl2/Hap1/Marcks/Prkcb/Prkcg	6
742	F2_commons	GO:0030140	trans-Golgi network transport vesicle	7/1175	35/28804	0.000455444	0.00142612	0.000647858	Ap1b1/Igf2r/Clta/Cltb/Rab14/Rab8b/Sort1	7
743	F2_commons	GO:0045239	tricarboxylic acid cycle enzyme complex	5/1175	17/28804	0.000459654	0.00143377	0.000651332	Ogdh/Dld/Dlst/Idh3a/Sucla2	5
744	F2_commons	GO:0032127	dense core granule membrane	4/1175	10/28804	0.000474859	0.00146989	0.000667741	Actn1/Kif1a/Slc18a2/Syt5	4
745	F2_commons	GO:0072562	blood microparticle	4/1175	10/28804	0.000474859	0.00146989	0.000667741	Anxa5/Fga/Fgg/Hp	4
746	F2_commons	GO:0016460	myosin II complex	6/1175	26/28804	0.000518779	0.00159973	0.000726726	Myl3/Myl6/Myl12b/Myh14/Myh7/Myh9	6
747	F2_commons	GO:0032153	cell division site	9/1175	58/28804	0.000533626	0.00163928	0.000744693	Arf6/Myh9/Septin3/Psd/Pdxp/Rala/Septin5/Rhoa/Tpm3	9
748	F2_commons	GO:0005767	secondary lysosome	5/1175	18/28804	0.000615159	0.00188262	0.000855236	Fth1/Ftl1/Gaa/Lamp2/Map1lc3b	5
749	F2_commons	GO:0097418	neurofibrillary tangle	3/1175	5/28804	0.000636498	0.0019406	0.000881576	Clu/Mapt/Nefh	3
750	F2_commons	GO:0016528	sarcoplasm	12/1175	98/28804	0.000643341	0.00194928	0.000885519	Calr/Hsp90b1/Fabp3/Gsn/Itpr1/Itpr3/Nos1/Plec/Reep5/Ryr2/Stim1/Cacna2d1	12
751	F2_commons	GO:0043194	axon initial segment	6/1175	27/28804	0.000644152	0.00194928	0.000885519	Bcan/Cntnap2/Bin1/Nfasc/Nrcam/Scn2a	6
752	F2_commons	GO:0005788	endoplasmic reticulum lumen	11/1175	85/28804	0.000668007	0.00201395	0.000914899	Aifm1/Calr/Clu/Hspa5/Erlec1/Erp29/Erp44/Hsp90b1/Pdia3/Pdia6/Ptprn2	11
753	F2_commons	GO:0001931	uropod	4/1175	11/28804	0.000722138	0.00214525	0.000974545	Ezr/Flot1/Msn/Myh9	4
754	F2_commons	GO:0005890	sodium:potassium-exchanging ATPase complex	4/1175	11/28804	0.000722138	0.00214525	0.000974545	Atp1a2/Atp1a3/Atp1a4/Atp1b3	4
755	F2_commons	GO:0031254	cell trailing edge	4/1175	11/28804	0.000722138	0.00214525	0.000974545	Ezr/Flot1/Msn/Myh9	4
756	F2_commons	GO:0072546	EMC complex	4/1175	11/28804	0.000722138	0.00214525	0.000974545	Emc3/Emc4/Emc6/Mmgt1	4
757	F2_commons	GO:0005795	Golgi stack	11/1175	86/28804	0.000738218	0.00218502	0.00099261	Hspd1/Bcap31/Atp2c1/Golga7/Llgl1/Nucb1/Nucb2/Rab14/Rab21/Sorl1/Smpd3	11
758	F2_commons	GO:0031985	Golgi cisterna	9/1175	61/28804	0.000779235	0.00229804	0.00104395	Hspd1/Bcap31/Atp2c1/Llgl1/Nucb1/Nucb2/Rab21/Sorl1/Smpd3	9
759	F2_commons	GO:0043083	synaptic cleft	5/1175	19/28804	0.000806967	0.0023712	0.00107719	Apoe/Dnm3/Gria3/Lgi1/Nptx1	5
760	F2_commons	GO:0032994	protein-lipid complex	8/1175	50/28804	0.000875093	0.00256209	0.00116391	Dbi/App/Apoa1/Apoe/Clu/Hp/Bin1/Pcyox1	8
761	F2_commons	GO:0097729	9+2 motile cilium	18/1175	192/28804	0.000924482	0.00269696	0.00122518	Hspd1/Ak1/Ace/Pfkm/Capzb/Aldoa/Ran/Kif2a/Ldha/Tomm20/Marcks/Slc9a3r1/Pgam1/Atp2b4/Ddx6/Rap1a/Atp1a4/Atp1b3	18
762	F2_commons	GO:0034399	nuclear periphery	14/1175	132/28804	0.00101864	0.00296099	0.00134512	Anxa2/Basp1/Clic4/Emd/Hnrnpu/Hnrnpa2b1/Lmnb1/Mapt/Lmna/Prpf40a/Phb2/Psma6/Ruvbl1/Ddx39b	14
763	F2_commons	GO:0033268	node of Ranvier	5/1175	20/28804	0.00104005	0.00297	0.00134921	Bcan/Bin1/Nfasc/Nrcam/Scn2a	5
764	F2_commons	GO:0044233	mitochondria-associated endoplasmic reticulum membrane	5/1175	20/28804	0.00104005	0.00297	0.00134921	Bcap31/Clcc1/Tomm20/Pdzd8/Ahcyl1	5
765	F2_commons	GO:0044292	dendrite terminus	5/1175	20/28804	0.00104005	0.00297	0.00134921	Hsp90aa1/Hsp90ab1/L1cam/Rgs7/Slc32a1	5
766	F2_commons	GO:0098831	presynaptic active zone cytoplasmic component	5/1175	20/28804	0.00104005	0.00297	0.00134921	Ctnnb1/Ctnnd1/Ctbp1/Bsn/Pclo	5
767	F2_commons	GO:0099144	anchored component of synaptic membrane	5/1175	20/28804	0.00104005	0.00297	0.00134921	Dlg4/Gphn/Marcks/Snap25/Cacna2d1	5
768	F2_commons	GO:0098684	photoreceptor ribbon synapse	4/1175	12/28804	0.00104832	0.00298311	0.00135517	Amph/Dnm1/Sh3gl2/Pacsin1	4
769	F2_commons	GO:0044298	cell body membrane	7/1175	41/28804	0.00123095	0.0034518	0.00156808	Slc4a8/Kcnj6/Hpca/P2ry12/Atp2b2/Kcnc3/Slc6a3	7
770	F2_commons	GO:0005577	fibrinogen complex	3/1175	6/28804	0.00123431	0.0034518	0.00156808	Fga/Fgg/Fn1	3
771	F2_commons	GO:0035749	myelin sheath adaxonal region	3/1175	6/28804	0.00123431	0.0034518	0.00156808	Cnp/Anxa2/Mag	3
772	F2_commons	GO:0045252	oxoglutarate dehydrogenase complex	3/1175	6/28804	0.00123431	0.0034518	0.00156808	Ogdh/Dld/Dlst	3
773	F2_commons	GO:0099012	neuronal dense core vesicle membrane	3/1175	6/28804	0.00123431	0.0034518	0.00156808	Kif1a/Slc18a2/Syt5	3
774	F2_commons	GO:0120114	Sm-like protein family complex	10/1175	78/28804	0.0012455	0.00347114	0.00157687	Eftud2/Arfgef1/Gemin5/Snu13/Nolc1/Prpf40a/Prpf8/Snrpd1/Ddx39b/Snrnp70	10
775	F2_commons	GO:0016607	nuclear speck	27/1175	350/28804	0.00125434	0.00348381	0.00158263	Eftud2/Prkaa2/Basp1/Cpsf6/Dgkz/Dnajc11/Hspa1b/Hp1bp3/Hnrnpu/Mapt/Pnn/Lmna/Prpf40a/Dhx15/Son/Rp9/Rbm25/Rbm39/Srrm2/Srsf1/Srsf6/Ddx39b/U2af2/Srpk2/Thrap3/Snrnp70/Atp6v0a1	27
776	F2_commons	GO:0016363	nuclear matrix	12/1175	106/28804	0.00129532	0.00358535	0.00162875	Anxa2/Basp1/Clic4/Hnrnpu/Hnrnpa2b1/Lmnb1/Lmna/Prpf40a/Phb2/Psma6/Ruvbl1/Ddx39b	12
777	F2_commons	GO:0005758	mitochondrial intermembrane space	11/1175	92/28804	0.0013001	0.00358633	0.0016292	Agk/Alpl/Aifm1/Capn2/Cycs/Opa1/Immt/Ndufa8/Ndufs1/Pdia3/Sod1	11
778	F2_commons	GO:0031526	brush border membrane	10/1175	79/28804	0.00137482	0.00377959	0.00171699	Anpep/Ace/Abcg2/Slc7a11/Folr1/Gna13/Hsp90ab1/Slc27a4/Slc9a3r1/Prkcb	10
779	F2_commons	GO:0030532	small nuclear ribonucleoprotein complex	9/1175	66/28804	0.00138731	0.00380103	0.00172673	Eftud2/Arfgef1/Snu13/Nolc1/Prpf40a/Prpf8/Snrpd1/Ddx39b/Snrnp70	9
780	F2_commons	GO:0005916	fascia adherens	4/1175	13/28804	0.00146554	0.00396184	0.00179978	Actn1/Ctnnb1/Gja1/Vcl	4
781	F2_commons	GO:0032591	dendritic spine membrane	4/1175	13/28804	0.00146554	0.00396184	0.00179978	Akap5/Dagla/Gria1/Atp2b2	4
782	F2_commons	GO:0044322	endoplasmic reticulum quality control compartment	4/1175	13/28804	0.00146554	0.00396184	0.00179978	Calr/Derl1/Syvn1/Sec61b	4
783	F2_commons	GO:0044327	dendritic spine head	4/1175	13/28804	0.00146554	0.00396184	0.00179978	Dnm3/Hpca/Fus/Atp1a3	4
784	F2_commons	GO:0035145	exon-exon junction complex	5/1175	22/28804	0.0016508	0.00444784	0.00202056	Eif4a3/Pnn/Srsf1/Alyref/Thrap3	5
785	F2_commons	GO:0005684	U2-type spliceosomal complex	11/1175	95/28804	0.00169118	0.00454154	0.00206313	Eftud2/Crnkl1/Eif4a3/Snu13/Prpf40a/Prpf8/Dhx15/Srrm2/Snrpd1/U2af2/Snrnp70	11
786	F2_commons	GO:0098636	protein complex involved in cell adhesion	8/1175	56/28804	0.00186724	0.00498152	0.002263	Itgam/Itgb2/Itgb5/Jam3/Plp1/Nrxn1/Tnr/Vtn	8
787	F2_commons	GO:0062023	collagen-containing extracellular matrix	29/1175	396/28804	0.0018673	0.00498152	0.002263	Rpsa/Alb/Anxa11/Anxa2/Anxa3/Anxa5/Anxa6/Anxa7/Serpinc1/Bcan/Calr/Cst3/Adam10/Entpd2/Fga/Fgg/Fn1/Fam20b/Hapln1/Serpinb1a/Ncan/Plxdc2/Plxnb2/Lman1/Ptprz1/Serpinh1/Sparcl1/Tnr/Vtn	29
788	F2_commons	GO:0008250	oligosaccharyltransferase complex	4/1175	14/28804	0.00198586	0.00524604	0.00238317	Dad1/Mlec/Ostc/Tusc3	4
789	F2_commons	GO:0090533	cation-transporting ATPase complex	4/1175	14/28804	0.00198586	0.00524604	0.00238317	Atp1a2/Atp1a3/Atp1a4/Atp1b3	4
790	F2_commons	GO:0098690	glycinergic synapse	4/1175	14/28804	0.00198586	0.00524604	0.00238317	Gphn/Iqsec3/Arhgef9/Slc6a5	4
791	F2_commons	GO:0005912	adherens junction	14/1175	142/28804	0.00205206	0.00540332	0.00245462	Add1/Ctnnb1/Ctnnd1/Ctnnd2/Ezr/Flot1/Msn/Myh9/Ddx6/Lin7a/Ndrg1/Ppp1ca/Tln1/Vcl	14
792	F2_commons	GO:0001651	dense fibrillar component	3/1175	7/28804	0.00209452	0.00542703	0.00246539	Snu13/Ncl/Fbl	3
793	F2_commons	GO:0005602	complement component C1 complex	3/1175	7/28804	0.00209452	0.00542703	0.00246539	C1qa/C1qb/C1qc	3
794	F2_commons	GO:0016461	unconventional myosin complex	3/1175	7/28804	0.00209452	0.00542703	0.00246539	Dynll2/Myl6/Myo5a	3
795	F2_commons	GO:0031428	box C/D RNP complex	3/1175	7/28804	0.00209452	0.00542703	0.00246539	Snu13/Nolc1/Fbl	3
796	F2_commons	GO:0034363	intermediate-density lipoprotein particle	3/1175	7/28804	0.00209452	0.00542703	0.00246539	App/Apoa1/Apoe	3
797	F2_commons	GO:0030660	Golgi-associated vesicle membrane	7/1175	45/28804	0.00215728	0.00557184	0.00253117	Ap1b1/Cspg5/Clta/Cltb/Kdelr1/Itm2b/Pi4ka	7
798	F2_commons	GO:0071013	catalytic step 2 spliceosome	11/1175	98/28804	0.00217335	0.00559551	0.00254193	Eftud2/Crnkl1/Eif4a3/Hnrnpu/Hnrnpa2b1/Pnn/Prpf8/Srrm2/Srsf1/Snrpd1/Alyref	11
799	F2_commons	GO:0031083	BLOC-1 complex	4/1175	15/28804	0.00262116	0.00672709	0.00305598	Pi4k2a/Snap25/Snap47/Washc4	4
800	F2_commons	GO:0009295	nucleoid	7/1175	48/28804	0.00314916	0.00803136	0.00364849	Slc25a5/Dhx30/Lrrc59/Hspa9/Tfam/Hadha/Hadhb	7
801	F2_commons	GO:0042645	mitochondrial nucleoid	7/1175	48/28804	0.00314916	0.00803136	0.00364849	Slc25a5/Dhx30/Lrrc59/Hspa9/Tfam/Hadha/Hadhb	7
802	F2_commons	GO:0031312	extrinsic component of organelle membrane	8/1175	61/28804	0.00323769	0.00815975	0.00370681	Amph/Opa1/Kif1a/Bin1/Nucb1/Psd/Phb/Vac14	8
803	F2_commons	GO:0032541	cortical endoplasmic reticulum	3/1175	8/28804	0.00324982	0.00815975	0.00370681	Emd/C2cd2l/Stim1	3
804	F2_commons	GO:0033010	paranodal junction	3/1175	8/28804	0.00324982	0.00815975	0.00370681	Ank2/Jam3/Nfasc	3
805	F2_commons	GO:0036513	Derlin-1 retrotranslocation complex	3/1175	8/28804	0.00324982	0.00815975	0.00370681	Derl1/Syvn1/Vcp	3
806	F2_commons	GO:0042587	glycogen granule	3/1175	8/28804	0.00324982	0.00815975	0.00370681	Fasn/Ppp1ca/Ppp1cb	3
807	F2_commons	GO:0005776	autophagosome	10/1175	89/28804	0.0033698	0.00834623	0.00379152	Fth1/Ftl1/Hap1/Gaa/Lamp2/Map1lc3b/Rab23/Tecpr1/Vmp1/Wipi2	10
808	F2_commons	GO:0030662	coated vesicle membrane	10/1175	89/28804	0.0033698	0.00834623	0.00379152	Ap1b1/Clta/Cltb/Kdelr1/Gad1/Gad2/Pdcd6/Sec23a/Syp/Vti1b	10
809	F2_commons	GO:0005852	eukaryotic translation initiation factor 3 complex	4/1175	16/28804	0.00338298	0.00834623	0.00379152	Eif3a/Eif3f/Eif3h/Eif3i	4
810	F2_commons	GO:0098533	ATPase dependent transmembrane transport complex	4/1175	16/28804	0.00338298	0.00834623	0.00379152	Atp1a2/Atp1a3/Atp1a4/Atp1b3	4
811	F2_commons	GO:0098992	neuronal dense core vesicle	4/1175	16/28804	0.00338298	0.00834623	0.00379152	Kif1a/Slc18a2/Syt5/Stxbp5l	4
812	F2_commons	GO:0098802	plasma membrane signaling receptor complex	17/1175	199/28804	0.00338583	0.00834623	0.00379152	Dlg4/Flna/Gabbr2/Gria1/Gria3/Ighm/Itgam/Itgb2/Itgb5/Grm1/Plp1/Nrn1/Olfm1/Cnih3/Ptk2b/Cacng3/Cacng8	17
813	F2_commons	GO:0032838	plasma membrane bounded cell projection cytoplasm	16/1175	184/28804	0.00369338	0.00907676	0.00412339	Bbs1/Camk2a/Prkar2a/Ccsap/Cep162/Dlg4/Map2k4/Hnrnpa2b1/Mapt/Map1lc3b/Mapk1/Mapk8/Hpca/Bsn/Sod1/Tubb4a	16
814	F2_commons	GO:0016529	sarcoplasmic reticulum	9/1175	76/28804	0.00372045	0.00911567	0.00414107	Calr/Hsp90b1/Itpr1/Itpr3/Nos1/Reep5/Ryr2/Stim1/Cacna2d1	9
815	F2_commons	GO:0032809	neuronal cell body membrane	6/1175	38/28804	0.0041025	0.0100215	0.00455256	Slc4a8/Kcnj6/Hpca/Atp2b2/Kcnc3/Slc6a3	6
816	F2_commons	GO:0002116	semaphorin receptor complex	3/1175	9/28804	0.00472751	0.0112434	0.00510767	Plxna4/Plxnb1/Plxnb2	3
817	F2_commons	GO:0008290	F-actin capping protein complex	3/1175	9/28804	0.00472751	0.0112434	0.00510767	Add1/Capza2/Capzb	3
818	F2_commons	GO:0008541	proteasome regulatory particle, lid subcomplex	3/1175	9/28804	0.00472751	0.0112434	0.00510767	Psmd11/Psmd13/Psmd14	3
819	F2_commons	GO:0033179	proton-transporting V-type ATPase, V0 domain	3/1175	9/28804	0.00472751	0.0112434	0.00510767	Atp6v0a1/Atp6v0a2/Atp6v0c	3
820	F2_commons	GO:0034366	spherical high-density lipoprotein particle	3/1175	9/28804	0.00472751	0.0112434	0.00510767	Apoa1/Clu/Hp	3
821	F2_commons	GO:0035748	myelin sheath abaxonal region	3/1175	9/28804	0.00472751	0.0112434	0.00510767	Cnp/Exoc4/Llgl1	3
822	F2_commons	GO:0044300	cerebellar mossy fiber	3/1175	9/28804	0.00472751	0.0112434	0.00510767	Dlg4/Bin1/Slc17a7	3
823	F2_commons	GO:0060198	clathrin-sculpted vesicle	3/1175	9/28804	0.00472751	0.0112434	0.00510767	Gad1/Gad2/Syp	3
824	F2_commons	GO:0098835	presynaptic endocytic zone membrane	3/1175	9/28804	0.00472751	0.0112434	0.00510767	Clta/Cltb/Dnm1	3
825	F2_commons	GO:0005782	peroxisomal matrix	5/1175	28/28804	0.00503207	0.011898	0.00540502	Hspd1/Abcd3/Prdx1/Prdx5/Hsd17b4	5
826	F2_commons	GO:0031907	microbody lumen	5/1175	28/28804	0.00503207	0.011898	0.00540502	Hspd1/Abcd3/Prdx1/Prdx5/Hsd17b4	5
827	F2_commons	GO:0032580	Golgi cisterna membrane	4/1175	18/28804	0.00533027	0.0125664	0.00570867	Bcap31/Atp2c1/Nucb1/Rab21	4
828	F2_commons	GO:0016328	lateral plasma membrane	8/1175	67/28804	0.00579169	0.0136147	0.00618487	Ctnnb1/Coro1c/Gja1/Slc16a1/Mark2/Ppp2r1a/Slc6a9/Slc12a2	8
829	F2_commons	GO:0030137	COPI-coated vesicle	5/1175	29/28804	0.00587955	0.0137813	0.00626055	Kdelr1/Gnas/Pacsin1/Tmed2/Bnip1	5
830	F2_commons	GO:0030117	membrane coat	10/1175	97/28804	0.00623338	0.0145266	0.00659916	Ap1b1/Aak1/Igf2r/Clta/Cltb/Dnm1/Eps15l1/Pdcd6/Sec23a/Vps16	10
831	F2_commons	GO:0048475	coated membrane	10/1175	97/28804	0.00623338	0.0145266	0.00659916	Ap1b1/Aak1/Igf2r/Clta/Cltb/Dnm1/Eps15l1/Pdcd6/Sec23a/Vps16	10
832	F2_commons	GO:0033180	proton-transporting V-type ATPase, V1 domain	3/1175	10/28804	0.00655008	0.0150485	0.00683622	Atp6v1g1/Atp6v1h/Atp6ap1	3
833	F2_commons	GO:0044224	juxtaparanode region of axon	3/1175	10/28804	0.00655008	0.0150485	0.00683622	Epb41l3/Cntnap2/Dlg4	3
834	F2_commons	GO:0045240	dihydrolipoyl dehydrogenase complex	3/1175	10/28804	0.00655008	0.0150485	0.00683622	Ogdh/Dld/Dlst	3
835	F2_commons	GO:0097197	tetraspanin-enriched microdomain	3/1175	10/28804	0.00655008	0.0150485	0.00683622	Cd81/Samhd1/Adam10	3
836	F2_commons	GO:0099025	anchored component of postsynaptic membrane	3/1175	10/28804	0.00655008	0.0150485	0.00683622	Dlg4/Marcks/Cacna2d1	3
837	F2_commons	GO:0005819	spindle	25/1175	360/28804	0.00717527	0.0164383	0.00746757	Rps3/Slc25a5/Arl8a/Arl8b/Atat1/App/Anxa11/Git1/Calm2/Ccsap/Cenpv/Emd/Hspa2/Hnrnpu/Klhl22/Kif2a/Myh9/Nudcd2/Tubb1/Tubb2a/Tubb4a/Tubb4b/Tubb5/Tppp/Vps4a	25
838	F2_commons	GO:0031514	motile cilium	20/1175	269/28804	0.00748186	0.0170924	0.00776471	Hspd1/Ak1/Ace/Pfkm/Bbs1/Dld/Capzb/Aldoa/Ran/Kif2a/Ldha/Tomm20/Marcks/Slc9a3r1/Pgam1/Atp2b4/Ddx6/Rap1a/Atp1a4/Atp1b3	20
839	F2_commons	GO:0071007	U2-type catalytic step 2 spliceosome	5/1175	31/28804	0.00786661	0.0179204	0.00814086	Eftud2/Crnkl1/Prpf8/Srrm2/Snrpd1	5
840	F2_commons	GO:0031082	BLOC complex	4/1175	20/28804	0.00791059	0.0179204	0.00814086	Pi4k2a/Snap25/Snap47/Washc4	4
841	F2_commons	GO:0043218	compact myelin	4/1175	20/28804	0.00791059	0.0179204	0.00814086	Anxa2/Jam3/Mag/Pllp	4
842	F2_commons	GO:0008287	protein serine/threonine phosphatase complex	7/1175	57/28804	0.00824736	0.0185795	0.00844028	Akap5/Itpr1/Ppp2r5e/Ppp2r1a/Ppp2cb/Ppp1ca/Ppp1cb	7
843	F2_commons	GO:0097525	spliceosomal snRNP complex	7/1175	57/28804	0.00824736	0.0185795	0.00844028	Eftud2/Snu13/Prpf40a/Prpf8/Snrpd1/Ddx39b/Snrnp70	7
844	F2_commons	GO:0043296	apical junction complex	14/1175	167/28804	0.0086818	0.019463	0.00884165	Cbr1/Ctnnb1/Ctnnd1/Cldn11/Cntnap1/Jam3/Nfasc/Lin7a/Rapgef2/Rap2b/Arhgef2/Rhoa/Vasp/Vapa	14
845	F2_commons	GO:0001520	outer dense fiber	3/1175	11/28804	0.00873555	0.019463	0.00884165	Ak1/Marcks/Ddx6	3
846	F2_commons	GO:0032593	insulin-responsive compartment	3/1175	11/28804	0.00873555	0.019463	0.00884165	Lrp1/Rab10/Myo5a	3
847	F2_commons	GO:0099569	presynaptic cytoskeleton	3/1175	11/28804	0.00873555	0.019463	0.00884165	Septin3/Bsn/Pclo	3
848	F2_commons	GO:1903293	phosphatase complex	7/1175	58/28804	0.00905739	0.0201248	0.00914229	Akap5/Itpr1/Ppp2r5e/Ppp2r1a/Ppp2cb/Ppp1ca/Ppp1cb	7
849	F2_commons	GO:0005640	nuclear outer membrane	4/1175	21/28804	0.00946142	0.0209651	0.009524	Eno1/Emd/Itpr3/Nucb2	4
850	F2_commons	GO:0070160	tight junction	13/1175	152/28804	0.0095514	0.0211068	0.00958838	Ctnnb1/Ctnnd1/Cldn11/Cntnap1/Gja1/Jam3/Nfasc/Lin7a/Rapgef2/Rap2b/Arhgef2/Vasp/Vapa	13
851	F2_commons	GO:0098945	intrinsic component of presynaptic active zone membrane	5/1175	33/28804	0.0102772	0.0226489	0.0102889	Nrxn1/Gpm6a/Atp2b2/Atp2b4/Cacna2d1	5
852	F2_commons	GO:0005778	peroxisomal membrane	6/1175	46/28804	0.0105733	0.0231754	0.0105281	Abcd3/Cav1/Dhrs4/Acsl1/Mgst1/Rab8b	6
853	F2_commons	GO:0031903	microbody membrane	6/1175	46/28804	0.0105733	0.0231754	0.0105281	Abcd3/Cav1/Dhrs4/Acsl1/Mgst1/Rab8b	6
854	F2_commons	GO:0033177	proton-transporting two-sector ATPase complex, proton-transporting domain	4/1175	22/28804	0.0111971	0.0244337	0.0110998	Atp5pb/Atp6v0a1/Atp6v0a2/Atp6v0c	4
855	F2_commons	GO:0005883	neurofilament	3/1175	12/28804	0.011298	0.0244337	0.0110998	Ina/Cldn11/Nefh	3
856	F2_commons	GO:0031166	integral component of vacuolar membrane	3/1175	12/28804	0.011298	0.0244337	0.0110998	Tmem175/Lamp2/Npc1	3
857	F2_commons	GO:0031310	intrinsic component of vacuolar membrane	3/1175	12/28804	0.011298	0.0244337	0.0110998	Tmem175/Lamp2/Npc1	3
858	F2_commons	GO:0044294	dendritic growth cone	3/1175	12/28804	0.011298	0.0244337	0.0110998	Hsp90aa1/Hsp90ab1/L1cam	3
859	F2_commons	GO:0031901	early endosome membrane	10/1175	106/28804	0.011403	0.0245954	0.0111732	Dagla/Epha4/Gria1/Clcn3/Llgl1/Pi4k2a/Rab21/Vps16/Vti1b/Washc4	10
860	F2_commons	GO:0034358	plasma lipoprotein particle	6/1175	47/28804	0.0117128	0.0251299	0.011416	App/Apoa1/Apoe/Clu/Hp/Pcyox1	6
861	F2_commons	GO:1990777	lipoprotein particle	6/1175	47/28804	0.0117128	0.0251299	0.011416	App/Apoa1/Apoe/Clu/Hp/Pcyox1	6
862	F2_commons	GO:0005882	intermediate filament	12/1175	140/28804	0.0122691	0.0262539	0.0119266	Ina/Cldn11/Gja1/Gfap/Lmnb1/Nefh/Nme1/Nme2/Plec/Lmna/Myo5a/Vim	12
863	F2_commons	GO:0034707	chloride channel complex	6/1175	48/28804	0.0129362	0.0276086	0.012542	Clcc1/Clic4/Clic6/Gabrb2/Gabrb3/Ostm1	6
864	F2_commons	GO:0033017	sarcoplasmic reticulum membrane	4/1175	23/28804	0.0131251	0.0279382	0.0126918	Nos1/Reep5/Ryr2/Stim1	4
865	F2_commons	GO:0030118	clathrin coat	6/1175	49/28804	0.0142463	0.0298576	0.0135637	Ap1b1/Aak1/Igf2r/Clta/Cltb/Eps15l1	6
866	F2_commons	GO:0030665	clathrin-coated vesicle membrane	6/1175	49/28804	0.0142463	0.0298576	0.0135637	Ap1b1/Clta/Cltb/Gad1/Gad2/Syp	6
867	F2_commons	GO:0030877	beta-catenin destruction complex	3/1175	13/28804	0.0142477	0.0298576	0.0135637	Cacybp/Ctnnb1/Gsk3b	3
868	F2_commons	GO:0031074	nucleocytoplasmic transport complex	3/1175	13/28804	0.0142477	0.0298576	0.0135637	Xpo5/Ran/Kpnb1	3
869	F2_commons	GO:0098871	postsynaptic actin cytoskeleton	3/1175	13/28804	0.0142477	0.0298576	0.0135637	Dbn1/Myo5a/Myo6	3
870	F2_commons	GO:0099026	anchored component of presynaptic membrane	3/1175	13/28804	0.0142477	0.0298576	0.0135637	Marcks/Snap25/Cacna2d1	3
871	F2_commons	GO:0045111	intermediate filament cytoskeleton	14/1175	178/28804	0.014631	0.0305818	0.0138927	Adcy5/Ina/Cldn11/Gja1/Gfap/Lmnb1/Nefh/Nme1/Nme2/Plec/Lmna/Cct8/Myo5a/Vim	14
872	F2_commons	GO:0030057	desmosome	4/1175	24/28804	0.0152521	0.031362	0.0142471	Dsg4/Jam3/Pnn/Uba1	4
873	F2_commons	GO:0001401	SAM complex	2/1175	5/28804	0.0153136	0.031362	0.0142471	Dnajc11/Samm50	2
874	F2_commons	GO:0010009	cytoplasmic side of endosome membrane	2/1175	5/28804	0.0153136	0.031362	0.0142471	Cdip1/Rab21	2
875	F2_commons	GO:0031501	mannosyltransferase complex	2/1175	5/28804	0.0153136	0.031362	0.0142471	Dpm1/Dpm3	2
876	F2_commons	GO:0044316	cone cell pedicle	2/1175	5/28804	0.0153136	0.031362	0.0142471	Pclo/Slc32a1	2
877	F2_commons	GO:0072379	ER membrane insertion complex	2/1175	5/28804	0.0153136	0.031362	0.0142471	Get4/Bag6	2
878	F2_commons	GO:0097255	R2TP complex	2/1175	5/28804	0.0153136	0.031362	0.0142471	Ruvbl1/Ruvbl2	2
879	F2_commons	GO:0098843	postsynaptic endocytic zone	2/1175	5/28804	0.0153136	0.031362	0.0142471	Clta/Cltb	2
880	F2_commons	GO:0046658	anchored component of plasma membrane	8/1175	81/28804	0.0174087	0.0354028	0.0160828	Cp/Dlg4/Folr1/Gphn/Marcks/Nrn1/Snap25/Cacna2d1	8
881	F2_commons	GO:0031306	intrinsic component of mitochondrial outer membrane	4/1175	25/28804	0.017584	0.0354028	0.0160828	Cpt1a/Tomm20/Mfn2/Synj2bp	4
882	F2_commons	GO:0045334	clathrin-coated endocytic vesicle	4/1175	25/28804	0.017584	0.0354028	0.0160828	Cpne6/Lmbrd1/Rab35/Myo6	4
883	F2_commons	GO:0005652	nuclear lamina	3/1175	14/28804	0.0175918	0.0354028	0.0160828	Emd/Lmnb1/Lmna	3
884	F2_commons	GO:0005742	mitochondrial outer membrane translocase complex	3/1175	14/28804	0.0175918	0.0354028	0.0160828	Dnajc11/Tomm20/Samm50	3
885	F2_commons	GO:0034362	low-density lipoprotein particle	3/1175	14/28804	0.0175918	0.0354028	0.0160828	App/Apoa1/Apoe	3
886	F2_commons	GO:0045171	intercellular bridge	9/1175	97/28804	0.0175923	0.0354028	0.0160828	Dnajc8/Klhl22/Nudcd2/Rab35/Tubb1/Tubb2a/Tubb4a/Tubb4b/Tubb5	9
887	F2_commons	GO:0034704	calcium channel complex	7/1175	66/28804	0.0177591	0.0356501	0.0161951	Mcu/Calm2/Hspa2/Ryr2/Cacng8/Cacna2d1/Cacna2d2	7
888	F2_commons	GO:0015030	Cajal body	5/1175	38/28804	0.0184009	0.0366662	0.0166567	Eftud2/Hnrnpa2b1/Nolc1/Fbl/Srrm2	5
889	F2_commons	GO:0034364	high-density lipoprotein particle	5/1175	38/28804	0.0184009	0.0366662	0.0166567	App/Apoa1/Apoe/Clu/Hp	5
890	F2_commons	GO:0051233	spindle midzone	5/1175	38/28804	0.0184009	0.0366662	0.0166567	Arl8a/Arl8b/App/Cenpv/Hnrnpu	5
891	F2_commons	GO:0030130	clathrin coat of trans-Golgi network vesicle	3/1175	15/28804	0.0213345	0.0418941	0.0190317	Ap1b1/Clta/Cltb	3
892	F2_commons	GO:0042581	specific granule	3/1175	15/28804	0.0213345	0.0418941	0.0190317	Anxa11/Anxa3/Clcn3	3
893	F2_commons	GO:0043220	Schmidt-Lanterman incisure	3/1175	15/28804	0.0213345	0.0418941	0.0190317	Anxa2/Jam3/Mag	3
894	F2_commons	GO:0071004	U2-type prespliceosome	3/1175	15/28804	0.0213345	0.0418941	0.0190317	Prpf40a/U2af2/Snrnp70	3
895	F2_commons	GO:0071010	prespliceosome	3/1175	15/28804	0.0213345	0.0418941	0.0190317	Prpf40a/U2af2/Snrnp70	3
896	F2_commons	GO:0098799	outer mitochondrial membrane protein complex	3/1175	15/28804	0.0213345	0.0418941	0.0190317	Dnajc11/Tomm20/Samm50	3
897	F2_commons	GO:0097225	sperm midpiece	6/1175	54/28804	0.0221933	0.0431631	0.0196081	Hspd1/Ace/Tomm20/Slc9a3r1/Rap1a/Atp1a4	6
898	F2_commons	GO:0000839	Hrd1p ubiquitin ligase ERAD-L complex	2/1175	6/28804	0.0223533	0.0431631	0.0196081	Derl1/Syvn1	2
899	F2_commons	GO:0005638	lamin filament	2/1175	6/28804	0.0223533	0.0431631	0.0196081	Lmnb1/Lmna	2
900	F2_commons	GO:0005850	eukaryotic translation initiation factor 2 complex	2/1175	6/28804	0.0223533	0.0431631	0.0196081	Eif2s2/Eif2s3x	2
901	F2_commons	GO:0008091	spectrin	2/1175	6/28804	0.0223533	0.0431631	0.0196081	Prkcb/Sptbn1	2
902	F2_commons	GO:0032059	bleb	2/1175	6/28804	0.0223533	0.0431631	0.0196081	Marcks/Tpm1	2
903	F2_commons	GO:0070937	CRD-mediated mRNA stability complex	2/1175	6/28804	0.0223533	0.0431631	0.0196081	Hnrnpu/Igf2bp1	2
904	F2_commons	GO:0030670	phagocytic vesicle membrane	4/1175	27/28804	0.0228828	0.0440806	0.0200249	Anxa3/Lamp2/Sec61a1/Rab31	4
905	F2_commons	GO:0000932	P-body	8/1175	86/28804	0.0240934	0.0463028	0.0210344	Psmc3/Psmc2/Caprin1/Eif4e/Igf2bp1/Ddx6/Psma6/Ago4	8
906	F2_commons	GO:0098981	cholinergic synapse	3/1175	16/28804	0.0254772	0.0488463	0.0221899	Dlgap3/Chrm1/Slc10a4	3
907	F2_commons	GO:0070971	endoplasmic reticulum exit site	4/1175	28/28804	0.0258579	0.049343	0.0224155	Plpp3/Pdcd6/Sec23a/Tmed5	4
908	F2_commons	GO:0099059	integral component of presynaptic active zone membrane	4/1175	28/28804	0.0258579	0.049343	0.0224155	Nrxn1/Gpm6a/Atp2b2/Atp2b4	4

## Sheet: Mouse_BDEVs_GO_F1- F1+
	Cluster	ID	Description	GeneRatio	BgRatio	pvalue	p.adjust	qvalue	geneID	Count
1	F1-_abundant	GO:0042382	paraspeckles	1999-03-01	9/28804	3.25896e-06	0.000850589	0.000590043	Nudt21/Cpsf6/Pspc1	3
2	F1-_abundant	GO:0098798	mitochondrial protein-containing complex	1999-08-01	291/28804	7.61827e-06	0.000898922	0.000623572	Uqcr10/Mtx1/Chchd3/Apoo/Ndufa11/Ndufv2/Ndufs5/Pdhx	8
3	F1-_abundant	GO:0098800	inner mitochondrial membrane protein complex	1999-06-01	143/28804	1.03324e-05	0.000898922	0.000623572	Uqcr10/Chchd3/Apoo/Ndufa11/Ndufv2/Ndufs5	6
4	F1-_abundant	GO:0016607	nuclear speck	1999-08-01	350/28804	2.87409e-05	0.00187534	0.0013009	Prkaa2/Bclaf1/Cpsf6/Son/Rbm39/Srsf3/U2af1/Ylpm1	8
5	F1-_abundant	GO:1990204	oxidoreductase complex	1999-05-01	121/28804	6.28198e-05	0.00327919	0.00227474	Uqcr10/Ndufa11/Ndufv2/Ndufs5/Pdhx	5
6	F1-_abundant	GO:0005577	fibrinogen complex	1999-02-01	6/28804	0.000173844	0.0075622	0.00524581	Fga/Thbs1	2
7	F1-_abundant	GO:0005746	mitochondrial respirasome	1999-04-01	85/28804	0.000214743	0.00766155	0.00531473	Uqcr10/Ndufa11/Ndufv2/Ndufs5	4
8	F1-_abundant	GO:0098803	respiratory chain complex	1999-04-01	87/28804	0.000234837	0.00766155	0.00531473	Uqcr10/Ndufa11/Ndufv2/Ndufs5	4
9	F1-_abundant	GO:0070469	respirasome	1999-04-01	95/28804	0.000328896	0.009538	0.0066164	Uqcr10/Ndufa11/Ndufv2/Ndufs5	4
10	F1-_abundant	GO:0061617	MICOS complex	1999-02-01	9/28804	0.000414424	0.0108165	0.00750326	Chchd3/Apoo	2
11	F1-_abundant	GO:0005741	mitochondrial outer membrane	1999-05-01	188/28804	0.000489082	0.0116046	0.00804995	Arg1/Mtx1/Mtch1/Fis1/Tomm34	5
12	F1-_abundant	GO:0005747	mitochondrial respiratory chain complex I	1999-03-01	50/28804	0.000686515	0.0127986	0.00887824	Ndufa11/Ndufv2/Ndufs5	3
13	F1-_abundant	GO:0030964	NADH dehydrogenase complex	1999-03-01	50/28804	0.000686515	0.0127986	0.00887824	Ndufa11/Ndufv2/Ndufs5	3
14	F1-_abundant	GO:0045271	respiratory chain complex I	1999-03-01	50/28804	0.000686515	0.0127986	0.00887824	Ndufa11/Ndufv2/Ndufs5	3
15	F1-_abundant	GO:0019867	outer membrane	1999-05-01	209/28804	0.000789035	0.0128711	0.00892855	Arg1/Mtx1/Mtch1/Fis1/Tomm34	5
16	F1-_abundant	GO:0031968	organelle outer membrane	1999-05-01	209/28804	0.000789035	0.0128711	0.00892855	Arg1/Mtx1/Mtch1/Fis1/Tomm34	5
17	F1-_abundant	GO:0036464	cytoplasmic ribonucleoprotein granule	1999-05-01	235/28804	0.00132935	0.0204095	0.0141578	Prkaa2/Caprin1/Fxr2/Kif3c/Dcp1a	5
18	F1-_abundant	GO:0005847	mRNA cleavage and polyadenylation specificity factor complex	1999-02-01	18/28804	0.00172613	0.0250289	0.0173622	Nudt21/Cpsf6	2
19	F1-_abundant	GO:0035770	ribonucleoprotein granule	1999-05-01	253/28804	0.00183748	0.0252411	0.0175095	Prkaa2/Caprin1/Fxr2/Kif3c/Dcp1a	5
20	F1-_abundant	GO:0031091	platelet alpha granule	1999-02-01	21/28804	0.00235334	0.0307111	0.021304	Fga/Thbs1	2
21	F1-_abundant	GO:0005849	mRNA cleavage factor complex	1999-02-01	22/28804	0.00258289	0.0321017	0.0222686	Nudt21/Cpsf6	2
22	F1-_abundant	GO:0032592	integral component of mitochondrial membrane	1999-03-01	81/28804	0.00276723	0.0328294	0.0227734	Chchd3/Apoo/Fis1	3
23	F1-_abundant	GO:0098573	intrinsic component of mitochondrial membrane	1999-03-01	83/28804	0.00296531	0.0336498	0.0233425	Chchd3/Apoo/Fis1	3
24	F1-_abundant	GO:0000228	nuclear chromosome	1999-05-01	288/28804	0.00321292	0.0349405	0.0242378	Anp32e/Cpsf6/Kifap3/Pcna/Rcc1	5
25	F1+_abundant	GO:0140534	endoplasmic reticulum protein-containing complex	24/466	131/28804	1.29702e-18	6.22198e-16	3.99565e-16	Arxes2/Derl1/Stt3b/Syvn1/Emc10/Emc3/Emc6/Emc7/Emc8/Prkcsh/Gpaa1/Pigs/Pigt/Pigk/Mmgt1/Ostc/Pdia6/Sel1l/Sec61a2/Spcs1/Spcs2/Sec63/Tmem258/Tusc3	24
26	F1+_abundant	GO:0031301	integral component of organelle membrane	37/466	378/28804	2.32163e-18	6.22198e-16	3.99565e-16	Dhcr7/Zmpste24/Tmco1/Atp2c1/Cnr1/Derl1/Dpm3/Emc10/Emc3/Emc6/Emc7/Emc8/Gpaa1/Pigs/Pigt/Pigk/Clcn3/Itpr3/Ktn1/Lamp2/Mmgt1/Chchd6/Tomm20/Preb/Mal2/Rer1/Ptprs/Spcs1/Slc22a17/Qsox2/Sv2c/Synj2bp/Stx16/Sec62/Tmem33/Hacd2/Vamp1	37
27	F1+_abundant	GO:0031300	intrinsic component of organelle membrane	38/466	408/28804	4.30572e-18	7.69288e-16	4.94024e-16	Dhcr7/Zmpste24/Tmco1/Atp2c1/Cnr1/Derl1/Dpm3/Emc10/Emc3/Emc6/Emc7/Emc8/Gpaa1/Pigs/Pigt/Pigk/Clcn3/Itpr3/Ktn1/Lamp2/Mmgt1/Chchd6/Tomm20/Preb/Mal2/Rer1/Rab3b/Ptprs/Spcs1/Slc22a17/Qsox2/Sv2c/Synj2bp/Stx16/Sec62/Tmem33/Hacd2/Vamp1	38
28	F1+_abundant	GO:0097060	synaptic membrane	39/466	469/28804	7.46415e-17	1.0002e-14	6.4231e-15	Anxa1/Kcnma1/Cnr1/Cntnap2/Dagla/Adam10/Adam22/Dlg4/Dnaja3/Entpd1/Slc4a8/Epha4/Kcnj6/Gabbr2/Gphn/Gria3/Grin1/Grin2b/Clcn3/Grm5/Nectin1/L1cam/Nrxn3/Nbea/Nlgn2/Ncstn/Pip5k1c/Atp2b4/Kcna2/Kcnb1/Cnih2/Cnih3/Rph3a/Ptprs/Slc6a3/Strn/Synj2bp/Snph/Slc30a1	39
29	F1+_abundant	GO:0098984	neuron to neuron synapse	36/466	437/28804	1.6178e-15	1.73428e-13	1.11373e-13	Rpl5/Cnn3/Ctnnd2/Cntnap2/Dgkz/Dagla/Adam10/Adam22/Dlg4/Entpd1/Slc4a8/Epha4/Eif4g2/Gphn/Gria3/Grin1/Grin2b/Rheb/Gng3/Il1r1/Prnp/Grm5/Nectin1/Pip5k1c/Cnih2/Mal2/Dnajc6/Ptprs/Arhgef9/Sipa1l1/Strn/Synj2bp/Snap47/Lyn/Myo6/Slc30a1	36
30	F1+_abundant	GO:0032279	asymmetric synapse	34/466	406/28804	6.24893e-15	5.58238e-13	3.58491e-13	Rpl5/Cnn3/Ctnnd2/Cntnap2/Dgkz/Dagla/Adam10/Adam22/Dlg4/Entpd1/Slc4a8/Epha4/Eif4g2/Gphn/Gria3/Grin1/Grin2b/Rheb/Gng3/Il1r1/Prnp/Grm5/Pip5k1c/Cnih2/Dnajc6/Ptprs/Arhgef9/Sipa1l1/Strn/Synj2bp/Snap47/Lyn/Myo6/Slc30a1	34
31	F1+_abundant	GO:0030176	integral component of endoplasmic reticulum membrane	22/466	157/28804	1.25393e-14	9.60152e-13	6.16594e-13	Dhcr7/Zmpste24/Tmco1/Derl1/Dpm3/Emc10/Emc3/Emc6/Emc7/Emc8/Gpaa1/Pigs/Pigt/Pigk/Itpr3/Ktn1/Mmgt1/Preb/Spcs1/Sec62/Tmem33/Hacd2	22
32	F1+_abundant	GO:0031227	intrinsic component of endoplasmic reticulum membrane	22/466	165/28804	3.59347e-14	2.40763e-12	1.54614e-12	Dhcr7/Zmpste24/Tmco1/Derl1/Dpm3/Emc10/Emc3/Emc6/Emc7/Emc8/Gpaa1/Pigs/Pigt/Pigk/Itpr3/Ktn1/Mmgt1/Preb/Spcs1/Sec62/Tmem33/Hacd2	22
33	F1+_abundant	GO:0014069	postsynaptic density	32/466	398/28804	1.23079e-13	7.33004e-12	4.70723e-12	Rpl5/Cnn3/Ctnnd2/Dgkz/Dagla/Adam10/Adam22/Dlg4/Entpd1/Epha4/Eif4g2/Gphn/Gria3/Grin1/Grin2b/Rheb/Gng3/Il1r1/Prnp/Grm5/Pip5k1c/Cnih2/Dnajc6/Ptprs/Arhgef9/Sipa1l1/Strn/Synj2bp/Snap47/Lyn/Myo6/Slc30a1	32
34	F1+_abundant	GO:0099572	postsynaptic specialization	33/466	438/28804	3.11495e-13	1.66961e-11	1.0722e-11	Rpl5/Cnn3/Ctnnd2/Dgkz/Dagla/Adam10/Adam22/Dlg4/Entpd1/Epha4/Eif4g2/Gphn/Gria3/Grin1/Grin2b/Rheb/Gng3/Il1r1/Prnp/Grm5/Nlgn2/Pip5k1c/Cnih2/Dnajc6/Ptprs/Arhgef9/Sipa1l1/Strn/Synj2bp/Snap47/Lyn/Myo6/Slc30a1	33
35	F1+_abundant	GO:1990351	transporter complex	31/466	395/28804	5.69567e-13	2.77535e-11	1.78228e-11	Chp1/Kcnma1/Clic6/Cntnap2/Dlg4/Gria3/Grin1/Grin2b/Hspa2/Timm13/Ndufa10/Ndufa2/Ndufa6/Ndufa7/Ndufb10/Ndufb8/Ndufb9/Ndufc2/Ndufs8/Nrn1/Ostm1/Atp11c/Atp8a2/Kcna2/Kcnb1/Cnih2/Cnih3/Scn2b/Scn4b/Slc9a1/Cacna1b	31
36	F1+_abundant	GO:0099240	intrinsic component of synaptic membrane	23/466	247/28804	1.92175e-11	8.5838e-10	5.51238e-10	Kcnma1/Cnr1/Dagla/Adam22/Dlg4/Epha4/Kcnj6/Gabbr2/Gphn/Gria3/Grin1/Grin2b/Clcn3/Grm5/Nectin1/Nlgn2/Ncstn/Atp2b4/Kcna2/Cnih2/Ptprs/Slc6a3/Slc30a1	23
37	F1+_abundant	GO:0044309	neuron spine	21/466	205/28804	2.41028e-11	9.93775e-10	6.38186e-10	Arf4/Grk2/Cnn3/Prkaca/Cntnap2/Dagla/Dip2a/Adam10/Dlg4/Epha4/Gria3/Grin1/Grin2b/Igf2bp1/Grm5/Ophn1/Cnih2/Rph3a/Rgs10/Sipa1l1/Strn	21
38	F1+_abundant	GO:0043197	dendritic spine	20/466	200/28804	1.11673e-10	4.09317e-09	2.62857e-09	Arf4/Grk2/Cnn3/Prkaca/Dagla/Dip2a/Adam10/Dlg4/Epha4/Gria3/Grin1/Grin2b/Igf2bp1/Grm5/Ophn1/Cnih2/Rph3a/Rgs10/Sipa1l1/Strn	20
39	F1+_abundant	GO:1902495	transmembrane transporter complex	27/466	373/28804	1.15332e-10	4.09317e-09	2.62857e-09	Kcnma1/Clic6/Cntnap2/Dlg4/Gria3/Grin1/Grin2b/Hspa2/Ndufa10/Ndufa2/Ndufa6/Ndufa7/Ndufb10/Ndufb8/Ndufb9/Ndufc2/Ndufs8/Nrn1/Ostm1/Kcna2/Kcnb1/Cnih2/Cnih3/Scn2b/Scn4b/Slc9a1/Cacna1b	27
40	F1+_abundant	GO:0042734	presynaptic membrane	20/466	201/28804	1.22184e-10	4.09317e-09	2.62857e-09	Kcnma1/Cnr1/Cntnap2/Slc4a8/Epha4/Kcnj6/Gabbr2/Gria3/Grin1/Grin2b/Nectin1/L1cam/Nrxn3/Ncstn/Pip5k1c/Atp2b4/Kcna2/Ptprs/Slc6a3/Snph	20
41	F1+_abundant	GO:0099699	integral component of synaptic membrane	21/466	227/28804	1.64381e-10	5.05746e-09	3.24782e-09	Kcnma1/Cnr1/Dagla/Adam22/Epha4/Kcnj6/Gabbr2/Gria3/Grin1/Grin2b/Clcn3/Grm5/Nectin1/Nlgn2/Ncstn/Atp2b4/Kcna2/Cnih2/Ptprs/Slc6a3/Slc30a1	21
42	F1+_abundant	GO:0045211	postsynaptic membrane	25/466	326/28804	1.6984e-10	5.05746e-09	3.24782e-09	Kcnma1/Dagla/Adam10/Adam22/Dlg4/Dnaja3/Epha4/Gabbr2/Gphn/Gria3/Grin1/Grin2b/Clcn3/Grm5/Nbea/Nlgn2/Kcnb1/Cnih2/Cnih3/Rph3a/Ptprs/Slc6a3/Strn/Synj2bp/Slc30a1	25
43	F1+_abundant	GO:0044306	neuron projection terminus	20/466	215/28804	4.07476e-10	1.14951e-08	7.38197e-09	Actg1/Git1/Kcnma1/Dlg4/Slc4a8/Epha4/Gria3/Grin1/Grin2b/Clcn3/Hap1/Prnp/L1cam/Ophn1/Kcna2/Rgs10/Slc6a3/Slc4a10/Tpbg/Cacna1b	20
44	F1+_abundant	GO:0043679	axon terminus	19/466	194/28804	4.67251e-10	1.25223e-08	8.04163e-09	Actg1/Git1/Kcnma1/Slc4a8/Epha4/Gria3/Grin1/Grin2b/Clcn3/Hap1/Prnp/L1cam/Ophn1/Kcna2/Rgs10/Slc6a3/Slc4a10/Tpbg/Cacna1b	19
45	F1+_abundant	GO:0030133	transport vesicle	25/466	346/28804	5.91006e-10	1.50847e-08	9.68716e-09	Atg9a/Chp1/Atp2c1/Dpysl3/Adam10/Dlg4/Entpd1/Slc4a8/Grin1/Grin2b/Clcn3/Lgi3/Ncstn/Mal2/Yipf3/Rph3a/Rab12/Rab3b/Ptprs/Scamp2/Scamp4/Sv2c/Snap47/Stx16/Vamp1	25
46	F1+_abundant	GO:0150034	distal axon	26/466	379/28804	8.10192e-10	1.97392e-08	1.26762e-08	Actg1/Git1/Kcnma1/Cnr1/Dpysl3/Slc4a8/Epha4/Gria3/Grin1/Grin2b/Clcn3/Hap1/Lamp5/Prnp/Nectin1/L1cam/Ophn1/Kcna2/Rgs10/Brsk2/Slc6a3/Slc4a10/Trpv4/Tpbg/Twf2/Cacna1b	26
47	F1+_abundant	GO:0099056	integral component of presynaptic membrane	14/466	116/28804	6.24328e-09	1.45496e-07	9.34349e-08	Kcnma1/Cnr1/Epha4/Kcnj6/Gabbr2/Gria3/Grin1/Grin2b/Nectin1/Ncstn/Atp2b4/Kcna2/Ptprs/Slc6a3	14
48	F1+_abundant	GO:0072546	EMC complex	6/466	11/28804	7.49052e-09	1.67288e-07	1.0743e-07	Emc10/Emc3/Emc6/Emc7/Emc8/Mmgt1	6
49	F1+_abundant	GO:0070382	exocytic vesicle	20/466	257/28804	9.02917e-09	1.93585e-07	1.24317e-07	Atg9a/Dpysl3/Adam10/Dlg4/Entpd1/Slc4a8/Grin1/Grin2b/Clcn3/Lgi3/Ncstn/Mal2/Rph3a/Rab12/Rab3b/Ptprs/Sv2c/Snap47/Stx16/Vamp1	20
50	F1+_abundant	GO:0008021	synaptic vesicle	19/466	234/28804	1.06725e-08	2.20018e-07	1.41292e-07	Atg9a/Adam10/Dlg4/Entpd1/Slc4a8/Grin1/Grin2b/Clcn3/Lgi3/Ncstn/Mal2/Rph3a/Rab12/Rab3b/Ptprs/Sv2c/Snap47/Stx16/Vamp1	19
51	F1+_abundant	GO:0055038	recycling endosome membrane	10/466	54/28804	1.41316e-08	2.77692e-07	1.78329e-07	Arf6/Atg9a/Bok/Ehd4/Clcn3/Lamp5/Rab12/Rab17/Scamp2/Scamp4	10
52	F1+_abundant	GO:0010008	endosome membrane	21/466	291/28804	1.45063e-08	2.77692e-07	1.78329e-07	Arf6/Atg9a/Bok/Dagla/Ehd4/Epha4/Clcn3/Llgl1/Lamp2/Lamp5/Mrc1/Pip5k1c/Rab12/Rab17/Rab23/Scamp2/Scamp4/Snx12/Stx8/Pip4p1/Myo1b	21
53	F1+_abundant	GO:0098889	intrinsic component of presynaptic membrane	14/466	129/28804	2.48529e-08	4.59351e-07	2.94988e-07	Kcnma1/Cnr1/Epha4/Kcnj6/Gabbr2/Gria3/Grin1/Grin2b/Nectin1/Ncstn/Atp2b4/Kcna2/Ptprs/Slc6a3	14
54	F1+_abundant	GO:0005802	trans-Golgi network	19/466	250/28804	3.1076e-08	5.55224e-07	3.56556e-07	Atg9a/Bok/Arfgef1/Atp2c1/Adam10/Llgl1/Lamp2/Nbea/Atp11c/Atp8b5/Atp9b/Yipf4/Rab30/Rab31/Scamp2/Scamp4/Stx16/Stx8/Myo1b	19
55	F1+_abundant	GO:0098791	Golgi apparatus subcompartment	21/466	311/28804	4.57003e-08	7.90174e-07	5.07437e-07	Atg9a/Bok/Arfgef1/Atp2c1/Adam10/Llgl1/Lamp2/Nbea/Nucb2/Atp11c/Atp8b5/Atp9b/Yipf4/Rab30/Rab31/Scamp2/Scamp4/Smpd3/Stx16/Stx8/Myo1b	21
56	F1+_abundant	GO:0005793	endoplasmic reticulum-Golgi intermediate compartment	11/466	78/28804	5.18607e-08	8.68667e-07	5.57844e-07	Lrpap1/Kdelr1/Lamp5/Nucb2/Cnih4/Pdia6/Rer1/Serpinh1/Surf4/Tmed3/Tmed5	11
57	F1+_abundant	GO:0005747	mitochondrial respiratory chain complex I	9/466	50/28804	9.7839e-08	1.49833e-06	9.62206e-07	Ndufa10/Ndufa2/Ndufa6/Ndufa7/Ndufb10/Ndufb8/Ndufb9/Ndufc2/Ndufs8	9
58	F1+_abundant	GO:0030964	NADH dehydrogenase complex	9/466	50/28804	9.7839e-08	1.49833e-06	9.62206e-07	Ndufa10/Ndufa2/Ndufa6/Ndufa7/Ndufb10/Ndufb8/Ndufb9/Ndufc2/Ndufs8	9
59	F1+_abundant	GO:0045271	respiratory chain complex I	9/466	50/28804	9.7839e-08	1.49833e-06	9.62206e-07	Ndufa10/Ndufa2/Ndufa6/Ndufa7/Ndufb10/Ndufb8/Ndufb9/Ndufc2/Ndufs8	9
60	F1+_abundant	GO:0005776	autophagosome	11/466	89/28804	2.07563e-07	3.09039e-06	1.9846e-06	Atg9a/Hap1/Gaa/Lamp2/Map1lc3a/Rab12/Rab23/Sqstm1/Vmp1/Wdfy3/Wipi2	11
61	F1+_abundant	GO:0005635	nuclear envelope	24/466	435/28804	2.25629e-07	3.26857e-06	2.09902e-06	Ebp/Dhcr7/Anxa4/Zmpste24/Cacybp/Cbx3/Xpo1/Cse1l/Itpr3/Tmpo/Prnp/Mgst3/Myorg/Nup210/Nucb2/Parp1/Dpy19l1/Surf4/Tmem109/Tmem33/Myo6/Bnip1/Wdfy3/Slc30a1	24
62	F1+_abundant	GO:0098936	intrinsic component of postsynaptic membrane	15/466	180/28804	2.70024e-07	3.80875e-06	2.44592e-06	Dagla/Adam22/Dlg4/Epha4/Gabbr2/Gria3/Grin1/Grin2b/Clcn3/Grm5/Nlgn2/Cnih2/Ptprs/Slc6a3/Slc30a1	15
63	F1+_abundant	GO:0042765	GPI-anchor transamidase complex	4/466	5/28804	3.3387e-07	4.51528e-06	2.89964e-06	Gpaa1/Pigs/Pigt/Pigk	4
64	F1+_abundant	GO:0019867	outer membrane	16/466	209/28804	3.45385e-07	4.51528e-06	2.89964e-06	Dhcr7/Maob/Bok/Bri3bp/Cnr1/Cisd2/Epha4/Itpr3/Acsl4/Prnp/Tomm20/Sarm1/Nucb2/Nipsnap2/Synj2bp/Wasf1	16
65	F1+_abundant	GO:0031968	organelle outer membrane	16/466	209/28804	3.45385e-07	4.51528e-06	2.89964e-06	Dhcr7/Maob/Bok/Bri3bp/Cnr1/Cisd2/Epha4/Itpr3/Acsl4/Prnp/Tomm20/Sarm1/Nucb2/Nipsnap2/Synj2bp/Wasf1	16
66	F1+_abundant	GO:0098839	postsynaptic density membrane	11/466	99/28804	6.19755e-07	7.90925e-06	5.07919e-06	Dagla/Adam22/Dlg4/Gria3/Grin1/Grin2b/Grm5/Cnih2/Ptprs/Synj2bp/Slc30a1	11
67	F1+_abundant	GO:0099055	integral component of postsynaptic membrane	14/466	170/28804	7.77762e-07	9.69489e-06	6.2259e-06	Dagla/Adam22/Epha4/Gabbr2/Gria3/Grin1/Grin2b/Clcn3/Grm5/Nlgn2/Cnih2/Ptprs/Slc6a3/Slc30a1	14
68	F1+_abundant	GO:0005746	mitochondrial respirasome	10/466	85/28804	1.18186e-06	1.43972e-05	9.24568e-06	Cox6a1/Ndufa10/Ndufa2/Ndufa6/Ndufa7/Ndufb10/Ndufb8/Ndufb9/Ndufc2/Ndufs8	10
69	F1+_abundant	GO:0098803	respiratory chain complex	10/466	87/28804	1.46819e-06	1.74877e-05	1.12303e-05	Cox6a1/Ndufa10/Ndufa2/Ndufa6/Ndufa7/Ndufb10/Ndufb8/Ndufb9/Ndufc2/Ndufs8	10
70	F1+_abundant	GO:0098982	GABA-ergic synapse	11/466	109/28804	1.63225e-06	1.90192e-05	1.22138e-05	Plcb1/Acan/Git1/Cnr1/Gabbr2/Gphn/Clcn3/Hap1/Nrxn3/Nlgn2/Arhgef9	11
71	F1+_abundant	GO:0045177	apical part of cell	24/466	488/28804	1.74025e-06	1.98462e-05	1.27449e-05	Actg1/Slc4a2/Anxa1/Anxa4/Kcnj10/Grk2/Abcg2/Kcnma1/Cav1/Cldnd1/Slc7a11/Dpp4/Clcn3/Itpr3/Cyp4f14/Kcnb1/Atp4a/Rab17/Slc9a1/Slc4a10/Slc23a2/Myo1b/Myo6/Vcam1	24
72	F1+_abundant	GO:0030139	endocytic vesicle	15/466	211/28804	2.0316e-06	2.26862e-05	1.45687e-05	Actg1/Arf6/Apoa1/Dpp4/Ehd4/Clcn3/Lmbrd1/Lamp2/Rab12/Rab17/Rab23/Rab31/Stx8/Pip4p1/Myo6	15
73	F1+_abundant	GO:0099634	postsynaptic specialization membrane	12/466	138/28804	2.70097e-06	2.95453e-05	1.89735e-05	Dagla/Adam22/Dlg4/Gria3/Grin1/Grin2b/Grm5/Nlgn2/Cnih2/Ptprs/Synj2bp/Slc30a1	12
74	F1+_abundant	GO:0008303	caspase complex	5/466	15/28804	2.84967e-06	3.05484e-05	1.96177e-05	Capns1/Gpaa1/Pigs/Pigt/Pigk	5
75	F1+_abundant	GO:0009925	basal plasma membrane	17/466	275/28804	2.92136e-06	3.06708e-05	1.96963e-05	Cd38/Slc4a2/Kcnj10/Grk2/Cav1/Entpd1/Heph/Llgl1/Slc27a1/Atp2b4/Pcmt1/Rab17/Slc9a1/Slc4a10/Slc12a6/Slc23a2/Synj2bp	17
76	F1+_abundant	GO:0016323	basolateral plasma membrane	16/466	246/28804	2.97552e-06	3.06708e-05	1.96963e-05	Cd38/Slc4a2/Kcnj10/Grk2/Cav1/Entpd1/Heph/Llgl1/Atp2b4/Pcmt1/Rab17/Slc9a1/Slc4a10/Slc12a6/Slc23a2/Synj2bp	16
77	F1+_abundant	GO:0070469	respirasome	10/466	95/28804	3.30524e-06	3.34266e-05	2.1466e-05	Cox6a1/Ndufa10/Ndufa2/Ndufa6/Ndufa7/Ndufb10/Ndufb8/Ndufb9/Ndufc2/Ndufs8	10
78	F1+_abundant	GO:0098800	inner mitochondrial membrane protein complex	12/466	143/28804	3.91857e-06	3.88955e-05	2.4978e-05	Atp5md/Cox6a1/Chchd6/Ndufa10/Ndufa2/Ndufa6/Ndufa7/Ndufb10/Ndufb8/Ndufb9/Ndufc2/Ndufs8	12
79	F1+_abundant	GO:0034703	cation channel complex	15/466	224/28804	4.24185e-06	4.13387e-05	2.65471e-05	Kcnma1/Cntnap2/Dlg4/Gria3/Grin1/Grin2b/Hspa2/Nrn1/Kcna2/Kcnb1/Cnih2/Cnih3/Scn2b/Scn4b/Cacna1b	15
80	F1+_abundant	GO:0000139	Golgi membrane	17/466	284/28804	4.49573e-06	4.2933e-05	2.75709e-05	Man2a2/Atg9a/Arfgef1/Chp1/Atp2c1/Cav1/Copb2/Kdelr1/B3gat3/Glipr2/Mmgt1/Ncstn/Ptges2/Rer1/Rab2b/Rnf121/Qsox2	17
81	F1+_abundant	GO:1990204	oxidoreductase complex	11/466	121/28804	4.56564e-06	4.2933e-05	2.75709e-05	Dlst/Etfb/Ndufa10/Ndufa2/Ndufa6/Ndufa7/Ndufb10/Ndufb8/Ndufb9/Ndufc2/Ndufs8	11
82	F1+_abundant	GO:0005769	early endosome	19/466	348/28804	4.77323e-06	4.41113e-05	2.83275e-05	Arf6/Bok/Cntnap2/Derl1/Dagla/Ehd4/Epha4/Clcn3/Llgl1/Lamp5/Nipa1/Mmgt1/Ncstn/Rap1gap/Rab31/Snx12/Stx8/Myo1b/Vcam1	19
83	F1+_abundant	GO:0008328	ionotropic glutamate receptor complex	7/466	44/28804	6.33507e-06	5.75525e-05	3.69593e-05	Dlg4/Gria3/Grin1/Grin2b/Nrn1/Cnih2/Cnih3	7
84	F1+_abundant	GO:0034702	ion channel complex	17/466	295/28804	7.43053e-06	6.63794e-05	4.26278e-05	Kcnma1/Clic6/Cntnap2/Dlg4/Gria3/Grin1/Grin2b/Hspa2/Nrn1/Ostm1/Kcna2/Kcnb1/Cnih2/Cnih3/Scn2b/Scn4b/Cacna1b	17
85	F1+_abundant	GO:0098878	neurotransmitter receptor complex	7/466	46/28804	8.60535e-06	7.56143e-05	4.85583e-05	Dlg4/Gria3/Grin1/Grin2b/Nrn1/Cnih2/Cnih3	7
86	F1+_abundant	GO:0045178	basal part of cell	17/466	300/28804	9.25934e-06	8.00485e-05	5.14058e-05	Cd38/Slc4a2/Kcnj10/Grk2/Cav1/Entpd1/Heph/Llgl1/Slc27a1/Atp2b4/Pcmt1/Rab17/Slc9a1/Slc4a10/Slc12a6/Slc23a2/Synj2bp	17
87	F1+_abundant	GO:0055037	recycling endosome	12/466	156/28804	9.59867e-06	8.16648e-05	5.24438e-05	Arf6/Atg9a/Bok/Ehd4/Clcn3/Lamp5/Atp11c/Rab12/Rab17/Scamp2/Scamp4/Stx8	12
88	F1+_abundant	GO:0016324	apical plasma membrane	19/466	370/28804	1.13907e-05	9.53973e-05	6.12626e-05	Slc4a2/Anxa1/Anxa4/Kcnj10/Grk2/Abcg2/Kcnma1/Cav1/Cldnd1/Dpp4/Clcn3/Cyp4f14/Kcnb1/Atp4a/Rab17/Slc9a1/Slc4a10/Slc23a2/Vcam1	19
89	F1+_abundant	GO:0043198	dendritic shaft	8/466	67/28804	1.24992e-05	0.000103071	6.61902e-05	Grk2/Epha4/Gria3/Grm5/Nlgn2/Cnih2/Cnih3/Cacna1b	8
90	F1+_abundant	GO:0005741	mitochondrial outer membrane	13/466	188/28804	1.30613e-05	0.000105604	6.78169e-05	Maob/Bok/Bri3bp/Cnr1/Cisd2/Epha4/Acsl4/Prnp/Tomm20/Sarm1/Nipsnap2/Synj2bp/Wasf1	13
91	F1+_abundant	GO:0030672	synaptic vesicle membrane	10/466	111/28804	1.33975e-05	0.000105604	6.78169e-05	Grin1/Clcn3/Mal2/Rph3a/Rab3b/Ptprs/Sv2c/Snap47/Stx16/Vamp1	10
92	F1+_abundant	GO:0099501	exocytic vesicle membrane	10/466	111/28804	1.33975e-05	0.000105604	6.78169e-05	Grin1/Clcn3/Mal2/Rph3a/Rab3b/Ptprs/Sv2c/Snap47/Stx16/Vamp1	10
93	F1+_abundant	GO:1905368	peptidase complex	11/466	136/28804	1.40191e-05	0.000108902	6.99353e-05	Psmd12/Arxes2/Capns1/Gpaa1/Pigs/Pigt/Pigk/Psmb2/Spcs1/Spcs2/Sf3b3	11
94	F1+_abundant	GO:0098685	Schaffer collateral - CA1 synapse	10/466	115/28804	1.82954e-05	0.000140091	8.99639e-05	Actg1/Dgkz/Epha4/Fbxl20/Grm5/L1cam/Ptprs/Myo6/Cacna1b/Slc30a1	10
95	F1+_abundant	GO:0045121	membrane raft	19/466	394/28804	2.71535e-05	0.00020499	0.000131641	Grk2/Abcg2/Chp1/Kcnma1/Prkaca/Cnr1/Cav1/Cntnap2/Igf1r/Slc27a1/Lamp2/Prnp/L1cam/Mal2/Serpinh1/Slc9a1/Slc6a3/Smpd2/Lyn	19
96	F1+_abundant	GO:0098857	membrane microdomain	19/466	395/28804	2.81075e-05	0.000209245	0.000134374	Grk2/Abcg2/Chp1/Kcnma1/Prkaca/Cnr1/Cav1/Cntnap2/Igf1r/Slc27a1/Lamp2/Prnp/L1cam/Mal2/Serpinh1/Slc9a1/Slc6a3/Smpd2/Lyn	19
97	F1+_abundant	GO:0098563	intrinsic component of synaptic vesicle membrane	7/466	56/28804	3.24417e-05	0.000238202	0.000152969	Clcn3/Mal2/Rab3b/Ptprs/Sv2c/Stx16/Vamp1	7
98	F1+_abundant	GO:0030658	transport vesicle membrane	11/466	151/28804	3.72328e-05	0.000269686	0.000173188	Grin1/Grin2b/Clcn3/Mal2/Rph3a/Rab3b/Ptprs/Sv2c/Snap47/Stx16/Vamp1	11
99	F1+_abundant	GO:0099146	intrinsic component of postsynaptic density membrane	8/466	80/28804	4.62549e-05	0.000330568	0.000212286	Adam22/Dlg4/Gria3/Grin1/Grin2b/Cnih2/Ptprs/Slc30a1	8
100	F1+_abundant	GO:0030285	integral component of synaptic vesicle membrane	6/466	42/28804	5.56006e-05	0.000392131	0.00025182	Clcn3/Mal2/Ptprs/Sv2c/Stx16/Vamp1	6
101	F1+_abundant	GO:0008250	oligosaccharyltransferase complex	4/466	14/28804	5.95234e-05	0.000409032	0.000262674	Stt3b/Ostc/Tmem258/Tusc3	4
102	F1+_abundant	GO:0044754	autolysosome	4/466	14/28804	5.95234e-05	0.000409032	0.000262674	Gaa/Lamp2/Map1lc3a/Sqstm1	4
103	F1+_abundant	GO:0000839	Hrd1p ubiquitin ligase ERAD-L complex	3/466	6/28804	8.11488e-05	0.000550579	0.000353573	Derl1/Syvn1/Sel1l	3
104	F1+_abundant	GO:0098798	mitochondrial protein-containing complex	15/466	291/28804	9.00911e-05	0.000603611	0.000387629	Atp5md/Cox6a1/Etfb/Chchd6/Timm13/Tomm20/Ndufa10/Ndufa2/Ndufa6/Ndufa7/Ndufb10/Ndufb8/Ndufb9/Ndufc2/Ndufs8	15
105	F1+_abundant	GO:0043195	terminal bouton	8/466	88/28804	9.16545e-05	0.000606504	0.000389487	Kcnma1/Slc4a8/Gria3/Grin1/Grin2b/Prnp/L1cam/Ophn1	8
106	F1+_abundant	GO:0032281	AMPA glutamate receptor complex	5/466	29/28804	9.34834e-05	0.000607081	0.000389858	Dlg4/Gria3/Nrn1/Cnih2/Cnih3	5
107	F1+_abundant	GO:0032588	trans-Golgi network membrane	6/466	46/28804	9.40069e-05	0.000607081	0.000389858	Bok/Llgl1/Rab31/Scamp2/Scamp4/Myo1b	6
108	F1+_abundant	GO:0098948	intrinsic component of postsynaptic specialization membrane	9/466	114/28804	0.000101672	0.000648766	0.000416627	Adam22/Dlg4/Gria3/Grin1/Grin2b/Nlgn2/Cnih2/Ptprs/Slc30a1	9
109	F1+_abundant	GO:0000835	ER ubiquitin ligase complex	3/466	7/28804	0.000140302	0.000864391	0.000555098	Derl1/Syvn1/Sel1l	3
110	F1+_abundant	GO:0000836	Hrd1p ubiquitin ligase complex	3/466	7/28804	0.000140302	0.000864391	0.000555098	Derl1/Syvn1/Sel1l	3
111	F1+_abundant	GO:0005787	signal peptidase complex	3/466	7/28804	0.000140302	0.000864391	0.000555098	Arxes2/Spcs1/Spcs2	3
112	F1+_abundant	GO:0005767	secondary lysosome	4/466	18/28804	0.000172851	0.00105282	0.000676104	Gaa/Lamp2/Map1lc3a/Sqstm1	4
113	F1+_abundant	GO:0005801	cis-Golgi network	7/466	73/28804	0.00018003	0.00108423	0.000696273	Lrpap1/Bok/Atp2c1/Kdelr1/B3gat3/Rab30/Tmed5	7
114	F1+_abundant	GO:0099061	integral component of postsynaptic density membrane	7/466	74/28804	0.000196105	0.00116792	0.000750017	Adam22/Gria3/Grin1/Grin2b/Cnih2/Ptprs/Slc30a1	7
115	F1+_abundant	GO:0031965	nuclear membrane	13/466	246/28804	0.000205208	0.0012087	0.000776205	Dhcr7/Anxa4/Xpo1/Itpr3/Tmpo/Prnp/Myorg/Nucb2/Dpy19l1/Surf4/Tmem109/Myo6/Slc30a1	13
116	F1+_abundant	GO:0031594	neuromuscular junction	8/466	99/28804	0.000209199	0.00121881	0.000782703	Prkaca/Dlg4/Dnaja3/Epha4/Rph3a/Synj2bp/Tbc1d24/Vamp1	8
117	F1+_abundant	GO:0043083	synaptic cleft	4/466	19/28804	0.000216155	0.0012458	0.000800032	Gria3/Grin1/Grin2b/Lgi1	4
118	F1+_abundant	GO:0036513	Derlin-1 retrotranslocation complex	3/466	8/28804	0.000221786	0.00126465	0.000812137	Derl1/Syvn1/Sel1l	3
119	F1+_abundant	GO:0060076	excitatory synapse	7/466	79/28804	0.000294772	0.00166313	0.00106804	Cntnap2/Dlg4/Kcnj6/Gria3/Grin1/Grin2b/Nlgn2	7
120	F1+_abundant	GO:0032809	neuronal cell body membrane	5/466	38/28804	0.000350587	0.00195744	0.00125704	Slc4a8/Kcnj6/Kcna2/Kcnb1/Slc6a3	5
121	F1+_abundant	GO:0099060	integral component of postsynaptic specialization membrane	8/466	108/28804	0.000379212	0.00209544	0.00134566	Adam22/Gria3/Grin1/Grin2b/Nlgn2/Cnih2/Ptprs/Slc30a1	8
122	F1+_abundant	GO:0044853	plasma membrane raft	9/466	136/28804	0.000384489	0.00210292	0.00135046	Grk2/Kcnma1/Prkaca/Cav1/Cntnap2/Igf1r/Slc27a1/Slc6a3/Smpd2	9
123	F1+_abundant	GO:0031252	cell leading edge	17/466	409/28804	0.000410602	0.00222306	0.00142761	Arf4/Arf6/Cntnap2/Cyth3/Dgkz/Dagla/Dpysl3/Dpp4/Grin1/Gas7/Lamp5/Kcna2/Kcnb1/Trpv4/Twf2/Myo6/Wasf1	17
124	F1+_abundant	GO:0031985	Golgi cisterna	6/466	61/28804	0.000454394	0.00243555	0.00156407	Atp2c1/Llgl1/Nucb2/Rab30/Smpd3/Stx16	6
125	F1+_abundant	GO:0044224	juxtaparanode region of axon	3/466	10/28804	0.000463913	0.00246195	0.00158103	Cntnap2/Dlg4/Kcna2	3
126	F1+_abundant	GO:0044298	cell body membrane	5/466	41/28804	0.000503017	0.0026433	0.00169749	Slc4a8/Kcnj6/Kcna2/Kcnb1/Slc6a3	5
127	F1+_abundant	GO:0045335	phagocytic vesicle	8/466	113/28804	0.000514005	0.00267482	0.00171773	Actg1/Clcn3/Lamp2/Rab12/Rab23/Rab31/Stx8/Pip4p1	8
128	F1+_abundant	GO:0031253	cell projection membrane	14/466	320/28804	0.000794317	0.00409379	0.00262896	Arf4/Arf6/Bbs1/Abcg2/Cntnap2/Slc7a11/Dagla/Entpd2/Grin1/Lamp5/Kcnb1/Pcmt1/Trpv4/Myo6	14
129	F1+_abundant	GO:0043209	myelin sheath	11/466	215/28804	0.0008108	0.00413894	0.00265796	Plcb1/Actg1/Arf6/Cox6a1/Dlst/Hspa2/Itpr3/Llgl1/Mobp/Ndufa10/Serinc5	11
130	F1+_abundant	GO:0005774	vacuolar membrane	12/466	252/28804	0.000895434	0.00452785	0.00290772	Clcn3/Lmbrd1/Lamp2/Lamp5/Map1lc3a/Ncstn/Ostm1/Stx8/Pip4p1/Vmp1/Atp6v0a2/Wdfy3	12
131	F1+_abundant	GO:0005901	caveola	7/466	96/28804	0.000958631	0.00480211	0.00308384	Grk2/Kcnma1/Cav1/Igf1r/Slc27a1/Slc6a3/Smpd2	7
132	F1+_abundant	GO:0031201	SNARE complex	5/466	48/28804	0.00104769	0.00519962	0.00333911	Snap47/Stx16/Stx8/Bnip1/Vamp1	5
133	F1+_abundant	GO:0098686	hippocampal mossy fiber to CA3 synapse	5/466	49/28804	0.00115143	0.00566209	0.0036361	Grin1/Grin2b/Nectin1/Mal2/Snap47	5
134	F1+_abundant	GO:0030137	COPI-coated vesicle	4/466	29/28804	0.0011656	0.00567966	0.00364739	Copb2/Kdelr1/Tmed3/Bnip1	4
135	F1+_abundant	GO:1905369	endopeptidase complex	7/466	100/28804	0.0012185	0.00588391	0.00377855	Psmd12/Capns1/Gpaa1/Pigs/Pigt/Pigk/Psmb2	7
136	F1+_abundant	GO:0019898	extrinsic component of membrane	14/466	337/28804	0.00130052	0.00622394	0.00399691	Anxa1/Cyth3/Dlg4/Dnaja3/Gphn/Gng2/Gng3/Gnal/Sarm1/Rph3a/Trio/Lyn/Wdfy3/Wipi2	14
137	F1+_abundant	GO:0098690	glycinergic synapse	3/466	14/28804	0.001341	0.00636083	0.00408482	Gphn/Nlgn2/Arhgef9	3
138	F1+_abundant	GO:0005884	actin filament	8/466	134/28804	0.00156152	0.00734188	0.00471484	Actg1/Anxa1/Dpysl3/Dnaja3/Gas7/Twf2/Myo1b/Myo6	8
139	F1+_abundant	GO:0098802	plasma membrane signaling receptor complex	10/466	199/28804	0.00158005	0.00735628	0.00472408	Dlg4/Gabbr2/Gria3/Grin1/Grin2b/Igf1r/Nrn1/Cnih2/Cnih3/Lyn	10
140	F1+_abundant	GO:0042383	sarcolemma	9/466	166/28804	0.00159203	0.00735628	0.00472408	Anxa1/Cav1/Igf1r/Ncstn/Atp2b4/Scn2b/Slc9a1/Vcam1/Slc30a1	9
141	F1+_abundant	GO:0031234	extrinsic component of cytoplasmic side of plasma membrane	7/466	105/28804	0.00161748	0.00740998	0.00475857	Cyth3/Dlg4/Gphn/Gng2/Gng3/Gnal/Lyn	7
142	F1+_abundant	GO:0000153	cytoplasmic ubiquitin ligase complex	3/466	15/28804	0.00165621	0.00752137	0.0048301	Derl1/Syvn1/Sel1l	3
143	F1+_abundant	GO:0120114	Sm-like protein family complex	6/466	78/28804	0.00166986	0.00752137	0.0048301	Arfgef1/Snu13/Ddx20/Luc7l2/Sf3b3/Snrnp70	6
144	F1+_abundant	GO:0098688	parallel fiber to Purkinje cell synapse	4/466	32/28804	0.00169861	0.007567	0.00485941	Kcnj6/Gria3/Grin1/Grin2b	4
145	F1+_abundant	GO:0031901	early endosome membrane	7/466	106/28804	0.00170822	0.007567	0.00485941	Bok/Dagla/Epha4/Clcn3/Llgl1/Lamp5/Snx12	7
146	F1+_abundant	GO:0030426	growth cone	10/466	202/28804	0.00176482	0.00775362	0.00497925	Cnr1/Dpysl3/Epha4/Grin1/Hap1/Lamp5/Nectin1/L1cam/Trpv4/Twf2	10
147	F1+_abundant	GO:0098691	dopaminergic synapse	3/466	16/28804	0.00201407	0.00877678	0.0056363	Nlgn2/Rab3b/Slc6a3	3
148	F1+_abundant	GO:0030427	site of polarized growth	10/466	209/28804	0.00226438	0.00978798	0.00628568	Cnr1/Dpysl3/Epha4/Grin1/Hap1/Lamp5/Nectin1/L1cam/Trpv4/Twf2	10
149	F1+_abundant	GO:0043204	perikaryon	8/466	143/28804	0.00234952	0.0100551	0.00645725	Ctnnd2/Epha4/Gria3/Mapk8/Kcna2/Kcnb1/Pcmt1/Rbfox3	8
150	F1+_abundant	GO:0000407	phagophore assembly site	4/466	35/28804	0.00238072	0.0100551	0.00645725	Atg9a/Sqstm1/Vmp1/Wipi2	4
151	F1+_abundant	GO:0030141	secretory granule	16/466	440/28804	0.00238247	0.0100551	0.00645725	Cd38/Rnpep/Atp2c1/Prkaca/Cav1/Cep131/Clcn3/Itpr3/Lamp2/Atp8b5/Rph3a/Rab12/Rab2b/Rab3b/Vamp1/Atp6v0a2	16
152	F1+_abundant	GO:0030663	COPI-coated vesicle membrane	3/466	17/28804	0.00241648	0.010119	0.00649827	Copb2/Kdelr1/Tmed3	3
153	F1+_abundant	GO:0031501	mannosyltransferase complex	2/466	5/28804	0.00252871	0.0105069	0.00674735	Dpm1/Dpm3	2
154	F1+_abundant	GO:0000421	autophagosome membrane	4/466	36/28804	0.00264451	0.0109035	0.00700207	Lamp2/Map1lc3a/Vmp1/Wdfy3	4
155	F1+_abundant	GO:0005795	Golgi stack	6/466	86/28804	0.00274408	0.0112277	0.00721024	Atp2c1/Llgl1/Nucb2/Rab30/Smpd3/Stx16	6
156	F1+_abundant	GO:0033588	elongator holoenzyme complex	2/466	6/28804	0.00375249	0.0151228	0.00971162	Elp1/Elp3	2
157	F1+_abundant	GO:0044307	dendritic branch	2/466	6/28804	0.00375249	0.0151228	0.00971162	Grin1/Grin2b	2
158	F1+_abundant	GO:0044233	mitochondria-associated endoplasmic reticulum membrane	3/466	20/28804	0.00390811	0.0156324	0.0100389	Acsl4/Mboat7/Tomm20	3
159	F1+_abundant	GO:0019897	extrinsic component of plasma membrane	9/466	190/28804	0.00394328	0.0156563	0.0100542	Anxa1/Cyth3/Dlg4/Dnaja3/Gphn/Gng2/Gng3/Gnal/Lyn	9
160	F1+_abundant	GO:0031256	leading edge membrane	8/466	156/28804	0.00400237	0.0157741	0.0101298	Arf4/Cntnap2/Dagla/Grin1/Lamp5/Kcnb1/Trpv4/Myo6	8
161	F1+_abundant	GO:0030532	small nuclear ribonucleoprotein complex	5/466	66/28804	0.00431476	0.0168811	0.0108408	Arfgef1/Snu13/Luc7l2/Sf3b3/Snrnp70	5
162	F1+_abundant	GO:0005640	nuclear outer membrane	3/466	21/28804	0.00450524	0.0174986	0.0112373	Dhcr7/Itpr3/Nucb2	3
163	F1+_abundant	GO:0043235	receptor complex	15/466	430/28804	0.00470268	0.0181341	0.0116454	Dlg4/Epha4/Gabbr2/Gria3/Grin1/Grin2b/Itpr3/Igf1r/Nrn1/Plxna1/Plxna4/Gpr37/Cnih2/Cnih3/Lyn	15
164	F1+_abundant	GO:0097386	glial cell projection	4/466	43/28804	0.00507019	0.0194116	0.0124658	Kcnj10/Slc7a11/Slc4a8/Grm5	4
165	F1+_abundant	GO:0097449	astrocyte projection	3/466	22/28804	0.00515461	0.019481	0.0125104	Kcnj10/Slc7a11/Grm5	3
166	F1+_abundant	GO:0031428	box C/D RNP complex	2/466	7/28804	0.00519736	0.019481	0.0125104	Snu13/Fbll1	2
167	F1+_abundant	GO:0032584	growth cone membrane	2/466	7/28804	0.00519736	0.019481	0.0125104	Lamp5/Nectin1	2
168	F1+_abundant	GO:0030175	filopodium	6/466	99/28804	0.00549202	0.0204425	0.0131279	Arf6/Epha4/Trpv4/Twf2/Myo1b/Vcam1	6
169	F1+_abundant	GO:0030315	T-tubule	5/466	70/28804	0.00554508	0.0204977	0.0131633	Igf1r/Atp2b4/Scn2b/Slc9a1/Slc30a1	5
170	F1+_abundant	GO:0032589	neuron projection membrane	5/466	71/28804	0.00588763	0.0216149	0.0138807	Cntnap2/Dagla/Grin1/Lamp5/Kcnb1	5
171	F1+_abundant	GO:0071541	eukaryotic translation initiation factor 3 complex, eIF3m	2/466	8/28804	0.00685588	0.0249983	0.0160535	Eif3c/Eif3f	2
172	F1+_abundant	GO:0005770	late endosome	10/466	247/28804	0.00728582	0.0263865	0.016945	Atg9a/Derl1/Grin2b/Clcn3/Lamp2/Lamp5/Map1lc3a/Rab31/Stx8/Pip4p1	10
173	F1+_abundant	GO:0048787	presynaptic active zone membrane	4/466	49/28804	0.00806985	0.0290298	0.0186425	Kcnma1/Cntnap2/Nectin1/Atp2b4	4
174	F1+_abundant	GO:0002102	podosome	3/466	26/28804	0.00829712	0.0296484	0.0190397	Bin2/Mapk8/Vcam1	3
175	F1+_abundant	GO:0032590	dendrite membrane	4/466	50/28804	0.00866179	0.0305513	0.0196195	Dagla/Grin1/Lamp5/Kcnb1	4
176	F1+_abundant	GO:0002116	semaphorin receptor complex	2/466	9/28804	0.0087208	0.0305513	0.0196195	Plxna1/Plxna4	2
177	F1+_abundant	GO:0017146	NMDA selective glutamate receptor complex	2/466	9/28804	0.0087208	0.0305513	0.0196195	Grin1/Grin2b	2
178	F1+_abundant	GO:0030670	phagocytic vesicle membrane	3/466	27/28804	0.00922381	0.0321037	0.0206165	Lamp2/Rab31/Pip4p1	3
179	F1+_abundant	GO:0009898	cytoplasmic side of plasma membrane	8/466	182/28804	0.00985115	0.0340659	0.0218766	Cyth3/Dlg4/Gphn/Gng2/Gng3/Gnal/Rasa3/Lyn	8
180	F1+_abundant	GO:0060077	inhibitory synapse	3/466	28/28804	0.0102085	0.0348521	0.0223815	Gphn/Clcn3/Nlgn2	3
181	F1+_abundant	GO:0099059	integral component of presynaptic active zone membrane	3/466	28/28804	0.0102085	0.0348521	0.0223815	Kcnma1/Nectin1/Atp2b4	3
182	F1+_abundant	GO:0097197	tetraspanin-enriched microdomain	2/466	10/28804	0.010785	0.0365872	0.0234957	Samhd1/Adam10	2
183	F1+_abundant	GO:0044305	calyx of Held	3/466	29/28804	0.011252	0.0379311	0.0243588	Actg1/Git1/Kcna2	3
184	F1+_abundant	GO:0031902	late endosome membrane	5/466	84/28804	0.0117832	0.0394738	0.0253494	Clcn3/Lamp2/Lamp5/Stx8/Pip4p1	5
185	F1+_abundant	GO:0042555	MCM complex	2/466	11/28804	0.0130416	0.0431501	0.0277103	Mcm2/Mcm6	2
186	F1+_abundant	GO:0071162	CMG complex	2/466	11/28804	0.0130416	0.0431501	0.0277103	Mcm2/Mcm6	2
187	F1+_abundant	GO:0097525	spliceosomal snRNP complex	4/466	57/28804	0.0136058	0.0447405	0.0287316	Snu13/Luc7l2/Sf3b3/Snrnp70	4
188	F1+_abundant	GO:0030126	COPI vesicle coat	2/466	12/28804	0.0154839	0.0496969	0.0319145	Copb2/Tmed3	2
189	F1+_abundant	GO:0031261	DNA replication preinitiation complex	2/466	12/28804	0.0154839	0.0496969	0.0319145	Mcm2/Mcm6	2
190	F1+_abundant	GO:0097441	basal dendrite	2/466	12/28804	0.0154839	0.0496969	0.0319145	Mapk8/Slc4a10	2
191	F1+_abundant	GO:1990531	phospholipid-translocating ATPase complex	2/466	12/28804	0.0154839	0.0496969	0.0319145	Atp11c/Atp8a2	2

## Sheet: Mouse_BDEVs_GO_F2- F2+
	Cluster	ID	Description	GeneRatio	BgRatio	pvalue	p.adjust	qvalue	geneID	Count
1	F2-_abundant	GO:0150034	distal axon	24/397	379/28804	7.55e-10	4.16e-07	3.04e-07	Actg1/Adgrl1/Calb2/Cplx1/Dpysl3/Fxr2/Eno2/Klc1/Kif5b/Kif3c/Nectin1/Src/Kcnc1/Rufy3/Unc13a/Rasgrf1/Arhgef7/Septin6/Srsf10/Smn1/Fmr1/Syt11/Twf2/Cacna1b	24
2	F2-_abundant	GO:0030427	site of polarized growth	16/397	209/28804	3.94e-08	7.44e-06	5.43e-06	Adgrl1/Dpysl3/Fxr2/Eno2/Klc1/Kif5b/Kif3c/Nectin1/Src/Fry/Rufy3/Rasgrf1/Arhgef7/Smn1/Fmr1/Twf2	16
3	F2-_abundant	GO:0097060	synaptic membrane	24/397	469/28804	4.69e-08	7.44e-06	5.43e-06	Adgrl1/Actn2/Kctd12/Calb2/Cntn2/Dnaja3/Dmd/Eno2/Hspb1/Igsf21/Itsn2/Nectin1/Nlgn2/Src/Picalm/Kcnc1/Lin7c/Unc13a/Rph3a/Ptpra/Fmr1/Syt11/Tmub1/Ptpn5	24
4	F2-_abundant	GO:0098984	neuron to neuron synapse	23/397	437/28804	5.4e-08	7.44e-06	5.43e-06	Adgrl1/Actn2/Bcr/Bcas1/Cnn3/Prkar1b/Dmtn/Dmd/Fxr2/Nr3c1/Hspb1/Hnrnph2/Nectin1/Src/Picalm/Kcna4/Rab8a/Rgs14/Pak3/Fmr1/Syt11/Syt12/Lyn	23
5	F2-_abundant	GO:0030426	growth cone	15/397	202/28804	1.56e-07	1.72e-05	1.25e-05	Adgrl1/Dpysl3/Fxr2/Eno2/Klc1/Kif5b/Kif3c/Nectin1/Src/Rufy3/Rasgrf1/Arhgef7/Smn1/Fmr1/Twf2	15
6	F2-_abundant	GO:0030133	transport vesicle	19/397	346/28804	4.14e-07	3.8e-05	2.77e-05	Atg9a/Chp1/Dpysl3/Dmd/Gosr2/Kif3c/Picalm/Lin7c/Unc13a/Rph3a/Rab8a/Septin6/Syt11/Syt12/Stx6/Tmem163/Tmem230/Ptpn5/Vti1a	19
7	F2-_abundant	GO:0070382	exocytic vesicle	16/397	257/28804	6.61e-07	5.2e-05	3.8e-05	Atg9a/Dpysl3/Dmd/Kif3c/Picalm/Unc13a/Rph3a/Rab8a/Septin6/Syt11/Syt12/Stx6/Tmem163/Tmem230/Ptpn5/Vti1a	16
8	F2-_abundant	GO:0008021	synaptic vesicle	15/397	234/28804	1.02e-06	6.21e-05	4.53e-05	Atg9a/Dmd/Kif3c/Picalm/Unc13a/Rph3a/Rab8a/Septin6/Syt11/Syt12/Stx6/Tmem163/Tmem230/Ptpn5/Vti1a	15
9	F2-_abundant	GO:0036464	cytoplasmic ribonucleoprotein granule	15/397	235/28804	1.08e-06	6.21e-05	4.53e-05	Xrn1/Atxn2l/Ddx19a/Carhsp1/Chtop/Celf1/Elavl1/Eif2s1/Fxr2/Kif3c/Dcp1a/Psma2/D1Pas1/Smn1/Fmr1	15
10	F2-_abundant	GO:0032279	asymmetric synapse	20/397	406/28804	1.13e-06	6.21e-05	4.53e-05	Adgrl1/Actn2/Bcr/Bcas1/Cnn3/Dmtn/Dmd/Fxr2/Nr3c1/Hspb1/Hnrnph2/Src/Picalm/Kcna4/Rab8a/Rgs14/Pak3/Fmr1/Syt11/Lyn	20
11	F2-_abundant	GO:0034719	SMN-Sm protein complex	5/397	17/28804	2.62e-06	0.000114497	8.36e-05	Gemin8/Ddx20/Snrpd3/Smn1/Fmr1	5
12	F2-_abundant	GO:0005884	actin filament	11/397	134/28804	2.68e-06	0.000114497	8.36e-05	Actg1/Cotl1/Coro1b/Dmtn/Dpysl3/Dnaja3/Gas7/Keap1/Nckap1/Src/Twf2	11
13	F2-_abundant	GO:0035770	ribonucleoprotein granule	15/397	253/28804	2.7e-06	0.000114497	8.36e-05	Xrn1/Atxn2l/Ddx19a/Carhsp1/Chtop/Celf1/Elavl1/Eif2s1/Fxr2/Kif3c/Dcp1a/Psma2/D1Pas1/Smn1/Fmr1	15
14	F2-_abundant	GO:1905368	peptidase complex	11/397	136/28804	3.1e-06	0.000121204	8.85e-05	Psmd5/Psmd9/Arxes2/Capns1/Hspb1/Adrm1/Psma2/Psma5/Psmb4/Spcs2/Sf3b3	11
15	F2-_abundant	GO:0014069	postsynaptic density	19/397	398/28804	3.3e-06	0.000121204	8.85e-05	Adgrl1/Actn2/Bcr/Bcas1/Cnn3/Dmtn/Dmd/Fxr2/Nr3c1/Hspb1/Hnrnph2/Src/Picalm/Rab8a/Rgs14/Pak3/Fmr1/Syt11/Lyn	19
16	F2-_abundant	GO:0099572	postsynaptic specialization	20/397	438/28804	3.57e-06	0.000122816	8.96e-05	Adgrl1/Actn2/Bcr/Bcas1/Cnn3/Dmtn/Dmd/Fxr2/Nr3c1/Hspb1/Hnrnph2/Nlgn2/Src/Picalm/Rab8a/Rgs14/Pak3/Fmr1/Syt11/Lyn	20
17	F2-_abundant	GO:0098685	Schaffer collateral - CA1 synapse	10/397	115/28804	4.56e-06	0.000147644	0.000107747	Actg1/Bcr/Prkar1b/Cplx1/Picalm/Pfn1/Ptpra/Fmr1/Syt11/Cacna1b	10
18	F2-_abundant	GO:0032797	SMN complex	4/397	10/28804	6.99e-06	0.000213986	0.000156161	Gemin8/Ddx20/Smn1/Fmr1	4
19	F2-_abundant	GO:0030175	filopodium	9/397	99/28804	9.52e-06	0.000275963	0.00020139	Actn2/Dmd/Ermn/Fxr2/Src/Rufy3/Fmr1/Twf2/Vcam1	9
20	F2-_abundant	GO:0120114	Sm-like protein family complex	8/397	78/28804	1.23e-05	0.000337975	0.000246645	Gemin8/Ddx20/Snrpd3/Sf3b3/Sf3b6/Smn1/Fmr1/Snrpa	8
21	F2-_abundant	GO:0005938	cell cortex	15/397	306/28804	2.61e-05	0.000678483	0.000495139	Actn2/Actr1a/Calb2/Cotl1/Dmtn/Dmd/Ermn/Eno2/Lasp1/Mobp/Pfn1/Fry/Spire1/Unc13a/Septin6	15
22	F2-_abundant	GO:0030135	coated vesicle	12/397	203/28804	2.76e-05	0.000678483	0.000495139	Actr1a/Copb2/Gosr2/Golga2/Pitpnm3/Picalm/Cnih4/Yif1b/Rab8a/Snx3/Smn1/Vti1a	12
23	F2-_abundant	GO:0000502	proteasome complex	7/397	64/28804	2.83e-05	0.000678483	0.000495139	Psmd5/Psmd9/Hspb1/Adrm1/Psma2/Psma5/Psmb4	7
24	F2-_abundant	GO:0016607	nuclear speck	16/397	350/28804	3.3e-05	0.000758643	0.000553637	Plcb1/Akap8l/Acin1/Atxn2l/Chtop/Apex1/Adar/Nr3c1/Sap18/Timm50/Prpf19/Srrm1/Srsf10/Srsf4/Snrnp40/Ylpm1	16
25	F2-_abundant	GO:0044306	neuron projection terminus	12/397	215/28804	4.83e-05	0.00106482	0.000777079	Actg1/Calb2/Cplx1/Dmd/Kcnc1/Unc13a/Septin6/Srsf10/Fmr1/Syt11/Vti1a/Cacna1b	12
26	F2-_abundant	GO:1902737	dendritic filopodium	3/397	6/28804	5.04e-05	0.00106795	0.00077936	Fxr2/Src/Fmr1	3
27	F2-_abundant	GO:1905369	endopeptidase complex	8/397	100/28804	7.49e-05	0.00152762	0.00111482	Psmd5/Psmd9/Capns1/Hspb1/Adrm1/Psma2/Psma5/Psmb4	8
28	F2-_abundant	GO:0010494	cytoplasmic stress granule	7/397	78/28804	0.00010212	0.00200958	0.00146654	Atxn2l/Ddx19a/Celf1/Elavl1/Eif2s1/D1Pas1/Fmr1	7
29	F2-_abundant	GO:0030134	COPII-coated ER to Golgi transport vesicle	6/397	55/28804	0.000108206	0.00205591	0.00150035	Gosr2/Golga2/Pitpnm3/Cnih4/Yif1b/Vti1a	6
30	F2-_abundant	GO:1904115	axon cytoplasm	3/397	8/28804	0.000138227	0.00253877	0.00185273	Dynll1/Rangap1/Ranbp1	3
31	F2-_abundant	GO:0099091	postsynaptic specialization, intracellular component	5/397	38/28804	0.000167427	0.0029272	0.00213619	Actn2/Bcr/Nr3c1/Src/Lyn	5
32	F2-_abundant	GO:0005681	spliceosomal complex	11/397	210/28804	0.000173308	0.0029272	0.00213619	Adar/Hnrnpf/Prpf19/Srrm1/Snrpd3/Sf3b3/Sf3b6/Tra2a/Tra2b/Snrpa/Snrnp40	11
33	F2-_abundant	GO:0000139	Golgi membrane	13/397	284/28804	0.000176145	0.0029272	0.00213619	Atg9a/Chp1/Copb2/Gosr2/Golga2/Plekhb1/Pgap4/Ptges2/Yif1b/Rab2b/Rnf121/Scap/Slc30a7	13
34	F2-_abundant	GO:0030139	endocytic vesicle	11/397	211/28804	0.000180626	0.0029272	0.00213619	Actg1/Dab2ip/Ehd1/Kif5b/Rab24/Rab5b/Rab8a/Snx3/Syt11/Stx6/Pip4p2	11
35	F2-_abundant	GO:0045211	postsynaptic membrane	14/397	326/28804	0.000194599	0.00305612	0.00223027	Actn2/Kctd12/Cntn2/Dnaja3/Dmd/Hspb1/Igsf21/Nlgn2/Picalm/Kcnc1/Lin7c/Rph3a/Fmr1/Tmub1	14
36	F2-_abundant	GO:0031252	cell leading edge	16/397	409/28804	0.000202031	0.00305612	0.00223027	Coro1b/Cyth3/Dpysl3/Dmd/Gas7/Nckap1/Src/Plek/Kcnc1/Rufy3/S100a6/D1Pas1/Arhgef7/Cdc42bpa/Twf2/Wasf1	16
37	F2-_abundant	GO:0097512	cardiac myofibril	3/397	9/28804	0.00020522	0.00305612	0.00223027	Des/Hspb1/Tnni3	3
38	F2-_abundant	GO:0030658	transport vesicle membrane	9/397	151/28804	0.000259151	0.00375769	0.00274227	Dmd/Gosr2/Lin7c/Unc13a/Rph3a/Syt11/Stx6/Tmem163/Vti1a	9
39	F2-_abundant	GO:0120111	neuron projection cytoplasm	5/397	42/28804	0.000271224	0.00383191	0.00279643	Dynll1/Kif3c/Rangap1/Ranbp1/Fmr1	5
40	F2-_abundant	GO:0005741	mitochondrial outer membrane	10/397	188/28804	0.000300072	0.00413349	0.00301651	Dmd/Gk/Acsl4/Mtx1/Mtch1/Tomm34/Spire1/Snn/Vat1/Wasf1	10
41	F2-_abundant	GO:0019897	extrinsic component of plasma membrane	10/397	190/28804	0.000326446	0.00438711	0.0032016	Cyth3/Dnaja3/Esyt1/Kras/Src/Picalm/S100a6/Tgm3/Fmr1/Lyn	10
42	F2-_abundant	GO:0043679	axon terminus	10/397	194/28804	0.000385021	0.00505111	0.00368617	Actg1/Calb2/Cplx1/Kcnc1/Unc13a/Septin6/Srsf10/Fmr1/Syt11/Cacna1b	10
43	F2-_abundant	GO:0071013	catalytic step 2 spliceosome	7/397	98/28804	0.000422764	0.00541728	0.00395339	Hnrnpf/Prpf19/Srrm1/Snrpd3/Sf3b3/Sf3b6/Snrnp40	7
44	F2-_abundant	GO:0005874	microtubule	16/397	441/28804	0.000463539	0.00580477	0.00423617	Cep170b/Dync1i2/Dynll1/Fsd1/Golga2/Klc1/Kif5b/Kifap3/Kif27/Kif3c/Map1lc3a/Reep1/Rgs14/Stmn1/Tmem214/Tubal3	16
45	F2-_abundant	GO:0043197	dendritic spine	10/397	200/28804	0.000489111	0.0059889	0.00437054	Cnn3/Fbxo2/Fxr2/Nr3c1/Kcna4/Rph3a/Rab8a/Rgs14/Fmr1/Syt11	10
46	F2-_abundant	GO:0031201	SNARE complex	5/397	48/28804	0.000510262	0.00611206	0.00446042	Cplx1/Gosr2/Stx18/Stx6/Vti1a	5
47	F2-_abundant	GO:0044309	neuron spine	10/397	205/28804	0.000592773	0.00694932	0.00507143	Cnn3/Fbxo2/Fxr2/Nr3c1/Kcna4/Rph3a/Rab8a/Rgs14/Fmr1/Syt11	10
48	F2-_abundant	GO:0005871	kinesin complex	5/397	50/28804	0.000617337	0.00708234	0.0051685	Klc1/Kif5b/Kifap3/Kif27/Kif3c	5
49	F2-_abundant	GO:0031234	extrinsic component of cytoplasmic side of plasma membrane	7/397	105/28804	0.00064077	0.00708234	0.0051685	Cyth3/Esyt1/Kras/Src/S100a6/Tgm3/Lyn	7
50	F2-_abundant	GO:0044305	calyx of Held	4/397	29/28804	0.00064268	0.00708234	0.0051685	Actg1/Cplx1/Kcnc1/Unc13a	4
51	F2-_abundant	GO:0019867	outer membrane	10/397	209/28804	0.000688227	0.00729256	0.00532192	Dmd/Gk/Acsl4/Mtx1/Mtch1/Tomm34/Spire1/Snn/Vat1/Wasf1	10
52	F2-_abundant	GO:0031968	organelle outer membrane	10/397	209/28804	0.000688227	0.00729256	0.00532192	Dmd/Gk/Acsl4/Mtx1/Mtch1/Tomm34/Spire1/Snn/Vat1/Wasf1	10
53	F2-_abundant	GO:0030027	lamellipodium	9/397	175/28804	0.000758358	0.00788406	0.00575358	Coro1b/Dpysl3/Dmd/Nckap1/Rufy3/Arhgef7/Cdc42bpa/Twf2/Wasf1	9
54	F2-_abundant	GO:0060076	excitatory synapse	6/397	79/28804	0.000786523	0.00802545	0.00585676	Calb2/Nlgn2/Picalm/Pfn1/Unc13a/Syt11	6
55	F2-_abundant	GO:0005912	adherens junction	8/397	142/28804	0.000818947	0.00820435	0.00598732	Arvcf/Cyth3/Igsf21/Keap1/Nectin1/Lin7c/Tgm1/Lyn	8
56	F2-_abundant	GO:0043209	myelin sheath	10/397	215/28804	0.000854905	0.00841165	0.0061386	Plcb1/Actg1/Actr1a/Cntn2/Ehd1/Ermn/Eno2/Mobp/Prdx3/Tagln3	10
57	F2-_abundant	GO:0045335	phagocytic vesicle	7/397	113/28804	0.000990113	0.00957109	0.00698473	Actg1/Kif5b/Rab8a/Snx3/Syt11/Stx6/Pip4p2	7
58	F2-_abundant	GO:0044304	main axon	6/397	84/28804	0.00108593	0.0103163	0.00752859	Cntn2/Ermn/Kcna4/Kcnc1/Scn1b/Trim46	6
59	F2-_abundant	GO:0030864	cortical actin cytoskeleton	6/397	86/28804	0.00122751	0.0114637	0.00836592	Actn2/Calb2/Cotl1/Dmd/Lasp1/Mobp	6
60	F2-_abundant	GO:0098858	actin-based cell projection	10/397	229/28804	0.00137522	0.0126291	0.00921641	Actn2/Calb2/Dmd/Ermn/Fxr2/Src/Rufy3/Fmr1/Twf2/Vcam1	10
61	F2-_abundant	GO:0030863	cortical cytoskeleton	7/397	121/28804	0.00147434	0.0133174	0.00971872	Actn2/Calb2/Cotl1/Dmtn/Dmd/Lasp1/Mobp	7
62	F2-_abundant	GO:0031094	platelet dense tubular network	2/397	5/28804	0.00184349	0.0161233	0.0117663	Dmtn/Ehd1	2
63	F2-_abundant	GO:0098826	endoplasmic reticulum tubular network membrane	2/397	5/28804	0.00184349	0.0161233	0.0117663	Atl2/Lnpk	2
64	F2-_abundant	GO:0042734	presynaptic membrane	9/397	201/28804	0.00198768	0.0171127	0.0124884	Adgrl1/Kctd12/Igsf21/Itsn2/Nectin1/Picalm/Kcnc1/Unc13a/Syt11	9
65	F2-_abundant	GO:0005839	proteasome core complex	3/397	19/28804	0.00213695	0.0181147	0.0132196	Psma2/Psma5/Psmb4	3
66	F2-_abundant	GO:0010008	endosome membrane	11/397	291/28804	0.00252883	0.0211119	0.0154069	Atg9a/Ctsd/Ehd1/Gosr2/Rab8a/Snx19/Snx3/Snx6/Tmem163/Pip4p2/Vti1a	11
67	F2-_abundant	GO:0019898	extrinsic component of membrane	12/397	337/28804	0.00268488	0.0220801	0.0161135	Cyth3/Dnaja3/Esyt1/Kras/Src/Picalm/S100a6/Tgm3/Rph3a/Fmr1/Lyn/Wdfy3	12
68	F2-_abundant	GO:0097386	glial cell projection	4/397	43/28804	0.00286994	0.0229492	0.0167477	Dmd/Ermn/Eif2s1/Fmr1	4
69	F2-_abundant	GO:0005686	U2 snRNP	3/397	21/28804	0.00287385	0.0229492	0.0167477	Snrpd3/Sf3b3/Sf3b6	3
70	F2-_abundant	GO:0005635	nuclear envelope	14/397	435/28804	0.00310583	0.0244473	0.017841	Agpat5/Abcf1/Clic1/Dnajb12/Lemd3/Mgst3/S100a6/Rangap1/Ranbp1/Rcc1/Scrn1/Surf4/Tra2b/Wdfy3	14
71	F2-_abundant	GO:0005838	proteasome regulatory particle	3/397	23/28804	0.00374961	0.0290893	0.0212286	Psmd5/Psmd9/Adrm1	3
72	F2-_abundant	GO:0005787	signal peptidase complex	2/397	7/28804	0.00380115	0.0290893	0.0212286	Arxes2/Spcs2	2
73	F2-_abundant	GO:0030016	myofibril	9/397	223/28804	0.00396749	0.0299464	0.0218541	Actg1/Akap4/Actn2/Des/Dnajb6/Dmd/Hspb1/Tnni3/Twf2	9
74	F2-_abundant	GO:0030672	synaptic vesicle membrane	6/397	111/28804	0.00444088	0.0326257	0.0238094	Dmd/Unc13a/Rph3a/Syt11/Stx6/Tmem163	6
75	F2-_abundant	GO:0099501	exocytic vesicle membrane	6/397	111/28804	0.00444088	0.0326257	0.0238094	Dmd/Unc13a/Rph3a/Syt11/Stx6/Tmem163	6
76	F2-_abundant	GO:0098686	hippocampal mossy fiber to CA3 synapse	4/397	49/28804	0.00461896	0.0334875	0.0244383	Prkar1b/Nectin1/Fmr1/Syt12	4
77	F2-_abundant	GO:0099568	cytoplasmic region	9/397	229/28804	0.00471236	0.033707	0.0245985	Actr1a/Dync1i2/Dynll1/Kifap3/Kif3c/Unc13a/Rangap1/Ranbp1/Fmr1	9
78	F2-_abundant	GO:0022624	proteasome accessory complex	3/397	25/28804	0.00477159	0.033707	0.0245985	Psmd5/Psmd9/Adrm1	3
79	F2-_abundant	GO:0019773	proteasome core complex, alpha-subunit complex	2/397	8/28804	0.00502212	0.0345899	0.0252428	Psma2/Psma5	2
80	F2-_abundant	GO:0071598	neuronal ribonucleoprotein granule	2/397	8/28804	0.00502212	0.0345899	0.0252428	Kif3c/Fmr1	2
81	F2-_abundant	GO:0005875	microtubule associated complex	7/397	152/28804	0.00526432	0.0358103	0.0261334	Dync1i2/Dynll1/Klc1/Kif5b/Kifap3/Kif27/Kif3c	7
82	F2-_abundant	GO:0071782	endoplasmic reticulum tubular network	3/397	26/28804	0.00533946	0.0358786	0.0261832	Atl2/Lnpk/Reep1	3
83	F2-_abundant	GO:0000118	histone deacetylase complex	5/397	82/28804	0.00555842	0.0368998	0.0269285	Tbl1x/Hdac11/Hdac2/Sap18/Rbbp7	5
84	F2-_abundant	GO:0043292	contractile fiber	9/397	236/28804	0.0057141	0.0374818	0.0273532	Actg1/Akap4/Actn2/Des/Dnajb6/Dmd/Hspb1/Tnni3/Twf2	9
85	F2-_abundant	GO:0005689	U12-type spliceosomal complex	3/397	27/28804	0.00594623	0.0380973	0.0278024	Snrpd3/Sf3b3/Sf3b6	3
86	F2-_abundant	GO:0043194	axon initial segment	3/397	27/28804	0.00594623	0.0380973	0.0278024	Cntn2/Kcna4/Trim46	3
87	F2-_abundant	GO:0055037	recycling endosome	7/397	156/28804	0.00605027	0.0383184	0.0279637	Atg9a/Ehd1/Rab8a/Syt11/Vps50/Stx6/Tmem230	7
88	F2-_abundant	GO:0044326	dendritic spine neck	2/397	9/28804	0.00639838	0.0400626	0.0292366	Fxr2/Fmr1	2
89	F2-_abundant	GO:0060077	inhibitory synapse	3/397	28/28804	0.00659256	0.0408146	0.0297854	Igsf21/Nlgn2/Syt11	3
90	F2-_abundant	GO:0030137	COPI-coated vesicle	3/397	29/28804	0.00727909	0.0445642	0.0325218	Actr1a/Copb2/Smn1	3
91	F2-_abundant	GO:0043195	terminal bouton	5/397	88/28804	0.00746621	0.0452075	0.0329912	Calb2/Cplx1/Unc13a/Fmr1/Syt11	5
92	F2-_abundant	GO:0005776	autophagosome	5/397	89/28804	0.00782337	0.0468227	0.03417	Atg9a/Map1lc3a/Rab24/Vti1a/Wdfy3	5
93	F2-_abundant	GO:0097525	spliceosomal snRNP complex	4/397	57/28804	0.00790292	0.0468227	0.03417	Snrpd3/Sf3b3/Sf3b6/Snrpa	4
94	F2-_abundant	GO:0044291	cell-cell contact zone	5/397	90/28804	0.00819224	0.0480205	0.0350441	Des/Fhod1/Nectin1/Scn1b/Scn4b	5
95	F2+_abundant	GO:0035770	ribonucleoprotein granule	7/112	253/28804	6.14e-05	0.0187911	0.0140271	Ythdc2/Htt/Igf2bp2/Nsun2/Rbm4/Sqstm1/Ythdf2	7
96	F2+_abundant	GO:0062023	collagen-containing extracellular matrix	8/112	396/28804	0.000162963	0.0197108	0.0147136	Ache/Lgals3/Itih2/Mfge8/Lrrc15/Megf9/Plg/F3	8
97	F2+_abundant	GO:0098791	Golgi apparatus subcompartment	7/112	311/28804	0.00022009	0.0197108	0.0147136	Mgat2/B3galt6/Clvs1/Ica1/Osbp/Atp8b5/Tmem165	7
98	F2+_abundant	GO:0016234	inclusion body	4/112	80/28804	0.000272854	0.0197108	0.0147136	Snca/Rad50/Htt/Sqstm1	4
99	F2+_abundant	GO:0036464	cytoplasmic ribonucleoprotein granule	6/112	235/28804	0.000322072	0.0197108	0.0147136	Htt/Igf2bp2/Nsun2/Rbm4/Sqstm1/Ythdf2	6
100	F2+_abundant	GO:0070382	exocytic vesicle	6/112	257/28804	0.000517205	0.0263775	0.0196901	Snca/Grin2b/Ica1/Rab3ip/Ptprs/Vps33b	6
101	F2+_abundant	GO:1990635	proximal dendrite	2/112	12/28804	0.000964134	0.0421464	0.0314612	Kcnb1/Rab3ip	2
